# Supplementary material for: Differential gene expression in the endometrium on gestation day 12 provides insight into sow prolificacy
Source: BMC Genomics. 2013 Jan 22;14:45. doi: 10.1186/1471-2164-14-45 (PMC3610143; doi:10.1186/1471-2164-14-45)
Supplement: Additional file 3: Table S1 — Antisense transcripts and their corresponding genes of ER. [file 1471-2164-14-45-S3.xls]

## Sheet: Recovered_Sheet1
Gene ID	GeneExpression(-)	Description
100037269	3	SLC27A1//solute carrier family 27 (fatty acid transporter), member 1
100037270	18	PNAS-4//PNAS-4 protein
100037272	20	EPAS1//endothelial PAS domain protein 1
100037275	20	SPARCL1//SPARC-like 1 (hevin)
100037284	2	ITGB8//integrin, beta 8
100037285	109	P311//P311 protein
100037290	2	MAVS//mitochondrial antiviral signaling protein
100037293	8	SLA-1//MHC class I antigen 1
100037295	54	JARID1C//jumonji, AT rich interactive domain 1C
100037299	5	P4HA1//procollagen-proline, 2-oxoglutarate 4-dioxygenase (proline 4-hydroxylase), alpha polypeptide I
100037300	5	XIAP//X-linked inhibitor of apoptosis
100037302	2	SEPHS2//selenophosphate synthetase 2
100037304	17	CPE//carboxypeptidase E
100037305	3	BIN1//bridging integrator 1
100037938	8	CD14//CD14 molecule
100037949	6	RAP80//retinoid x receptor interacting protein
100037950	4	NCOR1//nuclear receptor co-repressor 1
100037951	2	LOC100037951//complement component C9
100037957	161	LOC100037957//F-actin capping protein subunit alpha 1
100037958	97	CAPZA2//capping protein (actin filament) muscle Z-line, alpha 2
100037960	4	MMR2//Macrophage MHC class I receptor 2 homolog
100037961	4	CTSB//cathepsin B
100037963	10	LOC100037963//selenoprotein N
100037964	629	SEPP1//selenoprotein P
100037965	8	SEPX1//selenoprotein X, 1
100037972	4	SLC7A7//solute carrier family 7 (cationic amino acid transporter, y+ system), member 7
100037973	4	SLC7A9//solute carrier family 7 (cationic amino acid transporter, y+ system), member 9
100037978	11	QIL1//QIL1 protein
100037984	4	HIGD2A//HIG1 hypoxia inducible domain family, member 2A
100037986	4	MCEE//methylmalonyl CoA epimerase
100037989	115	COX6C//COX6C protein
100037991	6	NUDFV2//NDUFV2
100037992	27	PSMB7//proteasome (prosome, macropain) subunit, beta type, 7
100037994	30	RPL14//ribosomal protein L14
100038002	46	ATPIF1//ATPase inhibitory factor 1
100038006	6	LOC100038006//Pirh2
100038009	127	SEP15//15kDa selenoprotein
100038012	2	PRR2//poliovirus receptor related 2
100038020	34	CSTB//cystatin B (stefin B)
100038030	38	EIF4E//eukaryotic translation initiation factor 4E
100038033	11	LGALS3//lectin, galactoside-binding, soluble, 3
100048931	26	HSPH1//heat shock 105kDa/110kDa protein 1
100048932	135	BTG2//BTG family, member 2
100048933	28	ZFAND5//zinc finger, AN1-type domain 5
100048942	13	ADSS//adenylosuccinate synthase
100048946	5	RNASEL//ribonuclease L (2',5'-oligoisoadenylate synthetase-dependent)
100048954	3	SDHD//succinate dehydrogenase complex, subunit D, integral membrane protein
100048957	6	BTG3//BTG family, member 3
100048964	87	YWHAQ//tyrosine 3-monooxygenase/tryptophan 5-monooxygenase activation protein, theta polypeptide
100048965	18	PGRMC2//progesterone receptor membrane component 2
100048996	4	CYB561//cytochrome b-561
100049656	9	CNN3//calponin 3, acidic
100049658	85	RBM39//RNA binding motif protein 39
100049661	3	ADAMTS20//ADAM metallopeptidase with thrombospondin type 1 motif, 20
100049667	4	SOX18//SRY (sex determining region Y)-box 18
100049669	20	GPNMB//glycoprotein (transmembrane) nmb
100049670	2	AP3B1//adaptor-related protein complex 3, beta 1 subunit
100049672	6	HPS1//Hermansky-Pudlak syndrome 1
100049673	2	HPS3//Hermansky-Pudlak syndrome 3
100049676	9	LYST//lysosomal trafficking regulator
100049679	2	RABGGTA//Rab geranylgeranyltransferase, alpha subunit
100049680	27	MLPH//melanophilin
100049685	2	ERCC2//excision repair cross-complementing rodent repair deficiency, complementation group 2
100049686	2	STAUFEN//RNA binding protein homolog
100049689	3	CRYZL1//crystallin, zeta (quinone reductase)-like 1
100049690	2	LOC100049690//adiponutrin
100049692	6	LOC100049692//proteoglycan 1 precursor-like
100049697	4	DTNBP1//dystrobrevin binding protein 1
100049700	8	AP3D1//adaptor-related protein complex 3, delta 1 subunit
100049704	4	PNPLA2//patatin-like phospholipase domain containing 2
100101471	2	IKBKB//inhibitor of kappa light polypeptide gene enhancer in B-cells, kinase beta
100101473	41	BTG1//B-cell translocation gene 1, anti-proliferative
100101474	5	ASB6//ankyrin repeat and SOCS box-containing 6
100101551	48	COL6A3//collagen, type VI, alpha 3
100101552	14	COL6A2//collagen, type VI, alpha 2
100101922	26	ATM//ataxia telangiectasia mutated
100101923	2	IGFBP6//insulin-like growth factor binding protein 6
100101925	9	PPP2R5A//protein phosphatase 2, regulatory subunit B', alpha isoform
100101929	265	EIF4A1//eukaryotic translation initiation factor 4A isoform 1
100113360	15	LPAR3//lysophosphatidic acid receptor 3
100113409	55	SQLE//squalene epoxidase
100113423	55	ALG2//asparagine-linked glycosylation 2
100113425	3	BMP4//bone morphogenetic protein 4
100124376	2	SBAB-707F1.2//superkiller viralicidic activity 2-like (S. cerevisiae)
100124377	3	SBAB-707F1.10//solute carrier family 44, member 4
100124378	21	CR974565.1//molybdenum cofactor synthesis 3
100124381	2	SBAB-707F1.8//sialidase 1 (lysosomal sialidase)
100124382	3	SBAB-707F1.1//euchromatic histone-lysine N-methyltransferase 2
100124384	7	SBAB-707F1.7//RD RNA binding protein
100124386	11	MKI67//antigen identified by monoclonal antibody Ki-67
100125345	24	STC1//stanniocalcin 1
100125375	18	CAV2//caveolin 2
100125380	6	ST7//suppression of tumorigenicity 7
100125542	2	LOC100125542//immunoglobulin VDJ region
100125551	7	SLC2A8//solute carrier family 2 (facilitated glucose transporter), member 8
100125555	6	LY96//lymphocyte antigen 96
100125828	3	TBK1//TANK-binding kinase 1
100125830	5	KCNAB1//potassium voltage-gated channel, shaker-related subfamily, beta member 1
100125839	4	CH242-98D1.2//RAE1 RNA export 1 homolog (S. pombe)
100125954	14	COPS6//COP9 constitutive photomorphogenic homolog subunit 6
100125955	17	COPS5//COP9 constitutive photomorphogenic homolog subunit 5
100125956	37	COPS2//COP9 constitutive photomorphogenic homolog subunit 2
100125957	92	ACL//ATP citrate lyase
100125960	17	COPS4//COP9 constitutive photomorphogenic homolog subunit 4
100125961	104	SEC62//SEC62 homolog (S. cerevisiae)
100125965	3	SIRT7//sirtuin (silent mating type information regulation 2 homolog) 7
100125966	8	SIRT5//sirtuin (silent mating type information regulation 2 homolog) 5 (S. cerevisiae)
100125971	11	SIRT3//sirtuin (silent mating type information regulation 2 homolog) 3 (S. cerevisiae)
100126233	3	ANGPTL6//angiopoietin-like 6
100126235	41	AQP3//aquaporin 3
100126274	22	SIRT6//sirtuin (silent mating type information regulation 2 homolog) 6
100126276	3	WNT10B//wingless-type MMTV integration site family, member 10B
100126280	4	CD302//CD302 molecule
100126282	2	CYP27A1//cytochrome P450, family 27, subfamily A, polypeptide 1
100126294	10	CR956640.6//ortholog of human chromosome 20 open reading frame 43
100126844	22	GATM//glycine amidinotransferase (L-arginine:glycine amidinotransferase)
100126852	8	GSK3B//glycogen synthase kinase 3 beta
100126854	20	SMARCA4//SWI/SNF related, matrix associated, actin dependent regulator of chromatin, subfamily a, member 4
100126859	17	LMNA//lamin A/C
100126864	4	IFNGR2//interferon gamma receptor 2 (interferon gamma transducer 1)
100127138	18	F11R//F11 receptor
100127139	144	SUMO1//SMT3 suppressor of mif two 3 homolog 1 (S. cerevisiae)
100127150	26	TKT//transketolase
100127151	5	LOC100127151//aquaporin 11
100127155	30	LMO4//LIM domain only 4
100127159	12	SLC16A1//solute carrier family 16, member 1
100127163	19	TWEAK//tumor necrosis factor-like weak inducer of apoptosis
100127165	3	FTO//fat mass and obesity associated
100127167	3	LASS4//LAG1 homolog, ceramide synthase 4
100127170	60	HNRNPAB//heterogeneous nuclear ribonucleoprotein A/B
100127351	2	CRAT//carnitine acetyltransferase
100127357	10	NDP//Norrie disease (pseudoglioma)
100127486	18	CLDN7//claudin 7
100134857	2	NCF1//neutrophil cytosolic factor 1
100134950	38	SFRS18//splicing factor, arginine/serine-rich 18
100134962	77	PHYH//phytanoyl-CoA 2-hydroxylase
100134963	3	CH242-247L10.5//ATP synthase, H+ transporting, mitochondrial F1 complex, epsilon subunit
100134984	19	CH242-247L10.6//slowmo homolog 2 (Drosophila)
100134985	50	CH242-247L10.2//TH1-like (Drosophila)
100134987	3	CR956640.7//glucosaminyl (N-acetyl) transferase family member 7
100134989	15	CR956640.1//chromosome 20 open reading frame 108 ortholog
100135040	34	SLA-DRA//MHC class II DR-alpha
100135050	3	SBAB-1044B7.2//MHC class II, DM beta
100135658	3	NCOA2//nuclear receptor coactivator 2
100135661	26	SCD5//stearoyl-CoA desaturase 5
100135664	64	SPAG1//sperm associated antigen 1
100135665	3	RELA//v-rel reticuloendotheliosis viral oncogene homolog A (avian)
100135670	15	AIMP1//aminoacyl tRNA synthetase complex-interacting multifunctional protein 1
100135677	3	DEGS1//degenerative spermatocyte homolog 1, lipid desaturase
100135678	2	GPR120//G protein-coupled receptor 120
100136900	4	KEAP1//kelch-like ECH-associated protein 1
100136901	32	CH242-152A8.1//ATPase, Class II, type 9A
100136903	2	TSHZ2//teashirt zinc finger homeobox 2
100137083	25	LOC100137083//HLA-B associated transcript 2
100141307	17	SBAB-1044B7.1//bromodomain containing 2
100141311	45	H2AFZ//H2A histone family, member Z
100141312	86	BSG//basigin (Ok blood group)
100141313	10	NMB//neuromedin B
100141314	107	RARRES2//retinoic acid receptor responder (tazarotene induced) 2
100141400	3	ATG4D//ATG4 autophagy related 4 homolog D (S. cerevisiae)
100141401	15	S1PR5//sphingosine-1-phosphate receptor 5
100141402	9	CDC37//cell division cycle 37 homolog (S. cerevisiae)
100141405	31	CH242-247L10.3//cathepsin Z
100141407	13	CH242-196P11.11//chromosome 6 open reading frame 153 ortholog
100141410	6	CR956621.1//zinc finger protein 217
100141411	187	CH242-4C12.3//activity-dependent neuroprotector
100141422	3	CH242-4C12.2//breast carcinoma amplified sequence 4
100141471	62	CLK1//CDC-like kinase 1
100142664	25	HEXA//hexosaminidase A (alpha polypeptide)
100142666	9	BCKDHA//branched chain keto acid dehydrogenase E1, alpha polypeptide
100142667	4	NAGA//N-acetylgalactosaminidase, alpha-
100142668	129	LIPA//lipase A
100142669	70	BCKDHB//branched chain keto acid dehydrogenase E1, beta polypeptide
100144302	15	ATF4//activating transcription factor 4 (tax-responsive enhancer element B67)
100144304	40	SERPING1//serpin peptidase inhibitor, clade G (C1 inhibitor), member 1
100144418	5	RBM4B//RNA binding motif protein 4B
100144421	47	GNAI3//guanine nucleotide binding protein (G protein), alpha inhibiting activity polypeptide 3
100144422	17	ATXN3//ataxin 3
100144440	8	TOB1//transducer of ERBB2, 1
100144446	3	HMGR//3-hydroxy-3-methylglutaryl-coenzyme A reductase
100144448	3	OAZ3//ornithine decarboxylase antizyme 3
100144453	5	MDC1//mediator of DNA-damage checkpoint 1
100144457	2	SBAB-35B1.13//valyl-tRNA synthetase
100144460	3	TRIM26//tripartite motif-containing 26
100144462	2	DDR1//discoidin domain receptor tyrosine kinase 1
100144464	41	CFDP1//craniofacial development protein 1
100144472	19	UCHL5//ubiquitin carboxyl-terminal hydrolase L5
100144481	102	ITM2C//integral membrane protein 2C
100144486	51	FOS//FBJ murine osteosarcoma viral oncogene homolog
100144489	3	GPR4//G protein-coupled receptor 4
100144490	4	IBP4//insulin-like growth factor binding protein 4
100144492	4	CDK4//cyclin-dependent kinase 4
100144498	2	RAB3A//RAB3A, member RAS oncogene family
100144499	8	RAB5A//RAB5A, member RAS oncogene family
100144501	6	EFNA1//ephrin-A1
100144502	2	RAB1B//RAB1B, member RAS oncogene family
100144503	6	RHOB//ras homolog gene family, member B
100144504	11	RHOG//ras homolog gene family, member G
100144508	22	ID4//inhibitor of DNA binding 4, dominant negative helix-loop-helix protein
100144518	2	SBAB-711D2.2//heat shock 70kDa protein 1-like
100144519	45	GUSB//glucuronidase, beta
100144529	13	CH242-38B5.2//phosphoglycerate dehydrogenase
100144530	2	CH242-240K6.2//aminopeptidase-like 1
100144532	79	CH242-216I3.1//prefoldin subunit 4
100144534	44	SBAB-711D2.1//LSM2 homolog, U6 small nuclear RNA associated (S. cerevisiae)
100144535	29	CR956404.1//RAB22A, member RAS oncogene family
100144536	13	CR956404.2//VAMP (vesicle-associated membrane protein)-associated protein B and C
100144537	9	SBAB-649D6.5//palmitoyl-protein thioesterase 2
100144541	40	SBAB-649D6.7//pre-B-cell leukemia homeobox 2 pseudogene 1
100144587	9	INPP5F//inositol polyphosphate-5-phosphatase F
100144591	2	CYBRD1//cytochrome b reductase 1
100144621	3	LOC100144621//mighty
100144630	8	FKBP7//FK506 binding protein 7
100144768	5	CBY1//chibby homolog 1 (Drosophila)
100144875	27	AXL//AXL receptor tyrosine kinase
100144883	16	BSCL2//Berardinelli-Seip congenital lipodystrophy 2 (seipin)
100144885	2	WDR62//WD repeat domain 62
100145886	33	RAI14//retinoic acid induced 14
100145887	57	ARHGEF2//rho/rac guanine nucleotide exchange factor (GEF) 2
100145888	21	SMAP2//small ArfGAP2
100145895	38	ISG15//ISG15 ubiquitin-like modifier
100147706	3	FIT1//fat-inducing transcript 1
100147710	2	MEST//mesoderm specific transcript homolog (mouse)
100147712	4	HSD17B1//hydroxysteroid (17-beta) dehydrogenase 1
100151745	5	MGAT2//mannosyl (alpha-1,6-)-glycoprotein beta-1,2-N-acetylglucosaminyltransferase
100151785	3	LOC100151785//similar to CUE domain containing 2
100151790	2	LOC100151790//similar to Phosphomannomutase 1 (PMM 1) (PMMH-22)
100151795	3	LOC100151795//similar to N-deacetylase/N-sulfotransferase (heparan glucosaminyl) 2
100151807	124	GNAS//GNAS complex locus
100151809	29	TMCO1//transmembrane and coiled-coil domains 1
100151813	6	LOC100151813//similar to outer dense fiber of sperm tails 2-like
100151814	6	LOC100151814//similar to TAF11 RNA polymerase II, TATA box binding protein (TBP)-associated factor, 28kDa
100151816	3	LOC100151816//similar to Interferon-induced protein with tetratricopeptide repeats 5 (IFIT-5) (Retinoic acid- and interferon-inducible 58 kDa protein)
100151821	5	LOC100151821//similar to tetratricopeptide repeat domain 14
100151822	35	LOC100151822//similar to RAB2A, member RAS oncogene family
100151824	41	LOC100151824//similar to MGC166254 protein
100151825	2	LOC100151825//similar to Conserved oligomeric Golgi complex component 2 (Low density lipoprotein receptor defect C-complementing protein)
100151831	3	LOC100151831//similar to U3 small nucleolar ribonucleoprotein protein IMP3 (U3 snoRNP protein IMP3) (BRMS2)
100151836	24	SELS//selenoprotein S
100151838	9	LOC100151838//similar to syntenin
100151842	24	LOC100151842//similar to procollagen, type IV, alpha 1
100151849	10	LOC100151849//similar to ARV1 homolog (S. cerevisiae)
100151851	19	LOC100151851//similar to protein x 013
100151864	23	LOC100151864//similar to Structural maintenance of chromosomes protein 3 (Chondroitin sulfate proteoglycan 6) (Chromosome-associated polypeptide) (hCAP) (Bamacan) (Basement membrane-associated chondroitin proteoglycan)
100151869	34	LOC100151869//similar to oxidoreductase NAD-binding domain containing 1
100151872	9	LOC100151872//similar to transmembrane protein 63B
100151875	2	LOC100151875//similar to within bgcn homolog
100151876	7	LOC100151876//similar to J-domain protein Jiv
100151881	26	LOC100151881//similar to cell-cycle and apoptosis regulatory protein 1
100151883	6	LOC100151883//similar to PDZ-LIM protein cypher3s
100151888	44	LOC100151888//similar to zinc finger and BTB domain containing 10
100151904	5	LOC100151904//similar to CREB-regulated transcription coactivator 2 (Transducer of regulated cAMP response element-binding protein 2) (TORC-2) (Transducer of CREB protein 2)
100151907	4	LOC100151907//similar to GTP binding protein 2
100151912	55	LOC100151912//similar to Protein canopy homolog 2 precursor (MIR-interacting saposin-like protein) (Transmembrane protein 4) (Putative secreted protein ZSIG9)
100151914	10	LOC100151914//similar to 39S ribosomal protein L2, mitochondrial precursor (L2mt) (MRP-L2)
100151916	10	LOC100151916//similar to KIF1 binding protein
100151927	13	LOC100151927//similar to Prefoldin subunit 5 (C-myc-binding protein Mm-1) (Myc modulator 1)
100151928	93	LOC100151928//similar to tumor protein D52
100151943	218	LOC100151943//similar to androgen-induced 1
100151955	41	LOC100151955//similar to solute carrier family 38, member 2
100151967	29	LOC100151967//similar to hCG2039386
100151975	3	LOC100151975//similar to growth inhibition and differentiation related protein 86
100151977	27	LOC100151977//similar to pyrroline-5-carboxylate synthetase
100151986	5	LOC100151986//similar to MGC148594 protein
100151996	82	LOC100151996//similar to Translocating chain-associating membrane protein
100152001	3	LOC100152001//similar to nucleoporin 35kDa
100152009	3	LOC100152009//similar to Ras-related protein Rab-21
100152028	15	LOC100152028//similar to NEDD4 family-interacting protein 2 (NEDD4 WW domain-binding protein 5A) (Putative MAPK-activating protein PM04/PM05/PM06/PM07) (Putative NF-kappa-B-activating protein 413)
100152039	4	LOC100152039//similar to mCG9285
100152043	8	LOC100152043//similar to NIK and IKK(beta) binding protein
100152045	8	LOC100152045//similar to cleavage and polyadenylation specificity factor 1
100152046	12	LOC100152046//similar to ribosomal protein S6 kinase, 90kDa, polypeptide 5
100152047	43	LOC100152047//similar to Coenzyme Q3 homolog, methyltransferase (S. cerevisiae)
100152054	33	LOC100152054//similar to Regulatory factor X domain containing 2
100152056	3	LOC100152056//similar to Rab9 effector p40
100152061	9	LOC100152061//similar to zinc finger protein 711
100152063	2	LOC100152063//similar to ribonuclease P 40kDa subunit
100152067	3	LOC100152067//similar to adenylate cyclase 4
100152073	81	LOC100152073//similar to Stress 70 protein chaperone, microsome-associated, 60kD
100152077	13	KRT8//keratin 8
100152082	79	LOC100152082//similar to immunoglobulin superfamily containing leucine-rich repeat
100152086	8	LOC100152086//similar to COMM domain containing 4
100152091	13	LOC100152091//similar to myosin light chain kinase
100152109	18	LOC100152109//similar to ADP-dependent glucokinase
100152121	2	LOC100152121//similar to general transcription factor IIH, polypeptide 3, 34kDa
100152130	37	LOC100152130//similar to LOC614773 protein
100152136	15	LOC100152136//similar to LOC512918 protein
100152141	19	CCN2//connective tissue growth factor
100152148	9	LOC100152148//similar to Protein FAM46C
100152149	7	LOC100152149//similar to Hydroxyacid oxidase 2 (HAOX2) ((S)-2-hydroxy-acid oxidase, peroxisomal) (Long chain alpha-hydroxy acid oxidase) (Long-chain L-2-hydroxy acid oxidase)
100152157	2	LOC100152157//similar to polymerase (RNA) III (DNA directed) polypeptide G (32kD)-like
100152163	2	LOC100152163//similar to delta-like 4 protein
100152180	4	LOC100152180//similar to LOC514230 protein
100152185	13	LOC100152185//similar to KIAA0196
100152186	5	LOC100152186//similar to Rap guanine nucleotide exchange factor (GEF) 4
100152189	2	LOC100152189//similar to Sjogren syndrome antigen B (autoantigen La)
100152193	2	LOC100152193//similar to ectonucleotide pyrophosphatase/phosphodiesterase 4 (putative function)
100152196	9	LOC100152196//similar to ubiquitin-conjugating enzyme E2W (putative)
100152201	3	LOC100152201//similar to Proline-rich protein 5
100152203	2	LOC100152203//similar to N(4)-(beta-N-acetylglucosaminyl)-L-asparaginase precursor (Glycosylasparaginase) (Aspartylglucosaminidase) (N4-(N-acetyl-beta-glucosaminyl)-L-asparagine amidase) (AGA)
100152205	5	LOC100152205//similar to dystonin
100152208	20	LOC100152208//similar to CLN5
100152210	14	LOC100152210//similar to TBP-associated factor 5
100152215	31	LOC100152215//similar to LOC513497 protein
100152217	2	LOC100152217//similar to ribosomal protein L10a
100152220	8	LOC100152220//similar to cutA divalent cation tolerance homolog (E. coli)
100152229	11	LOC100152229//similar to MRPL43 protein
100152230	8	LOC100152230//similar to mevalonate kinase
100152232	148	LOC100152232//hypothetical LOC100152232
100152238	6	LOC100152238//similar to Interferon gamma receptor 1
100152254	66	LOC100152254//similar to plexin D1
100152256	39	LOC100152256//similar to cysteine-rich with EGF-like domains 1
100152258	12	LOC100152258//similar to SET domain containing 5
100152260	45	LOC100152260//similar to peroxiredoxin 4
100152263	46	LOC100152263//similar to Acidic leucine-rich nuclear phosphoprotein 32 family member B (PHAPI2 protein) (Silver-stainable protein SSP29) (Acidic protein rich in leucines)
100152271	8	LOC100152271//similar to Zinc finger, CCHC domain containing 3
100152291	4	LOC100152291//similar to Uncharacterized protein C9orf119 (HBV DNAPTP1-transactivated protein A)
100152301	3	LOC100152301//similar to Phosphomevalonate kinase
100152304	7	LOC100152304//similar to Translocation protein SEC63 homolog
100152305	6	LOC100152305//similar to Solute carrier family 35, member B2
100152307	19	ACVR1//activin A receptor, type I
100152308	2	LOC100152308//similar to LOC507466 protein
100152312	2	LOC100152312//similar to N-acetylgalactosamine kinase (GalNAc kinase) (Galactokinase 2)
100152320	9	LOC100152320//similar to transmembrane protein 15
100152322	8	LOC100152322//similar to Chromosome 9 open reading frame 16
100152326	2	LOC100152326//similar to U11/U12 snRNP 48K
100152331	11	LOC100152331//similar to phospholipase A2, group III
100152333	3	LOC100152333//similar to Ankyrin repeat domain-containing protein 28 (Phosphatase interactor targeting protein hnRNP K) (PITK)
100152338	24	LOC100152338//similar to membrane-associated ring finger (C3HC4) 7
100152339	37	ITPK1//inositol 1,3,4-triphosphate 5/6 kinase
100152349	2	LOC100152349//similar to LOC507232 protein
100152351	23	LOC100152351//similar to sulfatase 2
100152352	5	LOC100152352//similar to serine-arginine repressor protein (35kDa) (SRrp35)
100152356	179	LOC100152356//similar to MGC139788 protein
100152361	10	LOC100152361//similar to Structural maintenance of chromosomes protein 4 (Chromosome-associated polypeptide C) (hCAP-C) (XCAP-C homolog)
100152370	5	LOC100152370//similar to Nuclear transcription factor Y, beta
100152372	5	LOC100152372//similar to RCSD domain containing 1
100152380	28	LOC100152380//similar to YLP motif containing 1
100152384	7	LOC100152384//similar to MTERF domain containing 1
100152391	14	LOC100152391//similar to glutamate receptor, ionotrophic, AMPA 3
100152392	3	LOC100152392//similar to CSRP2 binding protein
100152393	2	LOC100152393//similar to B cell RAG associated protein
100152401	15	LOC100152401//similar to Periostin precursor (PN) (Osteoblast-specific factor 2) (OSF-2)
100152404	24	LOC100152404//similar to hairy/enhancer-of-split related with YRPW motif 2
100152421	2	LOC100152421//similar to Exosome complex exonuclease RRP40 (Ribosomal RNA-processing protein 40) (Exosome component 3) (p10)
100152423	12	LOC100152423//similar to Transmembrane emp24 domain-containing protein 3 precursor (Membrane protein p24B)
100152438	7	LOC100152438//similar to pre-B-cell leukemia homeobox 3
100152445	25	LOC100152445//hypothetical LOC100152445
100152448	4	LOC100152448//similar to Junctophilin-4 (Junctophilin-like 1 protein)
100152480	83	LOC100152480//similar to Astrocytic phosphoprotein PEA-15 (Phosphoprotein enriched in diabetes) (PED)
100152491	22	LOC100152491//similar to Lysophospholipase I
100152505	2	LOC100152505//similar to enhancer of rudimentary homolog
100152519	8	LOC100152519//similar to Integrin beta-5
100152521	2	LOC100152521//similar to KIAA1219 protein
100152527	4	LOC100152527//similar to UPF0389 protein C6orf189 homolog
100152540	39	LOC100152540//hypothetical protein LOC100152540
100152543	8	LOC100152543//similar to Trx-like protein
100152547	6	LOC100152547//similar to Leucine zipper transcription factor-like protein 1
100152548	195	LOC100152548//similar to CD164 molecule, sialomucin
100152552	69	LOC100152552//similar to SET domain containing 3 isoform a (predicted)
100152555	2	LOC100152555//similar to hCG1757335
100152558	50	LOC100152558//similar to DAZ interacting protein 1
100152559	3	LOC100152559//similar to Regulator of G-protein signaling 10
100152567	6	LOC100152567//similar to acetyl-Coenzyme A acyltransferase 1
100152568	34	FBXO9//F-box protein 9
100152586	10	LOC100152586//similar to squamous cell carcinoma antigen recognized by T cells 3
100152588	5	LOC100152588//similar to serine proteinase inhibitor, clade B, member 7 (predicted)
100152590	6	LOC100152590//similar to MGC166137 protein
100152595	46	LOC100152595//similar to myasthenia gravis autoantigen gravin
100152596	11	LOC100152596//similar to vacuolar protein sorting 52
100152598	3	LOC100152598//similar to Semaphorin-4D precursor (BB18) (A8) (GR3) (CD100 antigen)
100152603	2	LOC100152603//similar to UDP-glucuronosyltransferase
100152604	2	LOC100152604//similar to kinesin family member 4
100152605	14	LOC100152605//similar to E3 ubiquitin-protein ligase HECTD1 (HECT domain-containing protein 1) (E3 ligase for inhibin receptor) (EULIR)
100152607	56	LOC100152607//similar to lumican
100152609	10	LOC100152609//similar to mitochondrial carrier homolog 1
100152612	12	LOC100152612//similar to cyclophilin D
100152631	2	LOC100152631//similar to Potassium inwardly-rectifying channel, subfamily J, member 8
100152637	6	LOC100152637//protein kinase C theta
100152640	6	LOC100152640//similar to coiled-coil domain containing 5
100152647	26	LOC100152647//similar to coenzyme Q10 homolog B
100152652	11	LOC100152652//similar to LOC506702 protein
100152660	10	LOC100152660//similar to Glutathione synthetase (Glutathione synthase) (GSH synthetase) (GSH-S)
100152665	14	LOC100152665//similar to hect domain and RLD 2
100152675	112	LOC100152675//similar to BCL2/adenovirus E1B 19kDa interacting protein 3-like
100152681	4	LOC100152681//similar to epidermal Langerhans cell protein LCP1
100152688	25	LOC100152688//similar to X-prolyl aminopeptidase (aminopeptidase P) 1, soluble
100152693	14	LOC100152693//similar to NUDT16 protein
100152698	17	LOC100152698//similar to ADP-ribosylation-like factor 6 interacting protein 6
100152699	2	LOC100152699//similar to coenzyme Q10 homolog A (yeast) (predicted)
100152722	7	LOC100152722//similar to Chria protein
100152724	138	LOC100152724//similar to Selenium-binding protein 1 (56 kDa selenium-binding protein) (SP56)
100152725	3	LOC100152725//similar to neutral sphingomyelinase 3
100152730	4	LOC100152730//similar to eukaryotic translation initiation factor 4E nuclear import factor 1 (predicted)
100152731	6	LOC100152731//similar to secretory carrier membrane protein 3
100152734	46	LOC100152734//similar to Rho GTPase activating protein 29
100152736	26	LOC100152736//similar to zinc finger protein 142 (clone pHZ-49)
100152738	9	LOC100152738//similar to dynamin binding protein
100152740	70	LOC100152740//hypothetical protein LOC100152740
100152741	47	LOC100152741//similar to T-box 3 protein
100152754	116	LOC100152754//similar to syndecan 2
100152759	41	LOC100152759//similar to ankyrin repeat and zinc finger domain containing 1
100152765	5	LOC100152765//similar to WD SOCS-box protein 2
100152769	2	LOC100152769//similar to ganglioside-induced differentiation-associated protein 1-like 1
100152771	16	LOC100152771//similar to RAB3 GTPase-activating protein
100152773	38	LOC100152773//similar to lactamase, beta
100152774	26	LOC100152774//similar to MGC152168 protein
100152776	2	LOC100152776//similar to Down-regulator of transcription 1
100152778	3	LOC100152778//similar to asparagine-linked glycosylation 10 homolog B
100152780	10	LOC100152780//similar to centrosome spindle pole associated protein 1
100152783	2	LOC100152783//similar to D-tyrosyl-tRNA(Tyr) deacylase 1 (Histidyl-tRNA synthetase-related)
100152785	5	LOC100152785//similar to Dehydrogenase/reductase (SDR family) member 7
100152786	2	LOC100152786//similar to DEAD (Asp-Glu-Ala-Asp) box polypeptide 20
100152796	18	LOC100152796//similar to arginine and glutamate rich 1
100152798	3	LOC100152798//similar to GDNF-inducible zinc finger protein 1
100152806	11	LOC100152806//similar to Phosphatidic acid phosphatase type 2 domain-containing protein 1A
100152807	6	LOC100152807//similar to thiopurine methyltransferase
100152811	13	LOC100152811//similar to Chromosome 1 open reading frame 57
100152812	7	LOC100152812//similar to Protein FAM116A
100152813	2	LOC100152813//similar to toad pancreatic chitinase
100152814	24	LOC100152814//similar to Mitochondrial import receptor subunit TOM20 homolog (Mitochondrial 20 kDa outer membrane protein) (Outer mitochondrial membrane receptor Tom20)
100152815	58	LOC100152815//similar to Ezrin (p81) (Cytovillin) (Villin-2)
100152818	2	LOC100152818//similar to zinc finger transcription factor TRPS1
100152820	8	LOC100152820//similar to chromosome 15 open reading frame 40
100152831	4	LOC100152831//similar to KIAA0020 protein
100152836	8	AGPAT6//1-acylglycerol-3-phosphate O-acyltransferase 6
100152841	15	LOC100152841//similar to MGC128881 protein
100152842	3	LOC100152842//similar to mitochondrial ribosome recycling factor
100152844	2	LOC100152844//similar to CG8768 CG8768-PA
100152846	18	LOC100152846//similar to transcobalamin II
100152852	18	LOC100152852//similar to prefoldin subunit 2
100152859	4	LOC100152859//similar to PDZ and LIM domain 2
100152867	2	LOC100152867//similar to DSN1, MIND kinetochore complex component, homolog
100152875	2	LOC100152875//similar to leucine rich repeat containing 27
100152881	81	LOC100152881//similar to Tetraspanin-7 (Tspan-7) (Transmembrane 4 superfamily member 2) (Cell surface glycoprotein A15) (T-cell acute lymphoblastic leukemia-associated antigen 1) (TALLA-1) (Membrane component, X chromosome, surface marker 1) (CD231 antigen)
100152884	7	LOC100152884//similar to Protein NipSnap homolog 3A (NipSnap3A) (NipSnap4) (Target for Salmonella secreted protein C) (TassC)
100152890	18	LOC100152890//similar to Tyrosine-protein kinase Lyn
100152894	5	LOC100152894//similar to DnaJ homolog subfamily B member 11 precursor (ER-associated dnaJ protein 3) (ERj3p) (ERdj3) (ER-associated Hsp40 co-chaperone) (ER-associated DNAJ) (HEDJ) (hDj9) (PWP1-interacting protein 4) (APOBEC1-binding protein 2) (ABBP-2)
100152909	54	LOC100152909//similar to Basic leucine zipper and W2 domain-containing protein 1 (Protein Orf)
100152915	19	LOC100152915//hypothetical protein LOC100152915
100152927	2	LOC100152927//similar to cytosolic phospholipase A2 beta
100152933	26	LOC100152933//similar to importin 5
100152934	6	LOC100152934//similar to Transient receptor potential cation channel subfamily A member 1 (Ankyrin-like with transmembrane domains protein 1) (Transformation sensitive protein p120)
100152936	8	LOC100152936//similar to CG16865 CG16865-PA
100152937	17	LOC100152937//similar to G protein-coupled receptor kinase 5 (G protein-coupled receptor kinase GRK5)
100152942	33	LOC100152942//similar to glucosamine-phosphate N-acetyltransferase 1
100152951	110	LOC100152951//similar to glutathione S-transferase A4
100152958	2	LOC100152958//similar to glutamate receptor interacting protein 1
100152960	5	LOC100152960//similar to peptide methionine sulfoxide reductase
100152961	2	LOC100152961//similar to cysteine-rich secretory protein LCCL domain containing 1
100152963	6	LOC100152963//similar to peroxin 2
100152975	2	LOC100152975//similar to bolA-like 1
100152979	3	LOC100152979//similar to CG8968 CG8968-PA
100152980	62	LOC100152980//similar to F-box and leucine-rich repeat protein 3
100152989	12	LOC100152989//similar to RING finger protein 10
100152995	2	LOC100152995//similar to Prefoldin subunit 6 (Protein Ke2)
100152996	4	LOC100152996//similar to SEC24-related protein C
100152997	14	LOC100152997//similar to growth arrest and DNA-damage-inducible, gamma
100153006	9	LOC100153006//similar to ATPase, class I, type 8B, member 1
100153013	11	LOC100153013//similar to Prostate epithelium-specific ETS transcription factor
100153020	4	LOC100153020//similar to retinol dehydrogenase 12
100153026	3	LOC100153026//similar to ATP-binding cassette sub-family B member 10, mitochondrial precursor (ATP-binding cassette transporter 10) (ABC transporter 10 protein) (Mitochondrial ATP-binding cassette 2) (M-ABC2)
100153039	2	LOC100153039//similar to neutral sphingomyelinase (N-SMase) activation associated factor
100153047	14	LOC100153047//similar to nucleoporin 133kDa
100153052	2	LOC100153052//similar to Spermine synthase
100153061	12	LOC100153061//similar to Vacuolar protein sorting-associated protein 72 homolog (Transcription factor-like 1) (Protein YL-1)
100153065	16	LOC100153065//similar to Dolichol-phosphate mannosyltransferase subunit 3 (Dolichol-phosphate mannose synthase subunit 3) (Dolichyl-phosphate beta-D-mannosyltransferase subunit 3) (Mannose-P-dolichol synthase subunit 3) (MPD synthase subunit 3) (DPM synthase com
100153066	29	LOC100153066//similar to differentiation enhancing factor 1
100153076	8	LOC100153076//similar to DTW domain containing 1
100153078	5	LOC100153078//similar to Frizzled-3 precursor (Fz-3) (hFz3)
100153098	58	LOC100153098//similar to Solute carrier family 39 (zinc transporter), member 1
100153107	31	LOC100153107//similar to PABP1-DEPENDENT POLY(A)-SPECIFIC RIBONUCLEASE SUBUNIT PAN2
100153111	15	LOC100153111//similar to DEAD (Asp-Glu-Ala-Asp) box polypeptide 21
100153114	2	LOC100153114//similar to Uncharacterized protein C6orf130 homolog
100153133	6	LOC100153133//similar to ubiquitin-conjugating enzyme E2C
100153143	7	LOC100153143//similar to breast cancer antiestrogen resistance 3
100153145	3	LOC100153145//similar to Mitochondrial ribosomal protein L44
100153146	18	LOC100153146//similar to Peripheral plasma membrane protein CASK (hCASK) (Calcium/calmodulin-dependent serine protein kinase) (Lin-2 homolog)
100153147	14	LOC100153147//similar to Serine/threonine-protein kinase 16 (Protein kinase PKL12) (Myristoylated and palmitoylated serine/threonine-protein kinase) (MPSK) (TGF-beta-stimulated factor 1) (TSF-1) (hPSK)
100153150	10	LOC100153150//similar to C04F5.8
100153153	29	LOC100153153//similar to IQ motif and WD repeats 1
100153156	10	LOC100153156//similar to Protein FAM65A
100153160	86	LOC100153160//similar to 14-3-3 protein beta/alpha (Protein kinase C inhibitor protein 1) (KCIP-1) (Protein 1054)
100153162	24	SBAB-279G2.4//ring finger protein 1
100153167	9	LOC100153167//similar to PSAP protein
100153168	7	LOC100153168//similar to Protein LYRIC (Lysine-rich CEACAM1 co-isolated protein) (3D3/LYRIC) (Metastasis adhesion protein) (Metadherin) (Astrocyte elevated gene-1 protein) (AEG-1)
100153172	4	LOC100153172//similar to tudor domain containing 3
100153175	53	ARPC2//actin related protein 2/3 complex, subunit 2, 34kDa
100153181	21	LOC100153181//similar to engulfment and cell motility 2
100153193	3	LOC100153193//similar to E1A binding protein p400
100153197	26	LOC100153197//similar to retinoblastoma-binding protein 1
100153199	25	RAP1A//RAP1A, member of RAS oncogene family
100153202	2	LOC100153202//similar to chromosome 9 open reading frame 127
100153204	25	LOC100153204//similar to WD repeat domain 61
100153212	9	LOC100153212//similar to lactamase, beta 2
100153222	2	LOC100153222//similar to LOC534612 protein
100153223	21	LOC100153223//similar to membrane associated guanylate kinase, WW and PDZ domain containing 3
100153226	71	LOC100153226//similar to KIAA0885 protein
100153227	3	LOC100153227//similar to Bridging integrator 3
100153229	3	LOC100153229//similar to exportin 7
100153230	5	LOC100153230//similar to Thiosulfate sulfurtransferase (Rhodanese)
100153235	3	LOC100153235//similar to RNA binding motif protein 26
100153245	2	LOC100153245//similar to F-box and leucine-rich repeat protein 6
100153246	3	LOC100153246//similar to COMM domain containing 5
100153248	13	LOC100153248//similar to fibroblast growth factor receptor 1
100153256	22	LOC100153256//similar to Serine/threonine-protein phosphatase 6 (PP6)
100153260	14	LOC100153260//similar to Apolipoprotein O-like
100153277	2	LOC100153277//similar to KIAA0777 protein
100153280	5	LOC100153280//similar to Presqualene diphosphate phosphatase (Phosphatidic acid phosphatase type 2 domain-containing protein 2) (PPAP2 domain-containing protein 2)
100153282	17	LOC100153282//similar to cryptochrome 1 (photolyase-like)
100153301	38	LOC100153301//similar to aldehyde dehydrogenase 6A1
100153308	2	LOC100153308//similar to tectonic family member 1
100153310	2	LOC100153310//similar to M-phase phosphoprotein 10
100153321	4	LOC100153321//similar to Rraga protein
100153326	6	LOC100153326//similar to inositol polyphosphate-5-phosphatase A
100153327	22	LOC100153327//similar to polypyrimidine tract binding protein 2
100153331	2	LOC100153331//similar to hippocampus abundant transcript 1
100153334	2	LOC100153334//similar to TBC1 domain family member 12
100153335	15	LOC100153335//similar to STRA6 protein
100153336	6	LOC100153336//similar to phosphatidic acid-preferring phospholipase A1
100153339	33	LOC100153339//similar to RAN binding protein 9
100153343	29	LOC100153343//similar to RWD domain containing 1
100153348	6	LOC100153348//similar to LOC539014 protein
100153351	6	LOC100153351//similar to LOC518781 protein
100153352	6	LOC100153352//similar to Methyltransferase-like protein 5
100153365	16	LOC100153365//similar to CD83 molecule
100153367	2	LOC100153367//similar to NEDD4 binding protein 2-like 1
100153368	9	LOC100153368//similar to elongation of very long chain fatty acids-like 2
100153372	7	LOC100153372//similar to Transcription factor Sp3 (SPR-2)
100153375	7	LOC100153375//similar to Huntingtin interacting protein K
100153381	54	LOC100153381//similar to elongation factor SIII p15 subunit
100153395	68	LOC100153395//similar to fibronectin type III domain containing 3B
100153402	4	LOC100153402//similar to KIAA1333 protein
100153403	5	LOC100153403//similar to Early endosome antigen 1 (Endosome-associated protein p162) (Zinc finger FYVE domain-containing protein 2)
100153404	14	MAPKAPK5//mitogen-activated protein kinase-activated protein kinase 5
100153408	8	LOC100153408//similar to Ring finger protein 8
100153414	16	LOC100153414//similar to PHD finger protein 1 (Protein PHF1) (Polycomb-like protein 1) (hPCl1)
100153417	11	LOC100153417//similar to Uncharacterized protein C8orf37 homolog
100153421	9	LOC100153421//similar to protein kinase D1
100153423	10	LOC100153423//similar to glutamyl-tRNA(Gln) amidotransferase, subunit C homolog
100153437	3	LOC100153437//similar to junctional sarcoplasmic reticulum protein
100153449	6	LOC100153449//similar to Kinesin-like protein KIF7
100153454	35	LOC100153454//similar to alpha 2 type IV collagen preproprotein
100153455	2	LOC100153455//similar to ATPase, class VI, type 11C
100153470	2	LOC100153470//similar to mKIAA0625 protein
100153472	5	LOC100153472//similar to Torsin-1B precursor (Torsin family 1 member B)
100153477	2	LOC100153477//similar to Sema domain, transmembrane domain, and cytoplasmic domain, 6C (predicted)
100153483	14	LOC100153483//similar to ADAM 15 precursor (A disintegrin and metalloproteinase domain 15) (Metalloproteinase-like, disintegrin-like, and cysteine-rich protein 15) (MDC-15) (Metalloprotease RGD disintegrin protein) (Metargidin)
100153484	28	LOC100153484//similar to kidney predominant protein NCU-G1
100153485	12	LOC100153485//similar to T-complex protein 1 subunit alpha (TCP-1-alpha) (CCT-alpha)
100153486	5	LOC100153486//similar to LOC506727 protein
100153498	3	LOC100153498//similar to O-sialoglycoprotein endopeptidase
100153506	3	PISD//phosphatidylserine decarboxylase
100153508	9	LOC100153508//similar to Atrial natriuretic peptide receptor A precursor (ANP-A) (ANPRA) (GC-A) (Guanylate cyclase) (NPR-A) (Atrial natriuretic peptide A-type receptor)
100153512	9	LOC100153512//similar to hepatoma derived growth factor
100153516	2	LOC100153516//similar to bromodomain adjacent to zinc finger domain, 2A
100153524	17	LOC100153524//similar to bone morphogenetic protein receptor, type IA
100153535	4	LOC100153535//similar to phosphorylated CTD interacting factor 1
100153537	43	LOC100153537//similar to Probable E3 ubiquitin-protein ligase HERC1 (HECT domain and RCC1-like domain-containing protein 1) (p532) (p619)
100153541	10	LOC100153541//similar to apoptosis-inducing factor (AIF)-like mitchondrion-associated inducer of death
100153546	2	LOC100153546//similar to nonhomologous end-joining factor 1
100153550	22	LOC100153550//similar to exosomal core protein CSL4
100153553	41	LOC100153553//similar to myelin protein zero-like 1
100153558	4	LOC100153558//similar to SYS1 Golgi-localized integral membrane protein homolog
100153559	6	LOC100153559//similar to Uncharacterized protein C9orf150
100153560	56	LOC100153560//similar to DEAD box polypeptide 18 (predicted)
100153561	72	LOC100153561//similar to Sorting nexin-1
100153566	10	LOC100153566//similar to JDP1 protein
100153568	3	LOC100153568//similar to RNA polymerase II associated protein 2
100153587	3	SHB//Src homology 2 domain containing adaptor protein B
100153599	6	LOC100153599//similar to stabilin 1
100153601	24	LOC100153601//similar to motile sperm domain containing 2
100153603	2	LOC100153603//similar to NEDD4-binding protein 2-like 2 (Phosphonoformate immuno-associated protein 5)
100153609	27	LOC100153609//similar to protein tyrosine phosphatase, receptor type, K
100153621	25	LOC100153621//similar to KIAA1370
100153622	6	LOC100153622//similar to Mitochondrial carrier domain containing protein RGD1359361
100153623	13	LOC100153623//similar to SORBS3 protein
100153624	4	LOC100153624//similar to receptor accessory protein 4
100153625	12	LOC100153625//similar to PDCL protein
100153628	29	LOC100153628//similar to Syntaxin-binding protein 6
100153630	10	LOC100153630//similar to Cysteine and glycine-rich protein 2 (Cysteine-rich protein 2) (CRP2) (Smooth muscle cell LIM protein) (SmLIM) (LIM domain only protein 5)
100153636	15	LOC100153636//similar to protoporphyrinogen oxidase
100153638	3	LOC100153638//similar to I-kappa-B-related protein
100153639	5	LOC100153639//similar to cyclin C
100153650	2	LOC100153650//similar to mitochondrial tumor suppressor 1
100153655	16	LOC100153655//similar to H326
100153656	3	LOC100153656//similar to kelch/ankyrin repeat containing cyclin A1 interacting protein
100153665	2	LOC100153665//similar to Krueppel-like factor 10 (Transforming growth factor-beta-inducible early growth response protein 1) (TGFB-inducible early growth response protein 1) (TIEG-1) (EGR-alpha)
100153668	91	LOC100153668//similar to RAD23 homolog B (S. cerevisiae)
100153670	32	LOC100153670//similar to myoferlin
100153677	7	LOC100153677//similar to CLIP1 protein
100153685	13	LOC100153685//similar to liver regeneration p-53 related protein
100153698	2	LOC100153698//similar to acyl-Coenzyme A dehydrogenase family, member 11
100153707	2	LOC100153707//similar to mannose-6- phosphate isomerase
100153708	7	LOC100153708//similar to ataxin 2
100153712	5	LOC100153712//similar to CDK2-associated protein 1
100153715	3	LOC100153715//similar to transmembrane protein 44
100153726	5	LOC100153726//similar to peroxisomal biogenesis factor 3
100153728	29	LOC100153728//similar to DOCK9 protein
100153734	18	LOC100153734//similar to PDZ domain containing 8
100153736	9	LOC100153736//similar to Transmembrane protein 85 (Cell proliferation-inducing gene 17 protein)
100153742	39	LOC100153742//similar to Peroxisomal biogenesis factor 11B
100153745	2	LOC100153745//similar to GTP cyclohydrolase I feedback regulator
100153752	16	LOC100153752//similar to claudin 10
100153754	9	LOC100153754//similar to rab11 binding protein
100153759	4	LOC100153759//similar to solute carrier family 22, member 15
100153765	11	LOC100153765//similar to Uncharacterized protein C13orf33 homolog (Activated in W/Wv mouse stomach 3) (mAWMS3)
100153768	18	LOC100153768//similar to acidic (leucine-rich) nuclear phosphoprotein 32 family, member E
100153782	2	LOC100153782//similar to ubiquitin specific peptidase 30
100153784	12	LOC100153784//similar to Signal peptide peptidase-like 3 (SPP-like 3 protein) (Intramembrane protease 2) (IMP2) (Presenilin-like protein 4)
100153785	2	LOC100153785//similar to Mitogen-activated protein kinase kinase kinase 7-interacting protein 1 (TGF-beta-activated kinase 1-binding protein 1) (TAK1-binding protein 1)
100153791	12	LOC100153791//similar to Protein CYR61 precursor (Cysteine-rich angiogenic inducer 61) (Insulin-like growth factor-binding protein 10) (Protein GIG1)
100153809	2	LOC100153809//similar to aldehyde dehydrogenase 9A1
100153811	15	LOC100153811//similar to Ran GTPase activating protein 1
100153813	2	LOC100153813//similar to FYVE, RhoGEF and PH domain containing 2
100153819	7	LOC100153819//similar to calcium binding atopy-related autoantigen 1
100153821	341	LOC100153821//similar to DNA-damage-inducible transcript 4 protein (Protein regulated in development and DNA damage response 1) (REDD-1) (HIF-1 responsive protein RTP801)
100153822	6	LOC100153822//similar to Nuclear factor, interleukin 3 regulated
100153828	21	LOC100153828//similar to proteasome 26S non-ATPase subunit 1
100153829	19	LOC100153829//similar to nuclear factor of kappa light polypeptide gene enhancer in B-cells 2
100153838	6	LOC100153838//similar to TRNA-nucleotidyltransferase
100153839	6	LOC100153839//similar to ret finger protein 2
100153840	16	LOC100153840//similar to reticulocalbin 2, EF-hand calcium binding domain
100153844	2	LOC100153844//similar to KIAA0528
100153854	5	LOC100153854//similar to alpha-amylase
100153856	2	LOC100153856//hypothetical protein LOC100153856
100153857	3	LOC100153857//similar to RNA pseudouridylate synthase domain containing 3
100153859	49	LOC100153859//similar to mCG145920
100153860	13	LOC100153860//similar to mitochondrial ribosomal protein S31
100153861	37	LOC100153861//similar to SYAP1 protein
100153862	2	LOC100153862//similar to adaptor-related protein complex 3, sigma 2 subunit
100153866	5	ACSS2//acyl-CoA synthetase short-chain family member 2
100153880	2	LOC100153880//similar to homeobox containing 1
100153887	8	LOC100153887//similar to methyltransferase like 3
100153890	75	LOC100153890//similar to Y55F3AM.9
100153894	49	LOC100153894//similar to thioesterase superfamily member 5
100153895	5	LOC100153895//similar to KIAA0852 protein
100153896	4	LOC100153896//similar to flavin adenine dinucleotide synthetase
100153900	10	LOC100153900//similar to CDC5 cell division cycle 5-like
100153912	4	LOC100153912//similar to single-strand selective monofunctional uracil DNA glycosylase
100153922	75	TCF7L2//transcription factor 7-like 2 (T-cell specific, HMG-box)
100153923	29	LOC100153923//similar to Proteasome (prosome, macropain) subunit, beta type, 4
100153928	31	LOC100153928//similar to PRP39 pre-mRNA processing factor 39 homolog
100153931	90	LOC100153931//similar to POZ and AT hook containing zinc finger 1 long C isoform (predicted)
100153932	38	FDPS//farnesyl diphosphate synthase
100153933	5	LOC100153933//similar to Nestin
100153939	2	LOC100153939//similar to FL10
100153946	8	LOC100153946//similar to CCAAT/enhancer-binding delta protein
100153950	22	BAT3//HLA-B associated transcript 3
100153954	2	LOC100153954//similar to glomulin
100153961	2	LOC100153961//similar to DHDPS-like protein
100153966	26	LOC100153966//similar to Activator of 90 kDa heat shock protein ATPase homolog 1 (AHA1) (p38)
100153971	4	LOC100153971//similar to hypohtetical protein
100153977	3	LOC100153977//similar to Glutamate-cysteine ligase, modifier subunit
100153983	125	NR2F2//nuclear receptor subfamily 2, group F, member 2
100153984	14	LOC100153984//similar to vanin 2
100153985	113	LOC100153985//similar to protein phosphatase 1A
100153986	3	LOC100153986//similar to Protein polybromo-1 (hPB1) (Polybromo-1D) (BRG1-associated factor 180) (BAF180)
100153999	3	LOC100153999//similar to Non-SMC element 4 homolog A (S. cerevisiae)
100154002	4	LOC100154002//similar to mixed lineage kinase 4
100154006	6	LOC100154006//similar to breast carcinoma amplified sequence 2
100154008	2	LOC100154008//similar to Double-strand-break repair protein rad21 homolog (hHR21) (Nuclear matrix protein 1) (NXP-1) (SCC1 homolog)
100154009	4	LOC100154009//similar to basic beta 1 syntrophin
100154013	5	LOC100154013//similar to BTB (POZ) domain containing 1
100154014	5	LOC100154014//similar to Glyoxylate reductase/hydroxypyruvate reductase
100154022	15	LOC100154022//similar to RNA-binding protein EWS
100154024	15	LOC100154024//similar to immunoglobulin superfamily, member 8
100154029	10	LOC100154029//similar to Spryd3 protein
100154035	2	LOC100154035//similar to DNA-directed RNA polymerase III subunit RPC4 (RNA polymerase III subunit C4) (DNA-directed RNA polymerase III subunit D) (DNA-directed RNA polymerase III 47 kDa polypeptide) (RPC53) (Protein BN51)
100154039	3	LOC100154039//similar to spermatid perinuclear RNA-binding protein
100154049	7	LOC100154049//similar to ETS translocation
100154050	20	LOC100154050//similar to Pescadillo homolog 1
100154061	35	LOC100154061//similar to KIAA0082
100154069	38	LOC100154069//similar to TIP120 protein
100154070	6	LOC100154070//similar to Paraneoplastic antigen Ma1 (Neuron- and testis-specific protein 1) (37 kDa neuronal protein)
100154074	7	LOC100154074//similar to zinc finger protein 322A
100154081	20	LOC100154081//similar to nipsnap homolog 3A
100154084	28	LOC100154084//similar to Myeloid leukemia factor 2 (Myelodysplasia-myeloid leukemia factor 2)
100154087	68	LOC100154087//similar to SRY-box 17
100154103	12	LOC100154103//similar to Low-density lipoprotein receptor-related protein 12 precursor (Suppressor of tumorigenicity protein 7)
100154116	8	LOC100154116//similar to KIAA0655 protein
100154117	16	LOC100154117//similar to Cation-dependent mannose-6-phosphate receptor precursor (CD Man-6-P receptor) (CD-MPR) (46 kDa mannose 6-phosphate receptor) (MPR 46)
100154119	2	LOC100154119//similar to vacuolar protein sorting 37B
100154130	35	LOC100154130//similar to NADH dehydrogenase [ubiquinone] 1 beta subcomplex subunit 9 (NADH-ubiquinone oxidoreductase B22 subunit) (Complex I-B22) (CI-B22)
100154139	2	LOC100154139//similar to CLYBL protein
100154142	30	LOC100154142//similar to ubiquitin-conjugating enzyme E2A
100154143	209	LOC100154143//similar to antioxidant protein
100154146	6	LOC100154146//hypothetical protein LOC100154146
100154148	36	LOC100154148//similar to proteasome 26S ATPase subunit 6
100154154	11	LOC100154154//similar to glutathione S-transferase, alpha 3
100154160	92	LOC100154160//similar to phosphoserine aminotransferase
100154166	3	LOC100154166//similar to DnaJ (Hsp40) homolog, subfamily C, member 3
100154170	2	LOC100154170//similar to isthmin 1
100154172	2	LOC100154172//similar to LOC522230 protein
100154173	14	LOC100154173//similar to fermitin family homolog 2
100154178	12	LOC100154178//similar to neural precursor cell expressed, developmentally down-regulated 9
100154179	21	LOC100154179//similar to GPR89 protein
100154188	7	LOC100154188//similar to stomatin
100154191	2	LOC100154191//similar to tripartite motif-containing 8
100154192	6	LOC100154192//similar to neural precursor cell expressed, developmentally down-regulated gene 4-like
100154193	7	LOC100154193//similar to Golgi-specific brefeldin A-resistance guanine nucleotide exchange factor 1 (BFA-resistant GEF 1)
100154194	19	LOC100154194//similar to sideroflexin 3
100154198	18	LOC100154198//similar to FLN29 gene product
100154200	12	LOC100154200//similar to Ku70=DNA-dependent protein kinase 70 kda DNA-binding subunit/DNA-PK Ku70 subunit
100154202	6	LOC100154202//similar to mitogen-activated protein kinase kinase kinase 4
100154206	4	LOC100154206//similar to WD repeat-containing protein 46 (WD repeat-containing protein BING4)
100154207	12	LOC100154207//similar to Zinc finger SWIM domain-containing protein KIAA0913
100154209	2	LOC100154209//similar to arylacetamide deacetylase-like 1
100154214	13	LOC100154214//similar to LOC534155 protein
100154219	32	LTA4H//leukotriene A4 hydrolase
100154227	36	LOC100154227//similar to modulator of estrogen induced transcription
100154231	3	LOC100154231//similar to Rho guanine nucleotide exchange factor (GEF) 7
100154232	31	LOC100154232//similar to gamma-glutamyl hydrolase
100154234	3	LOC100154234//similar to protein kinase (cAMP-dependent, catalytic) inhibitor beta
100154248	2	LOC100154248//similar to interferon-induced protein with tetratricopeptide repeats 3
100154255	117	LOC100154255//similar to transmembrane protein 30A
100154257	17	LOC100154257//similar to KIAA1324
100154259	5	LOC100154259//similar to ring finger protein 20
100154262	2	LOC100154262//similar to F-box only protein 22
100154263	2	LOC100154263//similar to CTP synthase II
100154266	10	LOC100154266//similar to abhydrolase domain containing 4
100154268	2	UBE2L3//ubiquitin-conjugating enzyme E2L 3
100154269	32	LOC100154269//similar to MAX interactor 1
100154272	8	LOC100154272//similar to Valacyclovir hydrolase precursor (VACVase) (Biphenyl hydrolase-like protein) (Biphenyl hydrolase-related protein) (Bph-rp) (Breast epithelial mucin-associated antigen) (MCNAA)
100154289	16	LOC100154289//similar to chromosome 9 open reading frame 61
100154291	2	LOC100154291//similar to Solute carrier family 12 member 1 (Bumetanide-sensitive sodium-(potassium)-chloride cotransporter 2) (Kidney-specific Na-K-Cl symporter)
100154301	5	LOC100154301//similar to poly (ADP-ribose) polymerase family, member 2
100154310	35	LOC100154310//similar to Tricarboxylate transport protein, mitochondrial precursor (Citrate transport protein) (CTP) (Tricarboxylate carrier protein) (Solute carrier family 25 member 1)
100154317	73	LOC100154317//similar to CCT3 protein
100154318	41	LOC100154318//similar to signal sequence receptor, beta
100154319	192	SOD2//superoxide dismutase 2, mitochondrial
100154322	15	LOC100154322//similar to transmembrane protein 66
100154326	15	LOC100154326//similar to KN motif and ankyrin repeat domains 1
100154340	2	LOC100154340//similar to Tetraspanin-6 (Tspan-6) (Transmembrane 4 superfamily member 6) (T245 protein) (Tetraspanin TM4-D) (A15 homolog)
100154350	4	LOC100154350//similar to putative I kappa B protein
100154352	4	LOC100154352//similar to neuroserpin
100154356	2	LOC100154356//similar to galactosidase, beta 1-like
100154359	13	LOC100154359//hypothetical protein LOC100154359
100154360	2	ERLIN1//ER lipid raft associated 1
100154361	81	LOC100154361//similar to signal recognition particle 54kDa
100154364	2	LOC100154364//similar to amino acid transporter system A1
100154370	24	LOC100154370//similar to Heterogeneous nuclear ribonucleoprotein Q (hnRNP Q) (hnRNP-Q) (Synaptotagmin-binding, cytoplasmic RNA-interacting protein) (Glycine-and tyrosine-rich RNA-binding protein) (GRY-RBP) (NS1-associated protein 1)
100154379	101	LOC100154379//similar to vacuolar H(+)-ATPase subunit; V-ATPase subunit; M16
100154382	8	LOC100154382//similar to zinc finger, FYVE domain containing 27
100154388	4	LOC100154388//similar to Alkylated DNA repair protein alkB homolog 1
100154389	2	LOC100154389//similar to terminal deoxynucleotidyltransferase interacting factor 1
100154397	50	LOC100154397//similar to mannosidase, alpha, class 2A, member 2
100154398	6	LOC100154398//similar to ADAM metallopeptidase with thrombospondin type 1 motif, 7
100154400	3	LOC100154400//similar to E3 ubiquitin-protein ligase CHFR (Checkpoint with forkhead and RING finger domains protein) (RING finger protein 196)
100154401	3	LOC100154401//similar to protocadherin 15
100154408	3	LOC100154408//similar to multicatalytic proteinase subunit K
100154414	16	LOC100154414//similar to fumarylacetoacetate hydrolase (fumarylacetoacetase)
100154421	150	LOC100154421//similar to ribeye
100154423	8	LOC100154423//similar to Uncharacterized protein C10orf88
100154430	16	LOC100154430//similar to putative NFkB activating protein
100154432	50	LOC100154432//hypothetical protein LOC100154432
100154442	88	LOC100154442//similar to CCR4-NOT transcription complex subunit 7 (CCR4-associated factor 1) (CAF-1) (BTG1-binding factor 1)
100154447	2	LOC100154447//similar to Duffy blood group
100154449	17	LOC100154449//similar to v-ets erythroblastosis virus E26 oncogene homolog 2
100154457	25	LOC100154457//similar to TM2 domain containing 2
100154469	12	LOC100154469//similar to cytoplasmic nuclear factor of activated T-cells 4
100154472	4	LOC100154472//similar to activating signal cointegrator 1 complex subunit 2
100154474	18	LOC100154474//similar to growth arrest-specific 2 like 1
100154477	30	LOC100154477//similar to legumain
100154481	14	LOC100154481//similar to galactocerebrosidase
100154487	39	LOC100154487//similar to GRINL1A combined protein Gcom13
100154492	10	LOC100154492//similar to arginine/serine-rich coiled-coil 2
100154495	6	LOC100154495//similar to inositol monophosphatase domain containing 1
100154500	4	LOC100154500//similar to SAM domain and HD domain-containing protein 1 (Dendritic cell-derived IFNG-induced protein) (DCIP) (Monocyte protein 5) (MOP-5)
100154509	2	LOC100154509//similar to Splicing factor, arginine/serine-rich 5 (Pre-mRNA-splicing factor SRP40) (Delayed-early protein HRS)
100154518	18	LOC100154518//actin related protein 2/3 complex subunit 3
100154520	6	LOC100154520//similar to tankyrase, TRF1-interacting ankyrin-related ADP-ribose polymerase 2
100154524	3	LOC100154524//similar to ATP-binding cassette sub-family F member 1 (ATP-binding cassette 50) (TNF-alpha-stimulated ABC protein)
100154525	10	LOC100154525//similar to Vacuolar proton translocating ATPase 116 kDa subunit a isoform 2 (V-ATPase 116 kDa isoform a2) (Lysosomal H(+)-transporting ATPase V0 subunit a2) (TJ6)
100154530	104	LOC100154530//similar to tissue transglutaminase homologue; TGH2
100154532	2	LOC100154532//similar to disks large-associated protein 4
100154536	7	LOC100154536//similar to pecanex-like protein 1
100154539	77	LOC100154539//similar to RNA-binding protein MEX3C (RING finger and KH domain-containing protein 2) (RING finger protein 194)
100154542	2	LOC100154542//similar to leucine rich repeat containing 39
100154544	16	LOC100154544//similar to solute carrier family 25, member 32
100154557	3	LOC100154557//similar to kelch domain containing 2
100154560	29	LOC100154560//similar to HEAT repeat-containing protein 1 (Protein BAP28)
100154564	10	LOC100154564//similar to Zinc fingers and homeoboxes protein 1
100154565	4	LOC100154565//similar to ras homolog gene family, member V
100154579	2	LOC100154579//similar to UPF0405 protein TMEM103 (Angiotonin-transactivated protein 1)
100154583	2	LOC100154583//similar to cell division cycle associated 7
100154589	6	CLIC5//chloride intracellular channel 5
100154593	2	LOC100154593//similar to PIN2-interacting protein 1
100154597	3	LOC100154597//similar to kinesin-like motor protein C20orf23
100154598	90	LOC100154598//similar to lysosomal-associated membrane protein 2
100154605	3	LOC100154605//similar to Transcription initiation factor IIA subunit 1 (General transcription factor IIA subunit 1) (TFIIA-42) (TFIIAL)
100154612	33	LOC100154612//similar to cytosolic IMP-GMP specific 5-nucleotidase
100154619	90	LOC100154619//similar to LOC515537 protein
100154621	5	LOC100154621//similar to potassium channel tetramerisation domain containing 20
100154626	7	LOC100154626//similar to adenosine kinase
100154634	3	LOC100154634//similar to paired box gene 2
100154637	10	LOC100154637//similar to Splicing factor, arginine/serine rich 9
100154639	10	LOC100154639//similar to pre-B-cell leukemia homeobox 1
100154656	2	LOC100154656//similar to translocase of the inner mitochondrial membrane 14
100154658	37	LOC100154658//similar to nuclear undecaprenyl pyrophosphate synthase 1 homolog
100154661	3	LOC100154661//similar to C27H2.2a
100154663	31	LOC100154663//similar to rCG30323
100154667	62	LOC100154667//similar to PRP38 pre-mRNA processing factor 38 (yeast) domain containing B
100154679	2	LOC100154679//hypothetical protein LOC100154679
100154682	4	LOC100154682//similar to sulfiredoxin 1 homolog
100154684	14	LOC100154684//similar to retinol dehydrogenase 11
100154685	2	LOC100154685//similar to RING finger protein 37 (Ubiquitin-conjugating enzyme 7-interacting protein 5) (U-box domain-containing protein 5)
100154687	21	LOC100154687//similar to ankyrin 3
100154691	50	LOC100154691//similar to RCC1-like G exchanging factor RLG
100154707	8	LOC100154707//similar to Ras-related protein Rab-13 (Cell growth-inhibiting gene 4 protein)
100154708	10	LOC100154708//similar to Uncharacterized protein C22orf13 (Protein LLN4)
100154710	3	LOC100154710//similar to LOC615879 protein
100154711	4	LOC100154711//similar to chaperonin containing TCP1, subunit 3 (gamma)
100154728	274	APEX1//APEX nuclease (multifunctional DNA repair enzyme) 1
100154735	11	LOC100154735//similar to SWI/SNF related, matrix associated, actin dependent regulator of chromatin, subfamily b, member 1
100154739	2	LOC100154739//similar to spindle assembly associated Sfi1 homolog
100154742	3	LOC100154742//similar to T-cell activation Rho GTPase-activating protein
100154743	3	LOC100154743//similar to papillary renal cell carcinoma translocation-associated gene product
100154763	2	LOC100154763//similar to serine/threonine kinase
100154766	24	LOC100154766//similar to protein kinase N2
100154770	6	LOC100154770//similar to immediate early response 3
100154775	22	LOC100154775//similar to sorting nexin 6
100154776	16	LOC100154776//similar to Phosphoglycerate mutase 1 (Phosphoglycerate mutase isozyme B) (PGAM-B) (BPG-dependent PGAM 1)
100154777	4	LOC100154777//similar to Brain protein 44
100154780	5	LOC100154780//similar to Leucine-rich repeat-containing protein 1 (LAP and no PDZ protein) (LANO adapter protein)
100154783	20	LOC100154783//similar to peptidylprolyl isomerase B
100154784	2	SBAB-446E4.1//FK506 binding protein like
100154785	3	LOC100154785//similar to deaminase domain containing 1
100154789	31	LOC100154789//similar to transmembrane protein 106C
100154796	8	LOC100154796//similar to Protein dopey-1
100154798	4	LOC100154798//similar to BRCA1 associated protein-1
100154801	5	LOC100154801//similar to Hepatoma-derived growth factor-related protein 3 (HRP-3) (Hepatoma-derived growth factor 2)
100154803	4	LOC100154803//similar to RALBP1 associated Eps domain containing 1
100154804	10	LOC100154804//similar to AUTS2-like protein (HBV X-transactivated gene 9 protein)
100154805	56	LOC100154805//similar to testican 3
100154823	2	LOC100154823//similar to MORF-related gene 15
100154850	37	LOC100154850//similar to Splicing factor 3 subunit 1 (Spliceosome-associated protein 114) (SAP 114) (SF3a120)
100154856	11	LOC100154856//similar to UDP-Gal:betaGlcNAc beta 1,4- galactosyltransferase 3
100154859	14	LOC100154859//similar to Vacuolar protein sorting 28 homolog (S. cerevisiae)
100154862	6	LOC100154862//hypothetical protein LOC100154862
100154873	19	LOC100154873//similar to Carbonic anhydrase 2 (Carbonic anhydrase II) (Carbonate dehydratase II) (CA-II) (Carbonic anhydrase C) (CAC)
100154878	8	LOC100154878//similar to Vacuolar protein sorting 37 homolog A (S. cerevisiae)
100154880	2	LOC100154880//similar to LOC528833 protein
100154882	2	LOC100154882//similar to ceroid-lipofuscinosis, neuronal 6, late infantile
100154884	22	LOC100154884//similar to Peroxisomal biogenesis factor 19
100154890	6	LOC100154890//similar to Tetratricopeptide repeat protein 7B (TPR repeat protein 7B) (Tetratricopeptide repeat protein 7-like-1)
100154923	2	LOC100154923//similar to calcium release-activated calcium channel protein 1
100154924	3	LOC100154924//similar to MAGEL2 protein
100154940	16	LOC100154940//similar to fucosidase, alpha-L- 2, plasma
100154942	18	LOC100154942//similar to Vacuolar proton pump subunit C 1 (V-ATPase subunit C 1)
100154945	52	LOC100154945//similar to ribosome receptor
100154960	20	LOC100154960//similar to golgi reassembly stacking protein 2
100154966	3	LOC100154966//similar to Sideroflexin 4
100154975	13	LOC100154975//similar to tubulin, epsilon 1
100154978	2	LOC100154978//similar to anterior pharynx defective 1a homolog (C. elegans)
100154984	49	LOC100154984//similar to MGC142736 protein
100154993	5	LOC100154993//similar to Acetyl-CoA carboxylase 2 (ACC-beta)
100154998	3	LOC100154998//similar to differentially expressed in FDCP 6 homolog
100155001	2	LOC100155001//similar to collagen, type XXI, alpha 1
100155007	30	LOC100155007//similar to proteasome (prosome, macropain) 26S subunit, non-ATPase, 5
100155017	31	LOC100155017//similar to AP-3 complex subunit mu-1 (Adapter-related protein complex 3 mu-1 subunit) (Mu3A-adaptin) (Mu-adaptin 3A) (AP-3 adapter complex mu3A subunit)
100155023	2	LOC100155023//similar to rCG36369
100155024	2	LOC100155024//similar to dpy-19-like 4
100155040	12	LOC100155040//similar to Tetratricopeptide repeat protein 35 (TPR repeat protein 35)
100155050	3	LOC100155050//similar to O-6-methylguanine-DNA methyltransferase
100155051	138	LOC100155051//similar to sphingosine-1-phosphate phosphatase 1
100155058	6	LOC100155058//similar to Fanconi anemia D2 protein
100155061	7	LOC100155061//similar to bromodomain and PHD finger-containing protein 1
100155063	7	LOC100155063//similar to Chronic lymphocytic leukemia deletion region gene 6 protein (CLL deletion region gene 6 protein)
100155066	47	LOC100155066//similar to oligonucleotide/oligosaccharide-binding fold containing 2A
100155072	2	LOC100155072//similar to Coiled-coil domain-containing protein 37
100155075	3	LOC100155075//similar to G protein-coupled receptor 133
100155078	4	LOC100155078//similar to fragile X mental retardation 1
100155080	16	LOC100155080//hypothetical protein LOC100155080
100155086	22	LOC100155086//similar to vacuolar protein sorting 26
100155091	11	ITGA5//integrin, alpha 5 (fibronectin receptor, alpha polypeptide)
100155104	7	LOC100155104//similar to mediator complex subunit 15
100155108	4	LOC100155108//similar to Thrombospondin-3
100155115	2	LOC100155115//similar to alanyl-tRNA synthetase like
100155122	2	LOC100155122//similar to EP300 interacting inhibitor of differentiation 1
100155132	18	LOC100155132//similar to CG12125 CG12125-PA
100155133	10	LOC100155133//similar to prostaglandin E synthase 2
100155137	14	LOC100155137//similar to Pogo transposable element with ZNF domain
100155139	338	LOC100155139//similar to proteasome beta 5 subunit
100155145	10	LOC100155145//similar to Leukocyte elastase inhibitor (LEI) (Serpin B1) (Leukocyte neutral proteinase inhibitor) (LNPI)
100155146	48	LOC100155146//similar to S100 calcium binding protein A16
100155147	58	LOC100155147//similar to phosphoinositide-3-kinase interacting protein 1
100155148	2	LOC100155148//similar to mitochondrial intermediate peptidase
100155149	12	LOC100155149//similar to CDC-like kinase 2
100155162	2	LOC100155162//similar to cutC copper transporter homolog
100155180	7	LOC100155180//similar to Protein odd-skipped-related 2
100155199	3	LOC100155199//similar to DNA mismatch repair protein Mlh3 (MutL protein homolog 3)
100155201	27	LOC100155201//similar to pyrophosphatase 1
100155222	5	LOC100155222//similar to RRS1 ribosome biogenesis regulator homolog (S. cerevisiae)
100155223	3	LOC100155223//similar to NTF2-like export factor 1
100155232	12	LOC100155232//similar to geranylgeranyl diphosphate synthase 1
100155235	11	LOC100155235//similar to guanine nucleotide binding protein-like 3
100155237	12	LOC100155237//similar to glycoprotein m6b
100155248	62	LOC100155248//similar to Fibulin 5
100155270	9	LOC100155270//similar to nitrilase 1
100155274	68	LOC100155274//similar to P26s4
100155277	22	LOC100155277//similar to very low density lipoprotein receptor VLDL-R2
100155281	8	LOC100155281//similar to F-box only protein 7 isoform 1 (predicted)
100155282	16	LOC100155282//similar to placenta-specific 9
100155286	2	LOC100155286//similar to Rab GTPase-activating protein 1 (Rab6 GTPase-activating protein GAPCenA) (GAP and centrosome-associated protein)
100155295	4	LOC100155295//similar to CTAGE family, member 5
100155304	2	SMAD2//SMAD family member 2
100155305	9	LOC100155305//similar to multiple exostoses-like 2
100155306	3	LOC100155306//similar to Protein transport protein Sec61 subunit alpha isoform 1 (Sec61 alpha-1)
100155307	158	LOC100155307//similar to neuroplastin
100155309	21	LOC100155309//similar to insulin-degrading enzyme
100155314	10	LOC100155314//similar to DNA topoisomerase I
100155317	2	LOC100155317//similar to Beta-crystallin S (Gamma-crystallin S) (Gamma-S-crystallin)
100155327	5	LOC100155327//similar to acetyl-coenzyme A acyltransferase 2
100155336	2	LOC100155336//similar to secretory carrier membrane protein 2
100155338	4	LOC100155338//similar to heat shock 27kDa protein 8
100155340	2	LOC100155340//similar to ZO-1 MDCK
100155351	7	LOC100155351//similar to RAB5-interacting protein
100155352	9	LOC100155352//similar to WD repeat domain 21
100155360	4	LOC100155360//similar to hCG2042411
100155369	2	LOC100155369//similar to KIAA1398 protein
100155371	10	LOC100155371//hypothetical protein LOC100155371
100155378	4	LOC100155378//similar to B-cell CLL/lymphoma 9
100155390	23	LOC100155390//similar to Sorting nexin 5
100155394	2	LOC100155394//similar to calsequestrin
100155396	7	LOC100155396//similar to ABT1-associated protein
100155400	10	LOC100155400//similar to TSPY-like 1
100155414	2	LOC100155414//similar to Huntingtin interacting protein E
100155418	65	HSD17B7//hydroxysteroid (17-beta) dehydrogenase 7
100155420	17	LOC100155420//hypothetical LOC100155420
100155428	5	LOC100155428//similar to Tapasin precursor (TPSN) (TPN) (TAP-binding protein) (TAP-associated protein) (NGS-17)
100155436	2	LOC100155436//similar to Epiphycan
100155439	8	LOC100155439//similar to SPT3-associated factor 42
100155446	11	LOC100155446//similar to ring finger protein 111
100155449	7	LOC100155449//similar to Protein CBFA2T1 (Protein MTG8) (Protein ETO) (Eight twenty one protein) (Cyclin-D-related protein) (Zinc finger MYND domain-containing protein 2)
100155453	61	LOC100155453//similar to Gamma-tubulin complex component 3 (GCP-3) (Spindle pole body protein Spc98 homolog) (hSpc98) (hGCP3) (h104p)
100155465	4	LOC100155465//similar to leucine-rich repeat neuronal 6A
100155466	6	LOC100155466//similar to D4-GDP-dissociation inhibitor
100155467	2	LOC100155467//similar to Interferon-induced protein with tetratricopeptide repeats 2 (IFIT-2) (Interferon-induced 54 kDa protein) (IFI-54K) (ISG-54 K)
100155468	2	LOC100155468//similar to Probable phospholipid-transporting ATPase IF (ATPase class I type 11B) (ATPase IR)
100155469	5	LOC100155469//similar to RIKEN cDNA 0610038P03
100155472	4	LOC100155472//similar to eukaryotic translation initiation factor 2, subunit 1 alpha
100155474	3	LOC100155474//similar to ras homolog gene family, member J
100155478	2	LOC100155478//similar to CD109
100155484	17	LOC100155484//similar to seryl-tRNA synthetase
100155485	2	LOC100155485//similar to AER61 glycosyltransferase
100155492	3	LOC100155492//similar to Hemogen
100155493	9	LOC100155493//similar to WW domain binding protein 11
100155494	2	LOC100155494//similar to aldehyde dehydrogenase family 1, subfamily A3
100155503	56	LOC100155503//similar to rCG62611
100155504	9	LOC100155504//similar to 14-3-3 protein eta
100155513	2	LOC100155513//similar to heterogeneous nuclear ribonucleoprotein H3
100155530	12	LOC100155530//similar to catechol-O-methyltransferase
100155537	10	LOC100155537//similar to pre-B-cell leukemia transcription factor interacting protein 1
100155538	3	LOC100155538//similar to LOC513970 protein
100155539	9	LOC100155539//similar to ataxin-1 ubiquitin-like interacting protein
100155569	2	LOC100155569//similar to NHL repeat containing 2
100155571	4	LOC100155571//similar to DiGeorge syndrome critical region protein 14
100155572	16	LOC100155572//similar to ribosomal protein S3a
100155580	2	LOC100155580//similar to SH3-domain GRB2-like 2
100155581	2	LOC100155581//lymphotoxin beta
100155583	2	LOC100155583//similar to ABC transporter
100155585	2	LOC100155585//similar to ATP-binding cassette, sub-family B, member 6
100155587	22	LOC100155587//similar to hydroxysteroid dehydrogenase like 2
100155589	6	LOC100155589//hypothetical protein LOC100155589
100155592	28	LOC100155592//similar to PDZ and LIM domain 1 (elfin)
100155593	28	LOC100155593//similar to Transmembrane protein 16F
100155600	17	SLC39A7//solute carrier family 39 (zinc transporter), member 7
100155605	6	LOC100155605//similar to pterin-4 alpha-carbinolamine dehydratase/dimerization cofactor of hepatocyte nuclear factor 1 alpha
100155615	53	LOC100155615//similar to vasopressin-induced protein, 32kDa
100155620	2	LOC100155620//feline leukemia virus subgroup A receptor
100155631	10	LOC100155631//similar to V-FES feline sarcoma viral/V-FPS fujinami avian sarcoma viral oncogene homolog
100155632	13	LOC100155632//similar to testis-specific protein kinase 1
100155647	4	LOC100155647//similar to Coiled-coil domain containing 23
100155653	13	LOC100155653//similar to protein kinase, interferon-inducible double stranded RNA dependent activator
100155665	4	LOC100155665//similar to ring finger 144B
100155668	5	LOC100155668//similar to interferon-related developmental regulator 2
100155669	2	LOC100155669//similar to 3-5 exonuclease TREX1
100155670	3	LOC100155670//similar to FIGF protein
100155690	5	LOC100155690//similar to ZNF34 protein
100155691	5	LOC100155691//similar to adenylate kinase 3
100155694	19	LOC100155694//similar to suppressor of hairy wing homolog 4
100155714	2	LOC100155714//similar to Uncharacterized protein C9orf46
100155717	9	LOC100155717//similar to SFLQ611
100155728	25	LOC100155728//similar to Bladder cancer-associated protein (Bladder cancer 10 kDa protein) (Bc10)
100155731	8	LOC100155731//similar to Coenzyme Q6 homolog, monooxygenase (S. cerevisiae)
100155737	4	LOC100155737//similar to RuvB-like 1 (49 kDa TATA box-binding protein-interacting protein) (49 kDa TBP-interacting protein) (TIP49a) (Pontin 52) (Nuclear matrix protein 238) (NMP 238) (54 kDa erythrocyte cytosolic protein)
100155743	25	LOC100155743//similar to Anaphase-promoting complex subunit 7 (APC7) (Cyclosome subunit 7)
100155744	10	DIABLO//mitochondrial diablo
100155750	2	LOC100155750//similar to Large subunit GTPase 1 homolog (S. cerevisiae)
100155763	9	LOC100155763//similar to Male-specific lethal 2-like 1 (MSL2-like 1) (Male-specific lethal-2 homolog 1) (MSL-2) (RING finger protein 184)
100155764	4	LOC100155764//similar to WD repeats and SOF1 domain containing
100155765	22	LOC100155765//similar to regulating synaptic membrane exocytosis 2
100155766	134	LOC100155766//similar to SEC23A (S. cerevisiae)
100155768	2	LOC100155768//similar to Dual specificity protein kinase CLK3 (CDC-like kinase 3)
100155771	8	LOC100155771//similar to anaphase-promoting complex subunit 5
100155774	3	LOC100155774//similar to INSL3 receptor; INSL3R; GREAT
100155781	13	LOC100155781//similar to MGC166364 protein
100155784	2	LOC100155784//similar to MGC159919 protein
100155786	4	LOC100155786//similar to Ppig protein
100155787	3	LOC100155787//similar to Ubiquitin-conjugating enzyme E2 D1 (Ubiquitin-protein ligase D1) (Ubiquitin carrier protein D1) (UbcH5) (Ubiquitin-conjugating enzyme E2-17 kDa 1) (E2(17)KB 1) (UBC4/5 homolog) (Stimulator of Fe transport) (SFT)
100155789	3	LOC100155789//similar to Transmembrane protein 5
100155795	9	LOC100155795//similar to myosin regulatory light chain interacting protein
100155799	2	LOC100155799//similar to furry homolog
100155802	6	LOC100155802//similar to Uncharacterized protein C1orf54 homolog precursor (Protein L259)
100155803	25	LOC100155803//similar to Obg-like ATPase 1 (GTP-binding protein 9)
100155813	22	LOC100155813//similar to transmembrane protein 70
100155814	27	LOC100155814//similar to HBS1-like protein
100155815	51	LOC100155815//similar to jumonji, AT rich interactive domain 2 protein
100155820	2	LOC100155820//similar to Thioredoxin-like protein 4A (Thioredoxin-like U5 snRNP protein U5-15kD) (Spliceosomal U5 snRNP-specific 15 kDa protein) (DIM1 protein homolog)
100155832	4	LOC100155832//similar to centrosomal protein 290kDa
100155833	2	LOC100155833//similar to dipeptidyl peptidase 8
100155841	3	LOC100155841//similar to mitogen-activated protein kinase 13
100155842	6	LOC100155842//hypothetical protein LOC100155842
100155846	4	LOC100155846//similar to chromosome 9 open reading frame 123
100155847	6	LOC100155847//similar to catechol-O-methyltransferase domain containing 1
100155853	4	LOC100155853//similar to collagen and calcium binding EGF domains 1
100155855	22	LOC100155855//similar to Snrpf protein
100155866	47	LOC100155866//similar to fragile X mental retardation-related protein 1
100155867	2	LOC100155867//similar to Maternal transcript 89Bb CG6814-PA
100155870	21	LOC100155870//similar to pleckstrin homology domain containing, family G, member 3
100155872	50	LOC100155872//similar to chromosome 6 open reading frame 62
100155880	2	LOC100155880//similar to isocitrate dehydrogenase (NADP+)
100155881	261	LOC100155881//similar to alpha 1 type XV collagen
100155884	12	LOC100155884//similar to RAS-like, estrogen-regulated, growth inhibitor
100155885	2	LOC100155885//similar to M-phase phosphoprotein 1
100155889	46	LOC100155889//similar to Eukaryotic translation initiation factor 2, subunit 2 beta, 38kDa
100155894	2	LOC100155894//similar to CG5862 CG5862-PA
100155895	3	LOC100155895//similar to arrestin domain containing 4
100155898	2	LOC100155898//similar to SRY (sex determining region Y)-box 4
100155899	3	LOC100155899//similar to Uncharacterized protein C1orf198 homolog
100155903	25	LOC100155903//similar to WD repeat domain 47
100155918	36	LOC100155918//similar to Leucine-rich repeat protein SHOC-2 (Ras-binding protein Sur-8)
100155921	4	LOC100155921//similar to WRNIP1 protein
100155924	2	LOC100155924//similar to Raftlin (Raft-linking protein) (Cell migration-inducing gene 2 protein)
100155927	4	LOC100155927//similar to Solute carrier family 29 (nucleoside transporters), member 1
100155929	285	LOC100155929//similar to CD63 antigen
100155930	7	LOC100155930//similar to annexin VIII; VAC beta
100155939	4	LOC100155939//similar to transmembrane protein 55B
100155950	19	LOC100155950//similar to DENN/MADD domain containing 4B
100155956	198	LOC100155956//similar to unactive progesterone receptor, 23 kD
100155957	10	LOC100155957//similar to Rho GTPase activating protein 2
100155958	11	LOC100155958//similar to Serum response factor (SRF)
100155960	6	LOC100155960//similar to suppressor of var1, 3-like 1
100155974	5	LOC100155974//similar to Transcription initiation factor IIB (General transcription factor TFIIB) (S300-II)
100155979	12	BAT5//HLA-B associated transcript 5
100155992	3	LOC100155992//similar to BAG family molecular chaperone regulator 2 (Bcl-2-associated athanogene 2) (BAG-2)
100155995	36	LOC100155995//similar to NF1-B3
100155997	5	LOC100155997//similar to Acylphosphatase-1 (Acylphosphate phosphohydrolase 1) (Acylphosphatase, organ-common type isozyme)
100156007	2	LOC100156007//similar to Breast cancer metastasis-suppressor 1-like protein (BRMS1-homolog protein p40) (BRMS1-like protein p40)
100156015	8	LOC100156015//similar to Phosphoglucomutase 3
100156018	5	LOC100156018//similar to ATR interacting protein
100156022	110	LOC100156022//similar to Cbp/p300-interacting transactivator 2
100156029	39	LOC100156029//similar to glypican 4
100156034	4	LOC100156034//similar to mKIAA4180 protein
100156036	12	LOC100156036//similar to translin-associated factor X
100156038	20	LOC100156038//similar to methylosome protein 50
100156042	2	LOC100156042//similar to oxysterol-binding protein-like protein 6
100156044	20	LOC100156044//similar to transducin-like enhancer protein 4
100156047	13	IVD//isovaleryl Coenzyme A dehydrogenase
100156048	2	LOC100156048//similar to Armadillo repeat containing 1
100156049	19	LOC100156049//similar to chloride channel 3
100156053	124	LOC100156053//similar to BUB3 budding uninhibited by benzimidazoles 3
100156054	5	LOC100156054//similar to SLCO3A1 protein
100156057	6	LOC100156057//similar to tetratricopeptide repeat domain 8
100156061	4	LOC100156061//similar to nudix (nucleoside diphosphate linked moiety X)-type motif 18
100156075	57	LOC100156075//similar to NADH dehydrogenase (ubiquinone) Fe-S protein 2, 49kDa (NADH-coenzyme Q reductase)
100156078	22	LOC100156078//similar to cleavage and polyadenylation specific factor 2, 100kDa
100156082	21	LOC100156082//similar to F-box and leucine-rich repeat protein 4
100156085	56	LOC100156085//similar to glyoxalase I
100156093	15	LOC100156093//similar to tumor suppressor candidate 3
100156098	9	LOC100156098//similar to Nicastrin
100156108	14	LOC100156108//similar to Sushi repeat-containing protein SRPX
100156111	5	LOC100156111//similar to NIF3-like protein 1 (Amyotrophic lateral sclerosis 2 chromosomal region candidate gene 1 protein)
100156112	38	LOC100156112//similar to Vacuolar proton pump subunit E 1 (V-ATPase subunit E 1) (V-ATPase 31 kDa subunit) (P31)
100156113	4	LOC100156113//similar to stomatin (EPB72)-like 1
100156116	15	LOC100156116//similar to TATA-binding protein-associated factor 172 (ATP-dependent helicase BTAF1) (TBP-associated factor 172) (TAF-172) (TAF(II)170) (B-TFIID transcription factor-associated 170 kDa subunit)
100156117	4	LOC100156117//similar to carnitine deficiency-associated, expressed in ventricle 1
100156123	2	LOC100156123//similar to zinc finger with KRAB and SCAN domains 4
100156127	32	LOC100156127//similar to histone cluster 1, H2bd
100156132	33	LOC100156132//similar to LOC507155 protein
100156139	3	LOC100156139//similar to tripartite motif-containing 39
100156145	27	LOC100156145//nitrogen fixation 1-like protein
100156154	2	LOC100156154//similar to Brain and acute leukemia cytoplasmic protein
100156165	23	LOC100156165//similar to WW45 protein
100156168	19	LOC100156168//similar to protease, serine, 35
100156170	7	LOC100156170//similar to histone deacetylase 2
100156178	28	LOC100156178//similar to Translation initiation factor IF-3, mitochondrial precursor (IF-3Mt) (IF3(mt)) (IF-3(Mt)) (IF3mt)
100156179	10	LOC100156179//similar to DnaJ homolog subfamily C member 17
100156181	2	LOC100156181//similar to protein tyrosine phosphatase, receptor type, B
100156184	28	LOC100156184//similar to nuclear receptor coactivator 4
100156192	2	LOC100156192//similar to NT5DC1 protein
100156195	2	LOC100156195//similar to C1orf51 protein
100156226	76	LOC100156226//similar to Histone acetyltransferase p300 (E1A-associated protein p300)
100156227	5	LOC100156227//similar to Uncharacterized protein C6orf89 homolog
100156234	10	LOC100156234//similar to DnaJ homolog subfamily B member 12
100156237	17	LOC100156237//similar to RNA-binding protein 35A (RNA-binding motif protein 35A)
100156239	8	LOC100156239//similar to V-set and immunoglobulin domain-containing protein 4 precursor (Protein Z39Ig)
100156241	2	LOC100156241//similar to poly (ADP-ribose) polymerase family, member 16
100156248	10	LOC100156248//similar to serine (or cysteine) proteinase inhibitor, clade B (ovalbumin), member 8
100156249	2	LOC100156249//similar to Uncharacterized protein KIAA0152
100156253	12	GNPAT//glyceronephosphate O-acyltransferase
100156254	9	LOC100156254//similar to Plastin-2 (L-plastin) (Lymphocyte cytosolic protein 1) (LCP-1) (LC64P)
100156261	24	LOC100156261//similar to Chondroitin sulfate synthase 1 (Glucuronosyl-N-acetylgalactosaminyl-proteoglycan 4-beta-N-acetylgalactosaminyltransferase 1) (N-acetylgalactosaminyl-proteoglycan 3-beta-glucuronosyltransferase 1) (Chondroitin glucuronyltransferase II) (N
100156262	13	LOC100156262//similar to 3-phosphoadenosine 5-phosphosulfate synthase 2
100156269	20	LOC100156269//similar to Erythroid differentiation-related factor 1
100156275	15	LOC100156275//similar to estrogen receptor binding site associated antigen 9
100156278	2	LOC100156278//similar to aldehyde dehydrogenase 1B1
100156283	2	LOC100156283//similar to Nuclear receptor coactivator 6 (Amplified in breast cancer protein 3) (Cancer-amplified transcriptional coactivator ASC-2) (Activating signal cointegrator 2) (ASC-2) (Peroxisome proliferator-activated receptor-interacting protein) (PPAR-
100156288	5	LOC100156288//similar to NADH dehydrogenase [ubiquinone] 1 alpha subcomplex subunit 4-like 2
100156290	11	LOC100156290//similar to Yip1 domain family, member 3
100156291	12	LOC100156291//similar to DEAD (Asp-Glu-Ala-Asp) box polypeptide 50
100156294	3	LOC100156294//similar to UNC5C-like protein (Protein unc-5 homolog C-like) (ZU5 and death domain-containing protein)
100156298	2	LOC100156298//similar to LAS1-like
100156301	6	LOC100156301//similar to Tensin-like C1 domain-containing phosphatase (C1 domain-containing phosphatase and tensin homolog) (C1-TEN) (Tensin-2)
100156308	7	LOC100156308//similar to 26S proteasome non-ATPase regulatory subunit 10 (26S proteasome regulatory subunit p28) (Gankyrin)
100156313	10	LOC100156313//similar to CDC42 small effector 1
100156315	3	LOC100156315//similar to cadherin-like 24
100156320	2	LOC100156320//similar to S100 calcium binding protein A10
100156321	2	LOC100156321//similar to SHC-transforming protein 1 (SH2 domain protein C1) (Src homology 2 domain-containing-transforming protein C1)
100156322	11	LOC100156322//similar to Mitochondrial ribosomal protein L3
100156323	156	LOC100156323//similar to polynucleotide adenylyltransferase
100156324	17	LOC100156324//similar to mitochondrial ribosomal protein L18
100156327	37	LOC100156327//similar to proteasome (prosome, macropain) 26S subunit, non-ATPase, 14
100156344	4	LOC100156344//similar to SH3-domain GRB2-like endophilin B2
100156347	2	SLC25A25//solute carrier family 25 (mitochondrial carrier; phosphate carrier), member 25
100156352	2	LOC100156352//similar to Kelch-like protein 22
100156354	11	LOC100156354//similar to Thioredoxin domain-containing protein 5 precursor (Thioredoxin-like protein p46) (Endoplasmic reticulum protein ERp46)
100156355	3	LOC100156355//similar to MGC166193 protein
100156361	10	LOC100156361//similar to RUN and SH3 domain containing 1
100156362	23	LOC100156362//similar to zinc finger, CSL domain containing 2
100156366	6	LOC100156366//similar to TRAF family member-associated NFKB activator
100156375	4	LOC100156375//similar to COX15 homolog, cytochrome c oxidase assembly protein
100156381	2	LOC100156381//similar to ubiquitin-conjugating enzyme E2A
100156389	14	BAT4//HLA-B associated transcript 4
100156393	2	LOC100156393//similar to chromosome 2 open reading frame 17
100156395	6	LOC100156395//similar to Ubiquitin domain containing 1
100156397	19	LOC100156397//similar to SCY1-like 3
100156398	2	LOC100156398//similar to minichromosome maintenance complex component 4
100156411	3	LOC100156411//similar to Enoyl Coenzyme A hydratase domain containing 1
100156417	18	LOC100156417//similar to nischarin
100156439	6	LOC100156439//similar to hCG1798824
100156445	2	LOC100156445//similar to polymerase (RNA) I polypeptide E, 53kDa
100156446	2	LOC100156446//similar to Long-chain-fatty-acid--CoA ligase ACSBG1 (Acyl-CoA synthetase bubblegum family member 1) (hBG1) (hsBG) (hsBGM) (Lipodisin)
100156452	10	LOC100156452//similar to LOC513053 protein
100156455	3	LOC100156455//similar to tandem C2 domains, nuclear
100156458	79	LOC100156458//similar to growth hormone inducible transmembrane protein
100156461	30	BMP1//bone morphogenetic protein 1
100156475	23	LOC100156475//similar to Uncharacterized aarF domain-containing protein kinase 5
100156481	64	LOC100156481//similar to ANXA11 protein
100156496	2	LOC100156496//similar to plastin 1 (I isoform)
100156498	8	SLC30A7//solute carrier family 30 (zinc transporter), member 7
100156501	187	LOC100156501//similar to cytosolic NADP-isocitrate dehydrogenase
100156504	2	LOC100156504//similar to Neogenin
100156513	8	LOC100156513//similar to nuclear cap binding protein subunit 2, 20kDa
100156514	6	LOC100156514//similar to Transmembrane protein 68
100156516	2	LOC100156516//hypothetical protein LOC100156516
100156531	4	LOC100156531//similar to LOC509292 protein
100156538	4	LOC100156538//similar to MAN2C1 protein
100156543	2	LOC100156543//similar to 2-oxoglutarate and iron-dependent oxygenase domain-containing protein 2
100156545	4	LOC100156545//similar to acetoacetyl-CoA synthetase
100156547	2	LOC100156547//hypothetical protein LOC100156547
100156567	12	LOC100156567//similar to Zinc finger protein 22 (Zinc finger protein KOX15) (Krox-26 protein)
100156570	76	LOC100156570//similar to LOC506564 protein
100156584	4	LOC100156584//similar to ACP6 protein
100156586	2	LOC100156586//similar to transmembrane protein 65
100156588	20	LOC100156588//similar to CDC42-binding protein kinase beta
100156590	4	LOC100156590//similar to leucine carboxyl methyltransferase 2
100156599	9	LOC100156599//similar to protein tyrosine phosphatase-like
100156606	14	LOC100156606//similar to PAK1IP1 protein
100156608	2	LOC100156608//similar to Rabring 7
100156613	12	LOC100156613//similar to ring finger protein 139
100156621	242	LOC100156621//similar to meningioma expressed antigen 5 (hyaluronidase)
100156622	8	LOC100156622//similar to Coronin-1C (Coronin-3) (hCRNN4)
100156624	14	LOC100156624//similar to GCN1 general control of amino-acid synthesis 1-like 1
100156625	17	LOC100156625//similar to endoplasmic reticulum protein 29
100156630	21	LOC100156630//similar to mitogen-activated protein kinase 14
100156631	4	LOC100156631//similar to Endonuclease VIII-like 3 (Nei-like 3) (DNA glycosylase FPG2)
100156632	10	AGPAT4//1-acylglycerol-3-phosphate O-acyltransferase 4 (lysophosphatidic acid acyltransferase, delta)
100156633	2	LOC100156633//similar to Fanconi anemia, complementation group E
100156636	8	LOC100156636//similar to MYST histone acetyltransferase (monocytic leukemia) 4
100156638	255	LOC100156638//similar to annexin A7
100156639	2	LOC100156639//similar to transmembrane protein 55A
100156642	5	LOC100156642//similar to hSLK
100156649	20	LOC100156649//similar to UDP-N-acteylglucosamine pyrophosphorylase 1
100156656	2	LOC100156656//similar to MGC159836 protein
100156657	2	LOC100156657//hypothetical protein LOC100156657
100156671	87	LOC100156671//similar to Eukaryotic translation initiation factor 3 subunit E (Eukaryotic translation initiation factor 3 subunit 6) (eIF-3 p48) (eIF3e) (Viral integration site protein INT-6 homolog)
100156673	17	LOC100156673//similar to High mobility group protein 20A (HMG box-containing protein 20A) (HMG domain-containing protein HMGX1)
100156676	23	LOC100156676//similar to RP42 homolog
100156677	4	LOC100156677//similar to TRPC4-associated protein
100156681	4	LOC100156681//similar to Vacuolar proton pump subunit D (V-ATPase subunit D) (V-ATPase 28 kDa accessory protein)
100156688	39	LOC100156688//similar to HMT1 hnRNP methyltransferase-like 6
100156689	37	LOC100156689//similar to Collagen alpha-1(XII) chain
100156695	6	LOC100156695//similar to integrator complex subunit 6
100156700	5	LOC100156700//similar to LOC507596 protein
100156712	66	LOC100156712//similar to EF-hand domain family, member A1
100156715	124	LOC100156715//similar to family with sequence similarity 84, member B
100156733	4	LOC100156733//similar to chromodomain helicase DNA binding protein 8
100156734	2	LOC100156734//similar to DNA cross-link repair 1A (PSO2 homolog, S. cerevisiae)
100156735	3	LOC100156735//similar to outer dense fiber of sperm tails 2
100156736	3	TXNRD2//thioredoxin reductase 2
100156737	3	LOC100156737//similar to LAG1 longevity assurance 2
100156747	12	LOC100156747//similar to ubiquitin-conjugating enzyme E2Q
100156756	2	LOC100156756//similar to KIAA1902 protein
100156764	2	LOC100156764//similar to Elongator complex protein 3
100156765	32	LOC100156765//similar to Coatomer subunit zeta-1 (Zeta-1-coat protein) (Zeta-1 COP)
100156773	34	LOC100156773//similar to Protein jagged-1 precursor (Jagged1) (hJ1) (CD339 antigen)
100156777	7	LOC100156777//similar to caspase 7
100156778	11	LOC100156778//similar to PI4KB protein
100156785	83	LOC100156785//similar to Neurocalcin-delta
100156786	2	USP9X//ubiquitin specific peptidase 9, X-linked
100156790	20	PSMA6//proteasome (prosome, macropain) subunit, alpha type, 6
100156795	20	LOC100156795//similar to PDZ domain-containing RING finger protein 4 (Ligand of Numb protein X 4) (SEMACAP3-like protein)
100156798	12	LOC100156798//similar to cathepsin A
100156800	47	LOC100156800//similar to sorting nexin 14
100156801	3	SBAB-279G2.3//retinoid X receptor, beta
100156805	2	LOC100156805//similar to protein phosphatase 1, regulatory subunit 10
100156806	6	LOC100156806//similar to HFM1 protein
100156808	10	LOC100156808//similar to Metal response element binding transcription factor 2
100156815	44	LOC100156815//hypothetical protein LOC100156815
100156818	5	LOC100156818//similar to phosphatidylinositol 4-kinase type 2 alpha
100156824	2	LOC100156824//similar to Mannose-6-phosphate protein p76
100156829	7	LOC100156829//similar to DNA primase polypeptide 2
100156836	2	LOC100156836//similar to family with sequence similarity 96, member A
100156837	2	LOC100156837//hypothetical protein LOC100156837
100156848	6	LOC100156848//similar to bromodomain and WD repeat domain containing 2
100156850	2	LOC100156850//similar to receptor-interacting factor 1
100156854	5	LOC100156854//similar to monocarboxylic acid transporter 1
100156856	25	LOC100156856//similar to Secreted frizzled-related protein 3 precursor (sFRP-3) (Frizzled-related protein 1) (FrzB-1) (Frezzled) (Fritz)
100156859	4	LOC100156859//hypothetical protein LOC100156859
100156861	50	LOC100156861//similar to guanine nucleotide-exchange protein
100156865	19	LOC100156865//similar to mitochondrial ornithine aminotransferase
100156868	2	LOC100156868//similar to Serine protease HTRA1 precursor (L56) (Serine protease 11)
100156869	5	LOC100156869//similar to chromodomain helicase DNA binding protein 2
100156871	15	LOC100156871//similar to DEK oncogene
100156873	8	LOC100156873//similar to mCG11933
100156879	28	LOC100156879//similar to ubiquinol--cytochrome c reductase
100156882	2	LOC100156882//similar to Furin (paired basic amino acid cleaving enzyme)
100156888	10	LOC100156888//similar to myotubularin related protein 7
100156892	10	LOC100156892//similar to Zinc finger, matrin type 5
100156895	5	LOC100156895//similar to DUSP12 protein
100156899	4	LOC100156899//similar to Protein GCAP14 homolog
100156901	5	LOC100156901//similar to Uncharacterized protein C8orf58
100156903	35	LOC100156903//similar to Golgi autoantigen, golgin subfamily a, 7
100156908	3	LOC100156908//similar to platelet endothelial aggregation receptor 1
100156919	9	LOC100156919//similar to Cell cycle progression protein 1 (Cell cycle progression restoration protein 8)
100156930	12	LOC100156930//similar to Zinc binding alcohol dehydrogenase, domain containing 1
100156938	6	TRPC1//transient receptor potential cation channel, subfamily C, member 1
100156939	6	LOC100156939//similar to coatomer protein complex, subunit beta 2 (beta prime)
100156951	7	LOC100156951//similar to Uncharacterized protein C3orf59
100156963	6	LOC100156963//similar to Poly [ADP-ribose] polymerase 6 (PARP-6)
100156964	4	LOC100156964//similar to peptidylprolyl isomerase-like protein 3
100156966	10	LOC100156966//similar to enhancer of mRNA decapping 3
100156975	12	LOC100156975//similar to protein phosphatase 1, regulatory (inhibitor) subunit 2
100157000	4	LOC100157000//similar to chromosome 6 open reading frame 4
100157001	2	LOC100157001//similar to Golgin subfamily A member 4 (Trans-Golgi p230) (256 kDa golgin) (Golgin-245) (Protein 72.1)
100157002	49	LOC100157002//similar to vesicle trafficking protein sec22b
100157004	6	LOC100157004//similar to glucosaminyl (N-acetyl) transferase 1, core 2
100157009	96	LOC100157009//similar to chromosome 10 open reading frame 72
100157011	2	LOC100157011//similar to Probable serine protease UNQ9391/PRO34284
100157013	11	LOC100157013//similar to SEC23-interacting protein (p125)
100157017	2	LOC100157017//similar to Glyoxylate reductase/hydroxypyruvate reductase
100157027	3	LOC100157027//similar to programmed cell death 11
100157028	5	LOC100157028//similar to Multiple epidermal growth factor-like domains 9 precursor (EGF-like domain-containing protein 5) (Multiple EGF-like domain protein 5)
100157030	13	LOC100157030//similar to LisH domain and HEAT repeat-containing protein KIAA1468
100157042	7	LOC100157042//similar to Signal transducing adapter molecule 2 (STAM-2) (Hrs-binding protein)
100157043	9	LOC100157043//similar to ATP-binding cassette, sub-family B, member 7
100157046	33	LOC100157046//similar to E3 ubiquitin-protein ligase Praja1 (Praja-1) (RING finger protein 70)
100157047	3	LOC100157047//similar to arsenic (+3 oxidation state) methyltransferase
100157054	2	LOC100157054//similar to Coiled-coil domain-containing protein 38
100157058	6	LOC100157058//similar to GPBP-interacting protein 130d
100157069	13	LOC100157069//similar to solute carrier family 4, sodium bicarbonate transporter-like, member 11
100157071	3	LOC100157071//similar to CG14689 CG14689-PA
100157072	6	LOC100157072//similar to succinic semialdehyde dehydrogenase
100157073	9	LOC100157073//similar to angiotensinogen
100157075	3	LOC100157075//similar to snurportin 1
100157078	2	LOC100157078//similar to hyaluronan and proteoglycan link protein 3
100157082	42	LOC100157082//similar to Endoplasmic reticulum-Golgi intermediate compartment protein 3 (Serologically defined breast cancer antigen NY-BR-84)
100157085	29	RALY//RNA binding protein, autoantigenic (hnRNP-associated with lethal yellow homolog (mouse))
100157092	7	LOC100157092//similar to tetratricopeptide repeat domain 13
100157095	3	LOC100157095//similar to TAF13 RNA polymerase II, TATA box binding protein (TBP)-associated factor, 18kDa
100157099	2	LOC100157099//similar to Testis-expressed sequence 10 protein
100157107	2	LOC100157107//similar to Sodium channel modifier 1
100157108	2	LOC100157108//similar to septin 5
100157111	4	LOC100157111//similar to solute carrier family 35, member B3
100157112	20	LOC100157112//similar to programmed cell death 4
100157118	2	LOC100157118//similar to mitochondrial ribosomal protein L14
100157122	3	LOC100157122//similar to Ormdl2 protein
100157123	4	LOC100157123//similar to tetraspanin 15
100157140	3	LOC100157140//similar to membrane-associated DHHC8 zinc finger protein
100157149	18	LOC100157149//similar to UPF0469 protein KIAA0907
100157156	17	LOC100157156//similar to ATP synthase subunit beta, mitochondrial
100157157	17	LOC100157157//similar to KLC4 protein
100157164	8	LOC100157164//similar to GA binding protein transcription factor, beta subunit 2 isoform beta 2
100157173	10	LOC100157173//similar to Acyl-coenzyme A thioesterase 8 (Choloyl-coenzyme A thioesterase) (Acyl-CoA thioesterase 8) (Peroxisomal acyl-coenzyme A thioester hydrolase 1) (PTE-1) (Peroxisomal long-chain acyl-CoA thioesterase 1) (HIV-Nef-associated acyl-CoA thioeste
100157175	5	LOC100157175//similar to v-myb myeloblastosis viral oncogene homolog (avian)-like 2
100157182	11	LOC100157182//similar to thymic stromal co-transporter
100157183	2	LOC100157183//similar to biogenesis of lysosome-related organelles complex-1, subunit 2
100157189	3	LOC100157189//similar to SFT2 domain containing 2
100157190	16	LOC100157190//similar to autophagy-related 3
100157200	14	LOC100157200//similar to Protein fam69a
100157201	16	LOC100157201//similar to START domain containing protein 6
100157203	4	LOC100157203//similar to asparagine-linked glycosylation 14 homolog
100157205	2	LOC100157205//similar to ribonucleotide reductase M2 B (TP53 inducible)
100157208	34	LOC100157208//similar to Tectonic-3
100157211	2	LYZ//lysozyme (renal amyloidosis)
100157213	4	LOC100157213//similar to alpha 1 type VII collagen
100157214	3	LOC100157214//similar to MGC160032 protein
100157220	12	LOC100157220//similar to Talin-1
100157232	2	LOC100157232//similar to HT021
100157240	44	LOC100157240//similar to Abhydrolase domain-containing protein FAM108C1
100157241	7	LOC100157241//similar to transducin-like enhancer protein 1
100157242	9	LOC100157242//similar to Isocitrate dehydrogenase 3 (NAD+) alpha
100157243	21	LOC100157243//similar to cleavage stimulation factor, 3 pre-RNA, subunit 2, 64kDa, tau
100157245	2	LOC100157245//similar to dermatan 4 sulfotransferase 1
100157246	18	LOC100157246//similar to TBC1 domain family, member 15
100157249	3	LOC100157249//similar to Adipocyte plasma membrane-associated protein (BSCv protein)
100157263	41	LOC100157263//hypothetical protein LOC100157263
100157266	39	LOC100157266//similar to sprouty-2-like protein
100157270	13	LOC100157270//similar to WD repeat domain 23
100157272	9	LOC100157272//similar to opposite strand transcription unit to Stag3
100157273	2	LOC100157273//similar to cell adhesion molecule 3
100157274	39	LOC100157274//similar to Phosphatidylinositol transfer protein beta isoform (PtdIns transfer protein beta) (PtdInsTP) (PI-TP-beta)
100157276	8	LOC100157276//similar to ADAM metallopeptidase with thrombospondin type 1 motif, 4
100157280	2	LOC100157280//similar to SNX25 protein
100157283	7	LOC100157283//similar to WW domain containing E3 ubiquitin protein ligase 1
100157291	22	LOC100157291//similar to Rho guanine nucleotide exchange factor (GEF) 11
100157296	220	LOC100157296//similar to coatomer protein complex, subunit alpha
100157298	3	LOC100157298//similar to SAM domain-containing protein SAMSN-1 (SAM domain, SH3 domain and nuclear localization signals protein 1) (SH3-SAM adaptor protein) (Hematopoietic adaptor containing SH3 and SAM domains 1)
100157302	60	LOC100157302//similar to SWI/SNF-related matrix-associated actin-dependent regulator of chromatin a2
100157303	6	LOC100157303//similar to zinc finger CCCH-type containing 14
100157318	293	LOC100157318//similar to apolipoprotein D
100157321	2	LOC100157321//similar to NSFL1 cofactor p37 (p97 cofactor p37)
100157325	7	LOC100157325//similar to lin-52 homolog
100157328	8	LOC100157328//similar to jumonji domain containing 1C
100157336	2	LOC100157336//similar to promyelocytic leukemia protein
100157340	3	LOC100157340//similar to E3 ubiquitin-protein ligase MARCH5 (Membrane-associated RING finger protein 5) (Membrane-associated RING-CH protein V) (MARCH-V) (RING finger protein 153)
100157341	17	LOC100157341//similar to COP9 signalosome complex subunit 7a (Signalosome subunit 7a) (SGN7a) (JAB1-containing signalosome subunit 7a) (Dermal papilla-derived protein 10)
100157350	7	LOC100157350//similar to RNA binding motif protein 12 (predicted)
100157353	11	LOC100157353//similar to High mobility group nucleosomal binding domain 4
100157360	2	LOC100157360//similar to frizzled-6
100157365	2	LOC100157365//similar to C-type lectin domain family 14, member A
100157367	2	LOC100157367//similar to chromosome 10 open reading frame 46
100157373	43	LOC100157373//similar to tripartite motif-containing 45
100157385	43	LOC100157385//similar to PAB-dependent poly(A)-specific ribonuclease subunit 3 (hPan3)
100157387	4	LOC100157387//similar to Serine peptidase inhibitor, Kunitz type 1
100157388	7	LOC100157388//similar to Protein FAM21A
100157390	5	LOC100157390//similar to microfibrillar-associated protein 1
100157391	15	LOC100157391//similar to Mitochondrial import inner membrane translocase subunit Tim23
100157404	2	LOC100157404//similar to mitochondrial ATP synthase regulatory component factor B
100157410	4	LOC100157410//similar to ankyrin repeat domain 9
100157412	15	LOC100157412//similar to tousled-like kinase 1
100157435	8	LOC100157435//similar to Ubiquitin-protein ligase E3B
100157437	4	LOC100157437//similar to regulator of G-protein signaling 4
100157444	34	LOC100157444//similar to WD repeat-containing protein 63
100157450	12	LOC100157450//similar to mediator of RNA polymerase II transcription, subunit 12 homolog
100157451	2	LOC100157451//similar to tumor protein p53 inducible nuclear protein 1
100157459	3	LOC100157459//similar to cob(I)alamin adenosyltransferase
100157466	21	LOC100157466//similar to purinergic receptor P2Y, G-protein coupled, 5
100157469	3	LOC100157469//similar to DNA polymerase subunit gamma-1 (Mitochondrial DNA polymerase catalytic subunit) (PolG-alpha)
100157471	41	LOC100157471//similar to ATPase family, AAA domain containing 1
100157476	2	LOC100157476//similar to gephyrin
100157478	4	LOC100157478//similar to BRCA2 and CDKN1A interacting protein
100157480	5	LOC100157480//similar to jumpy
100157482	3	LOC100157482//similar to Acyl-CoA thioesterase 9
100157483	31	LOC100157483//similar to Golgi-localized syntaphilin-related protein
100157490	3	LOC100157490//similar to FGFR1 oncogene partner 2
100157496	8	LOC100157496//similar to protein tyrosine phosphatase, receptor type, A
100157499	4	LOC100157499//similar to solute carrier family 38, member 6
100157502	6	LOC100157502//similar to Trf (TATA binding protein-related factor)-proximal homolog
100157504	8	LOC100157504//similar to semaphorin 6D
100157515	4	LOC100157515//similar to midline 2 protein
100157517	10	LOC100157517//similar to protein phosphatase 2A, regulatory subunit B (PR 53)
100157518	6	LOC100157518//similar to MLLT11 protein
100157530	20	LOC100157530//similar to Pygopus homolog 2
100157538	10	LOC100157538//similar to v-erb-b2 erythroblastic leukemia viral oncogene homolog 3
100157539	14	LOC100157539//similar to SWI/SNF-related matrix-associated actin-dependent regulator of chromatin c2
100157546	5	LOC100157546//similar to Ubiquitin carboxyl-terminal hydrolase 8 (Ubiquitin thioesterase 8) (Ubiquitin-specific-processing protease 8) (Deubiquitinating enzyme 8) (hUBPy)
100157556	4	LOC100157556//similar to phytanoyl-CoA dioxygenase domain containing 1
100157558	5	LOC100157558//similar to Cip1-interacting zinc finger protein
100157569	2	LOC100157569//similar to ring finger protein 185
100157574	7	LOC100157574//similar to family with sequence similarity 49, member B
100157578	3	LOC100157578//similar to NGFI-A-binding protein 2 (EGR-1-binding protein 2) (Melanoma-associated delayed early response protein) (Protein MADER)
100157580	2	LOC100157580//similar to solute carrier family 22 member 7
100157588	151	LOC100157588//similar to Transmembrane 9 superfamily member 3 precursor (SM-11044-binding protein) (EP70-P-iso)
100157590	37	LOC100157590//similar to MGC159613 protein
100157591	6	LOC100157591//similar to Peptidase M20 domain-containing protein 2 (Aminoacylase 1-like protein 2)
100157592	52	LOC100157592//similar to nuclear receptor coactivator 5
100157593	3	LOC100157593//similar to Maleylacetoacetate isomerase (MAAI) (Glutathione S-transferase zeta 1) (GSTZ1-1)
100157597	27	LOC100157597//similar to PC4 and SFRS1-interacting protein (Lens epithelium-derived growth factor)
100157611	20	LOC100157611//similar to kinesin-associated protein 3
100157614	11	LOC100157614//similar to LOC507590 protein
100157616	5	LOC100157616//similar to Intraflagellar transport 52 homolog (Chlamydomonas)
100157622	21	LOC100157622//similar to deoxynucleotidyltransferase, terminal, interacting protein 2
100157625	3	LOC100157625//similar to ubiquitin protein ligase E3 component n-recognin 5
100157635	4	TRPC4//transient receptor potential cation channel, subfamily C, member 4
100157638	18	LOC100157638//similar to Mesoderm development candidate 2
100157643	45	LOC100157643//similar to laminin alpha 2 subunit
100157647	17	LOC100157647//similar to pleckstrin homology domain containing, family A (phosphoinositide binding specific) member 1
100157655	4	LOC100157655//similar to putative tumour suppressor/hereditary multiple exostoses candidate gene
100157662	11	LOC100157662//similar to homeobox D3
100157667	9	LOC100157667//similar to Glypican 3
100157671	2	LOC100157671//similar to Eukaryotic translation initiation factor 2C, 2
100157673	6	LOC100157673//similar to MGC139248 protein
100157674	5	LOC100157674//similar to Protein FAM149A
100157692	14	LOC100157692//similar to Ufm1-conjugating enzyme 1 (Ubiquitin-fold modifier-conjugating enzyme 1)
100157703	2	LOC100157703//similar to MGC139090 protein
100157705	4	LOC100157705//similar to F-box protein 33
100157714	2	LOC100157714//similar to centrosomal protein 63
100157715	14	LOC100157715//similar to CGI-30 protein
100157723	7	LOC100157723//similar to purinergic receptor P2X4
100157724	121	LOC100157724//similar to Transcription elongation factor A (SII), 1
100157725	7	LOC100157725//similar to SET domain containing (lysine methyltransferase) 8
100157726	2	LOC100157726//similar to B-cell lineage specific activator/TEL oncogene fusion protein
100157730	2	LOC100157730//similar to trimethylguanosine synthase homolog
100157738	19	LOC100157738//similar to nuclear receptor binding factor 2
100157745	2	LOC100157745//similar to Phospholipase C, epsilon 1
100157752	15	LOC100157752//similar to ADP-ribosylation factor-like 6 interacting protein 4
100157756	12	LOC100157756//similar to Transcription factor MafB (V-maf musculoaponeurotic fibrosarcoma oncogene homolog B)
100157760	11	MYL9//Myosin regulatory light polypeptide 9
100157762	4	LOC100157762//similar to Signal-induced proliferation-associated 1-like protein 1 (SIPA1-like protein 1) (High-risk human papilloma viruses E6 oncoproteins targeted protein 1) (E6-targeted protein 1)
100157776	8	LOC100157776//similar to chaperonin containing TCP1, subunit 2
100157777	45	LOC100157777//similar to microtubule-associated protein 1A (predicted)
100157799	6	LOC100157799//similar to cyclin K
100157800	3	LOC100157800//similar to CDGSH iron sulfur domain 1
100157803	2	LOC100157803//similar to zinc finger protein 690
100157814	3	LOC100157814//similar to Splicing factor 3b, subunit 4
100157817	6	LOC100157817//similar to Uncharacterized protein KIAA0329/KIAA0297
100157833	8	LOC100157833//similar to phosphorylase kinase, alpha 1 (muscle)
100157838	2	LOC100157838//similar to oligonucleotide/oligosaccharide-binding fold containing 1
100157840	10	LOC100157840//similar to vesicle transport-related protein
100157843	17	LOC100157843//similar to keratan sulfate proteoglycan core protein 37A
100157860	30	LOC100157860//similar to TRAF and TNF receptor-associated protein
100157862	7	LOC100157862//similar to sortilin 1 preproprotein
100157865	20	LOC100157865//similar to transmembrane 4 superfamily member 8
100157868	6	LOC100157868//similar to cholesterol 25-hydroxylase
100157869	2	LOC100157869//similar to Carbonic anhydrase 8
100157874	3	LOC100157874//similar to mitochondrial ribosomal protein S26
100157879	5	LOC100157879//similar to BMS1-like, ribosome assembly protein
100157880	92	ATP5A1//cardiac muscle ATP synthase H+ transporting mitochondrial F1 complex alpha subunit 1
100157882	35	LOC100157882//similar to Nuclear fragile X mental retardation-interacting protein 1 (Nuclear FMRP-interacting protein 1)
100157887	42	LOC100157887//similar to splicing factor 3b, subunit 1
100157894	19	NSDHL//NAD(P) dependent steroid dehydrogenase-like
100157901	3	LOC100157901//similar to DEAD (Asp-Glu-Ala-Asp) box polypeptide 24
100157920	5	SETDB1//SET domain, bifurcated 1
100157927	12	LOC100157927//similar to N-glycanase 1
100157928	2	LOC100157928//similar to tudor domain containing 10
100157929	10	LOC100157929//similar to Mitogen-activated protein-binding protein-interacting protein (Late endosomal/lysosomal Mp1-interacting protein) (p14)
100157931	10	LOC100157931//similar to secretory pathway Ca2+ transporting ATPase
100157937	8	LOC100157937//similar to formin binding protein 3
100157940	6	LOC100157940//similar to transcription factor EB (predicted)
100157945	40	LOC100157945//similar to transient receptor potential cation channel, subfamily M, member 7
100157949	17	LOC100157949//similar to G protein beta subunit 5 short
100157952	8	LOC100157952//similar to hairy/enhancer-of-split related with YRPW motif 1
100157954	2	LOC100157954//similar to a disintegrin and metalloproteinase domain 7
100157961	4	LOC100157961//similar to URP1
100157964	3	LOC100157964//similar to Probable tRNA pseudouridine synthase 2
100157970	6	LOC100157970//similar to DiGeorge syndrome critical region gene 2
100157972	8	LOC100157972//similar to peptidylprolyl isomerase-like 2
100157975	5	LOC100157975//similar to SNAP-associated protein
100157976	18	LOC100157976//similar to developmentally regulated GTP binding protein 1
100157977	2	LOC100157977//similar to formin binding protein 1-like
100157978	3	PDCD10//programmed cell death 10
100157979	20	LOC100157979//similar to plasma glutamate carboxypeptidase
100157984	9	LOC100157984//similar to Carboxypeptidase N catalytic chain precursor (CPN) (Carboxypeptidase N polypeptide 1) (Carboxypeptidase N small subunit) (Lysine carboxypeptidase) (Arginine carboxypeptidase) (Kininase-1) (Serum carboxypeptidase N) (SCPN) (Anaphylatoxin
100157989	33	LOC100157989//similar to F-box only protein 21
100157992	2	LOC100157992//similar to DNA-binding protein
100157997	4	LOC100157997//similar to Solute carrier family 35 member F5
100157999	99	LOC100157999//similar to Transmembrane emp24 protein transport domain containing 5
100158002	32	LOC100158002//similar to Heat-responsive protein 12
100158009	7	LOC100158009//similar to protein tyrosine phosphatase-like (proline instead of catalytic arginine), member b
100158013	6	FIT2//fat-inducing transcript 2
100158015	129	LOC100158015//similar to transmembrane trafficking protein
100158023	5	LOC100158023//similar to KIAA0157
100158028	4	LOC100158028//similar to trophoblast glycoprotein
100158029	14	LOC100158029//similar to glycosyltransferase 8 domain containing 1
100158033	9	LOC100158033//similar to Nck-associated protein 1 (NAP 1) (p125Nap1) (Membrane-associated protein HEM-2)
100158040	2	LOC100158040//similar to Uncharacterized protein C4orf27 homolog
100158042	8	LOC100158042//similar to Heterogeneous nuclear ribonucleoprotein G (hnRNP G) (RNA-binding motif protein, X chromosome) (Glycoprotein p43)
100158047	12	LOC100158047//similar to amine oxidase (flavin containing) domain 1
100158048	5	LOC100158048//similar to SPA-1-like 2
100158051	10	LOC100158051//similar to transmembrane protein 77
100158053	48	DYNLT1//dynein, light chain, Tctex-type 1
100158062	6	LOC100158062//similar to RUN and SH3 domain containing 2
100158067	11	LOC100158067//similar to ring finger protein 31
100158068	14	LOC100158068//similar to RNA-binding protein Nova-1 (Neuro-oncological ventral antigen 1) (Ventral neuron-specific protein 1)
100158075	3	LOC100158075//similar to KAT protein
100158095	5	LOC100158095//similar to solute carrier family 35, member E4
100158098	4	LOC100158098//similar to RHBDD3 protein
100158103	51	M6P/IGF2R//similar to mannose-6-phosphate/insulin-like growth factor II receptor
100158107	4	LOC100158107//similar to PICK1 protein
100158115	4	LOC100158115//similar to Acyl-coenzyme A thioesterase 4 (Acyl-CoA thioesterase 4) (Peroxisomal acyl coenzyme A thioester hydrolase Ib) (Peroxisomal long-chain acyl-CoA thioesterase Ib) (PTE-Ib) (PTE-2b)
100158122	4	LOC100158122//similar to Mitochondrial ribosomal protein S22
100158124	3	LOC100158124//similar to MID1 interacting G12-like protein
100158143	11	LOC100158143//similar to MGC165949 protein
100158154	20	PKM2//pyruvate kinase, muscle
100158156	4	LOC100158156//similar to ATP-binding domain 1 family member C
100158164	2	LOC100158164//similar to Coiled-coil domain-containing protein 60 (Aaa-protein) (Protein TSP-NY)
100158166	8	LOC100158166//hypothetical protein LOC100158166
100158181	28	LOC100158181//similar to sorbitol dehydrogenase
100158186	49	LOC100158186//similar to Nucleolysin TIAR (TIA-1-related protein)
100158187	20	LOC100158187//similar to plastin 3
100158191	2	LOC100158191//similar to Protein C14orf166
100158193	9	LOC100158193//similar to atlastin
100158198	16	LOC100158198//similar to Der1-like domain family, member 1
100158199	46	LOC100158199//similar to Uncharacterized protein C8orf32 homolog
100158204	2	LOC100158204//similar to poly(ADP-ribose) glycohydrolase
100158206	4	LOC100158206//similar to Nuclear protein MDM1
100158211	6	LOC100158211//similar to rCG57303
100158237	53	AZIN1//antizyme inhibitor 1
100169931	8	SLC30A3//solute carrier family 30 (zinc transporter), member 3
100170114	5	POR//P450 (cytochrome) oxidoreductase
100170118	161	RTN4//reticulon 4
100170126	50	LEF1//lymphoid enhancer-binding factor 1
100170127	2	INSIG2//insulin induced gene 2
100170131	47	CYCS//cytochrome c, somatic
100170134	2	CD209//CD209 molecule
100170144	4	SLC30A6//solute carrier family 30 (zinc transporter), member 6
100170651	2	SLC30A2//solute carrier family 30 (zinc transporter), member 2
100170768	4	AGPAT2//1-acylglycerol-3-phosphate O-acyltransferase 2
100170772	101	MARCH6//membrane-associated ring finger (C3HC4) 6
100170844	5	ADSL//adenylosuccinate lyase
100170853	4	SMN1//survival of motor neuron
100171388	10	SLC30A5//solute carrier family 30 (zinc transporter), member 5
100171389	2	PTPN6//protein tyrosine phosphatase, non-receptor type 6
100171400	20	TRPV6//transient receptor potential cation channel, subfamily V, member 6
100174943	4	IFI30//interferon, gamma-inducible protein 30
100174961	3	KLF6//kruppel-like factor 6
100174963	11	ARPC1A//actin related protein 2/3 complex, subunit 1A, 41kDa
100174964	10	ARPC1B//actin related protein 2/3 complex, subunit 1B, 41kDa
100174965	14	ARPC5//actin related protein 2/3 complex, subunit 5, 16kDa
100187577	43	LRP8//low density lipoprotein receptor-related protein 8, apolipoprotein e receptor
100188906	3	CHD3//chromodomain helicase DNA binding protein 3
100188907	2	CHD6//chromodomain helicase DNA binding protein 6
100190899	29	USP7//ubiquitin specific peptidase 7 (herpes virus-associated)
100190995	11	PRPF3//PRP3 pre-mRNA processing factor 3 homolog
100191010	4	SLC26A11//solute carrier family 26, member 11
100192318	2	HUS1//HUS1 checkpoint homolog (S. pombe)
100192437	34	ERP44//endoplasmic reticulum protein 44
100192438	12	NCK1//NCK adaptor protein 1
100192441	9	VPS26B//vacuolar protein sorting 26 homolog B (S. pombe)
100192442	5	MDFIC//MyoD family inhibitor domain containing
100192444	63	CRK//v-crk sarcoma virus CT10 oncogene homolog (avian)
100192446	3	DBF4//DBF4 homolog (S. cerevisiae)
100192448	84	SLC9A3R2//solute carrier family 9 (sodium/hydrogen exchanger), member 3 regulator 2
100196906	10	DAZAP2//DAZ associated protein 2
100216310	2	SYN1//synapsin I
100216430	2	DKC1//dyskeratosis congenita 1
100217380	9	CWF19L2//CWF19-like 2, cell cycle control (S. pombe)
100217381	416	MAT2B//methionine adenosyltransferase II, beta
100217384	11	RSF1//remodeling and spacing factor 1
100217385	12	UTP3//UTP3, small subunit (SSU) processome component, homolog (S. cerevisiae)
100217386	26	XBPP1//X-box binding protein pseudogene 1
100217389	4	TMEM173//transmembrane protein 173
100217390	2	TNFRSF12A//tumor necrosis factor receptor superfamily, member 12A
100217391	4	FLVCR2//feline leukemia virus subgroup C cellular receptor family, member 2
100233169	31	ACSL3//acyl-CoA synthetase long-chain family member 3
100233170	4	AGK//acylglycerol kinase
100233171	6	AGPAT3//1-acylglycerol-3-phosphate O-acyltransferase 3
100233173	3	C1QTNF7//C1q and tumor necrosis factor related protein 7
100233174	8	CPNE1//copine I
100233178	2	CDK10//cyclin-dependent kinase 10
100233179	5	DOK1//docking protein 1, 62kDa (downstream of tyrosine kinase 1)
100233181	11	FASTK//Fas-activated serine/threonine kinase
100233182	12	GK//glycerol kinase
100233187	49	HDLBP//high density lipoprotein binding protein
100233191	18	MAP2K1//mitogen-activated protein kinase kinase 1
100233192	7	MAPKAPK3//mitogen-activated protein kinase-activated protein kinase 3
100233194	11	MKNK1//MAP kinase interacting serine/threonine kinase 1
100233200	2	PPAP2C//phosphatidic acid phosphatase type 2C
100233201	4	SLC9A3R1//solute carrier family 9 (sodium/hydrogen exchanger), member 3 regulator 1
100233202	2	STARD3//StAR-related lipid transfer (START) domain containing 3
100233203	2	STARD4//StAR-related lipid transfer (START) domain containing 4
100233205	5	MST4//serine/threonine protein kinase MST4
100233225	3	VGLL3//vestigial like 3 (Drosophila)
100240725	14	SGCE//sarcoglycan, epsilon
100240743	3	DDIT3//DNA-damage-inducible transcript 3
100270682	3	LOC100270682//similar to chromosome 6 open reading frame 52
100270689	2	CD82//CD82 molecule
100270724	3	CRABP1//cellular retinoic acid binding protein 1
100270814	8	C1QTNF3//C1q and tumor necrosis factor related protein 3
100270821	35	LEPROT//leptin receptor overlapping transcript
100271929	9	CLTC//clathrin, heavy chain (Hc)
100271931	10	THY1//Thy-1 cell surface antigen
100286741	69	FSCN1//fascin homolog 1, actin-bundling protein (Strongylocentrotus purpuratus)
100286777	5	CENPM//centromere protein M
100286812	2	SPATA20//spermatogenesis associated 20
100286856	4	CYB5B//cytochrome b5 type B (outer mitochondrial membrane)
100286859	2	NRP1//neuropilin 1
100286873	39	NQO1//NAD(P)H dehydrogenase, quinone 1
100286877	2	PRMT1//protein arginine methyltransferase 1
100294636	3	LOC100294636//RIIa domain-containing protein
100294678	8	PDHA1//pyruvate dehydrogenase (lipoamide) alpha 1
100294703	10	KDM2A//lysine (K)-specific demethylase 2A
100294711	2	PRMT5//protein arginine methyltransferase 5
100301914	10	ARF1//ADP-ribosylation factor 1
100302092	7	OTUB1//OTU domain, ubiquitin aldehyde binding 1
100302363	3	ETS1//v-ets erythroblastosis virus E26 oncogene homolog 1 (avian)
100302502	4	SELT//selenoprotein T
100302698	134	SLC25A3//solute carrier family 25 (mitochondrial carrier; phosphate carrier), member 3
100302700	3	SLC25A19//solute carrier family 25 (mitochondrial thiamine pyrophosphate carrier), member 19
387596	2	APTX//aprataxin
396555	2	PDE3A//phosphodiesterase 3A, cGMP-inhibited
396558	2	mSR//membrane steroid receptor-like
396561	2	TROP//Trophinin
396564	18	LOC396564//HCBP6-like protein
396581	7	HMBS//hydroxymethylbilane synthase
396590	239	SC4MOL//sterol-C4-methyl oxidase-like
396592	11	TSPO//translocator protein (18kDa)
396593	35	PLA2G7//phospholipase A2, group VII (platelet-activating factor acetylhydrolase, plasma)
396594	2	CXCL2//chemokine (C-X-C motif) ligand 2
396597	456	STAR//steroidogenic acute regulatory protein
396598	882	GPX3//glutathione peroxidase 3
396602	31	ST3GAL4//ST3 beta-galactoside alpha-2,3-sialyltransferase 4
396603	35	LOC396603//Calcineurin A protein
396607	2	TLR1//toll-like receptor 1
396610	3	MAPK8//mitogen-activated protein kinase 8
396611	6	IRF1//interferon regulatory factor 1
396615	12	ETFA//electron-transfer-flavoprotein, alpha polypeptide
396621	2	TLR6//toll-like receptor 6
396622	10	HO2//heme oxygenase 2
396625	3	GSR//glutathione reductase
396626	20	LOC396626//mitochondrial ribosomal protein L32
396637	14	UCHL1//ubiquitin carboxyl-terminal esterase L1 (ubiquitin thiolesterase)
396646	17	MYD88//myeloid differentiation primary response gene (88)
396655	15	STAT1//signal transducer and activator of transcription 1
396656	6	IRF3//interferon regulatory factor 3
396657	8	IL10RB//interleukin 10 receptor, beta
396659	8	CXCR4//chemokine (C-X-C motif) receptor 4
396660	14	CD74//CD74 antigen
396661	3	CD3D//CD3d molecule, delta (CD3-TCR complex)
396663	2	CCR7//chemokine (C-C motif) receptor 7
396667	19	CH242-7P5.1//protein tyrosine phosphatase, non-receptor type 1
396676	16	ST6GALNAC2//ST6 (alpha-N-acetyl-neuraminyl-2,3-beta-galactosyl-1,3)-N-acetylgalactosaminide alpha-2,6-sialyltransferase 2
396677	3	LOC396677//tissue factor
396681	20	TXNRD1//thioredoxin reductase 1
396688	16	PPAT/DPCK//bifunctional phosphopantetheine adenylyl transferase / dephospho CoA kinase
396691	31	BMPR1B//bone morphogenetic protein receptor, type IB
396692	19	OB1//odd homeobox 1 protein
396693	40	TPM2//tropomyosin 2 (beta)
396696	4	HIF1A//hypoxia inducible factor 1, alpha subunit (basic helix-loop-helix transcription factor)
396699	5	LOC396699//Beta-subunit of Na/D-glucose cotransporter
396703	2	DBP-5//son3 protein
396724	2	OLR1//oxidized low density lipoprotein (lectin-like) receptor 1
396725	12	LOC396725//muscle-specific intermediate filament desmin
396730	2	ANGPT2//angiopoietin 2
396733	35	GGTA1//glycoprotein, alpha-galactosyltransferase 1
396735	2	SR-PSOX//scavenger receptor for phosphatidylserine and oxidized low density lipoprotein
396738	142	ACTR3//ARP3 actin-related protein 3 homolog (yeast)
396739	972	SAL1//salivary lipocalin
396742	103	HSPCB//heat shock 90kD protein 1, beta
396756	9	LOC396756//elafin family member protein
396762	5	FGFR2//fibroblast growth factor receptor 2
396772	2	GALP//galanin-like peptide
396773	24	HSP47//heat shock protein 47
396799	4	ITIH4//inter-alpha (globulin) inhibitor H4 (plasma Kallikrein-sensitive glycoprotein)
396801	63	LDLR//low density lipoprotein receptor
396806	2	BSP1//binder of sperm 1
396807	11	MYL6//myosin, light chain 6, alkali, smooth muscle and non-muscle
396816	567	ALR2//aldose reductase
396825	7	PDE4A//phosphodiesterase 4A, cAMP-specific (phosphodiesterase E2 dunce homolog, Drosophila)
396826	4	FAS//Fas (TNF receptor superfamily, member 6)
396828	23	LOC396828//Na,K-ATPase alpha 2 subunit
396833	93	SUSERK3//extracellular related kinase 3
396852	6	MSMB//microseminoprotein, beta-
396853	5	FBP//folate binding protein
396862	561	TIMP1//TIMP metallopeptidase inhibitor 1
396865	41	GP38K//38 kDa heparin-binding glycoprotein
396869	2	NKL//NK-lysin
396874	52	LOC396874//gelsolin
396875	117	SERCA2//sarcoplasmic/endoplasmic-reticulum Ca(2+) pump gene 2
396877	21	LOC396877//complement factor D
396886	11	SLPI//secretory leukocyte peptidase inhibitor
396891	92	RLN//relaxin
396894	51	MDH1//malate dehydrogenase 1, NAD (soluble)
396898	40	ATP1B1//ATPase, Na+/K+ transporting, beta 1 polypeptide
396905	13	LOC396905//acrosin inhibitor
396907	205	TMBIM6//transmembrane BAX inhibitor motif containing 6
396910	47	ABCB1//ATP-binding cassette, sub-family B (MDR/TAP), member 1
396911	5	CNN1//calponin 1, basic, smooth muscle
396912	2	GATA2//GATA binding protein 2
396913	13	C-JUN//C-JUN protein
396914	2	CRY//CRY protein
396917	28	TOPOII//topoisomersae II
396919	3	MAN1A//Man9-mannosidase
396926	13	CTSL2//cathepsin L
396930	7	ACY1//aminoacylase 1
396931	2	ACADL//acyl-Coenzyme A dehydrogenase, long chain
396932	96	ACADS//acyl-Coenzyme A dehydrogenase, C-2 to C-3 short chain
396933	29	FUT8//fucosyltransferase 8 (alpha (1,6) fucosyltransferase)
396934	6	RENBP//renin binding protein
396938	6	GANAB//glucosidase, alpha; neutral AB
396941	4	PECAM1//platelet/endothelial cell adhesion molecule
396942	123	ANXA1//annexin A1
396943	8	ITGB2//integrin, beta 2 (complement component 3 receptor 3 and 4 subunit)
396944	3	GLUL//glutamate-ammonia ligase (glutamine synthetase)
396945	58	SERPINE1//serpin peptidase inhibitor, clade E (nexin, plasminogen activator inhibitor type 1), member 1
396946	552	PGRMC1//progesterone receptor membrane component 1
396948	3	HSD11B2//hydroxysteroid (11-beta) dehydrogenase 2
396949	9	FAAH//fatty acid amide hydrolase
396951	20	PTHLH//parathyroid hormone-like hormone
396953	2	PLK1//polo-like kinase 1 (Drosophila)
396955	4	AURKB//aurora kinase B
396956	42	ATP5L//ATP synthase, H+ transporting, mitochondrial F0 complex, subunit G
396957	23	DCN//decorin
396958	31	HEXB//hexosaminidase B (beta polypeptide)
396961	4	APEH//N-acylaminoacyl-peptide hydrolase
396964	60	CD97//CD97 molecule
396967	24	GOT1//glutamic-oxaloacetic transaminase 1, soluble (aspartate aminotransferase 1)
396968	54	GOT2//glutamic-oxaloacetic transaminase 2, mitochondrial (aspartate aminotransferase 2)
396969	87	CTSH//cathepsin H
396974	67	VCL//vinculin
396982	3	C4BPA//complement component 4 binding protein, alpha
396983	11	PDXK//pyridoxal (pyridoxine, vitamin B6) kinase
396984	26	DAD1//defender against cell death 1
396985	2	PLAU//plasminogen activator
396989	70	RPL19//ribosomal protein L19
396992	3	SLC12A4//solute carrier family 12 (potassium/chloride transporters), member 4
396997	15	CLDN5//claudin 5
396999	7	ACO2//aconitase 2, mitochondrial
397000	3	GALNS//galactosamine (N-acetyl)-6-sulfate sulfatase
397003	9	SLC1A1//solute carrier family 1 (neuronal/epithelial high affinity glutamate transporter, system Xag), member 1
397010	75	VDAC1//voltage-dependent anion channel 1
397011	16	OPTN//optineurin
397012	3	HADHA//hydroxyacyl-Coenzyme A dehydrogenase/3-ketoacyl-Coenzyme A thiolase/enoyl-Coenzyme A hydratase (trifunctional protein), alpha subunit
397014	6	HDH//huntingtin
397016	5	SMAD1//SMAD family member 1
397017	35	LCTHIO//long-chain 3-ketoacyl-CoA thiolase
397018	73	SCARB1//scavenger receptor class B, member 1
397019	564	ITGB1//integrin, beta 1 (fibronectin receptor, beta polypeptide, antigen CD29 includes MDF2, MSK12)
397020	17	TNFRSF1A//tumor necrosis factor receptor superfamily, member 1A
397023	123	PTGFRN//prostaglandin F2 receptor negative regulator
397024	49	INSL3//insulin-like 3 (Leydig cell)
397025	193	CLU//clusterin
397026	9	SUCLG2//succinate-CoA ligase, GDP-forming, beta subunit
397027	7	CAPN1//calpain 1, (mu/I) large subunit
397028	8	HSP90//90-kDa heat shock protein
397032	7	SEPW1//selenoprotein W, 1
397034	13	OAZ1//ornithine decarboxylase antizyme 1
397039	5	MDH2//malate dehydrogenase 2, NAD (mitochondrial)
397040	37	UGP2//UDP-glucose pyrophosphorylase 2
397042	4	CD47//CD47 molecule
397043	7	TBP10//Tat-binding protein 10
397052	60	SULT1E1//sulfotransferase family 1E, estrogen-preferring, member 1
397058	49	PSMA4//proteasome (prosome, macropain) subunit, alpha type, 4
397060	7	DUOX2//dual oxidase 2
397061	3	HP//haptoglobin
397063	4	ITGB3//integrin, beta 3 (platelet glycoprotein IIIa, antigen CD61)
397064	4	IGFBP2//insulin-like growth factor binding protein 2
397065	12	TDH//L-threonine 3-dehydrogenase
397066	29	OSTF1//osteoclast stimulating factor
397067	31	CD9//CD9 molecule
397071	11	OPTC//opticin
397072	154	C3//complement component 3
397073	3	ABCG2//ATP-binding cassette, sub-family G (WHITE), member 2
397078	3	TGFB1//transforming growth factor, beta 1
397080	5	ENPEP//glutamyl aminopeptidase (aminopeptidase A)
397081	2	KCNN4//potassium intermediate/small conductance calcium-activated channel, subfamily N, member 4
397082	32	DHRS4//dehydrogenase/reductase (SDR family) member 4
397084	2	TGFB2//transforming growth factor, beta 2
397085	38	MYO6//myosin VI
397088	14	PPP2R1A//protein phosphatase 2 (formerly 2A), regulatory subunit A, alpha isoform
397090	32	PPP2R2A//protein phosphatase 2 (formerly 2A), regulatory subunit B, alpha isoform
397091	52	PRKAR1A//protein kinase, cAMP-dependent, regulatory, type I, alpha (tissue specific extinguisher 1)
397093	60	INHBA//inhibin, beta A
397095	5	GGT1//gamma-glutamyltransferase 1
397096	14	ENG//endoglin
397101	3	VIPR1//vasoactive intestinal peptide receptor
397103	15	PC1/3//prohormone convertase
397104	7	ACADM//acyl-Coenzyme A dehydrogenase, C-4 to C-12 straight chain
397107	17	NTAN1//N-terminal asparagine amidase
397113	16	SLC5A1//solute carrier family 5 (sodium/glucose cotransporter), member 1
397117	16	GSTO1//glutathione S-transferase omega
397121	85	PLAT//plasminogen activator, tissue
397123	17	MT-III//metallothionein-III
397124	126	RBP4//retinol binding protein 4, plasma
397126	6	PTGFR//prostaglandin F receptor (FP)
397128	6	MX1//myxovirus (influenza virus) resistance 1, interferon-inducible protein p78
397129	17	DLD//dihydrolipoamide dehydrogenase
397132	37	FMO1//flavin containing monooxygenase 1
397133	190	FDX1//ferredoxin
397135	12	CAST//calpastatin
397136	68	PPP2CB//protein phosphatase 2 (formerly 2A), catalytic subunit, beta isoform
397137	43	IBSP//integrin-binding sialoprotein
397138	139	FUT1//fucosyltransferase 1 (galactoside 2-alpha-L-fucosyltransferase, H blood group)
397139	10	FUT2//fucosyltransferase 2 (secretor status included)
397141	2	NPL//N-acetylneuraminate pyruvate lyase (dihydrodipicolinate synthase)
397142	22	SMAD4//SMAD family member 4
397150	6	SELP//selectin P (granule membrane protein 140kDa, antigen CD62)
397153	3	LHB//luteinizing hormone beta polypeptide
397155	13	RAMP2//receptor (G protein-coupled) activity modifying protein 2
397156	2	IL2RG//interleukin 2 receptor, gamma (severe combined immunodeficiency)
397157	18	VEGFA//vascular endothelial growth factor A
397160	19	CD34//CD34 molecule
397162	3	CCND2//cyclin D2
397175	2	COLL11A1//collagen type XI alpha 1
397182	6	IGFBP5//insulin-like growth factor binding protein 5
397190	5	PPP1R12A//protein phosphatase 1, regulatory (inhibitor) subunit 12A
397191	247	HSP90B1//heat shock protein 90kDa beta (Grp94), member 1
397195	2	ADM//adrenomedullin
397201	6	JAK2//Janus kinase 2
397202	9	JAK1//Janus kinase 1
397203	33	SLC4A2//solute carrier family 4, anion exchanger, member 2 (erythrocyte membrane protein band 3-like 1)
397236	5	OCLN//occludin
397240	4	TUFT1//tuftelin
397241	39	PPP3CA//protein phosphatase 3 (formerly 2B), catalytic subunit, alpha isoform
397243	2	CYSLT2//CYSLT2 protein
397244	18	CASP3//caspase 3, apoptosis-related cysteine peptidase
397251	2	PLK2//polo-like kinase 2 (Drosophila)
397260	2	SMAD3//SMAD family member 3
397265	4	S100G//S100 calcium binding protein G
397267	34	HCST//hematopoietic cell signal transducer
397273	33	PRDX5//peroxiredoxin 5
397274	6	C1S//complement component 1, s subcomponent
397278	3	PMAIP1//phorbol-12-myristate-13-acetate-induced protein 1
397281	10	FGF7//fibroblast growth factor 7 (keratinocyte growth factor)
397285	62	ITGAV//integrin, alpha V (vitronectin receptor, alpha polypeptide, antigen CD51)
397290	27	HOXD10A//homeobox protein A10
397298	9	ENTPD1//ectonucleoside triphosphate diphosphohydrolase 1
397301	213	CALU//calumenin
397302	5	CD247//CD247 molecule
397308	6	SREBF1//sterol regulatory element binding transcription factor 1
397320	21	MMP1//matrix metallopeptidase 1 (interstitial collagenase)
397329	2	FMOD//fibromodulin
397337	7	SUS2DD//dimeric dihydrodiol dehydrogenase
397338	2	WT1//Wilms tumor 1
397340	8	STAT5B//signal transducer and activator of transcription 5b
397343	3	ADAM17//ADAM metallopeptidase domain 17
397344	14	ADAM-9//cellular disintegrin precursor
397345	34	ADAM10//ADAM metallopeptidase domain 10
397350	2	IGF1R//insulin-like growth factor 1 receptor
397351	3	HPRT1//hypoxanthine phosphoribosyltransferase 1
397357	5	ADRB2//adrenergic, beta-2-, receptor, surface
397360	60	CEBPB//CCAAT/enhancer binding protein (C/EBP), beta
397361	18	ENSA//endosulfine alpha
397362	54	ARPP-19//cAMP-regulated phosphoprotein
397363	7	TYK2//tyrosine kinase 2
397374	5	PIAP//inhibitor of apoptosis-like
397376	20	SLC5A4//solute carrier family 5 (low affinity glucose cotransporter), member 4
397378	161	PPP1CB//protein phosphatase 1, catalytic subunit, beta isoform
397379	96	CDC20//cell division cycle 20 homolog (S. cerevisiae)
397380	18	B4GALT4//UDP-Gal:betaGlcNAc beta 1,4- galactosyltransferase, polypeptide 4
397382	37	MUC1//mucin 1, cell surface associated
397385	35	OST48//oligosaccharyltransferase OST48
397386	125	INHA//inhibin, alpha
397387	4	THRA//thyroid hormone receptor, alpha (erythroblastic leukemia viral (v-erb-a) oncogene homolog, avian)
397388	138	PROS1//protein S (alpha)
397390	3	OMC//oxoglutarate/malate carrier-like
397391	280	MMP-2//gelatinase A
397392	13	ALOX5AP//arachidonate 5-lipoxygenase-activating protein
397393	43	CAPN2//calpain 2, (m/II) large subunit
397395	8	CD40//CD40 molecule, TNF receptor superfamily member 5
397397	13	AMY2B//amylase, alpha 2B (pancreatic)
397398	11	DNASE2//deoxyribonuclease II
397399	6	FCGRT//Fc fragment of IgG, receptor, transporter, alpha
397401	2	RAMP1//receptor (G protein-coupled) activity modifying protein 1
397403	10	GPX1//glutathione peroxidase 1
397408	2	PKIA//protein kinase (cAMP-dependent, catalytic) inhibitor alpha
397412	25	MIF//macrophage migration inhibitory factor (glycosylation-inhibiting factor)
397413	3	FXYD3//FXYD domain containing ion transport regulator 3
397414	42	UF//uteroferrin
397417	42	MT1A//metallothionein
397418	7	UBA52//ubiquitin A-52 residue ribosomal protein fusion product 1
397439	2	SCP2//sterol carrier protein 2
397444	3	CH242-196P11.5//glycine N-methyltransferase
397456	8	PTGDS//prostaglandin D2 synthase 21kDa (brain)
397461	46	PTBP1//polypyrimidine tract binding protein 1
397463	7	GLRX1//thioltransferase
397470	2	PPP2R1B//protein phosphatase 2 (formerly 2A), regulatory subunit A, beta isoform
397471	8	MMP14//matrix metallopeptidase 14 (membrane-inserted)
397472	25	ATP6V1H//ATPase, H+ transporting, lysosomal 50/57kDa, V1 subunit H
397477	45	SCAMP1//secretory carrier membrane protein 1
397479	17	NOR-1//neuron-derived orphan receptor-1 alfa
397480	16	HSD11B1//11-beta hydroxysteroid dehydrogenase isoform 1
397481	68	ATP1A1//ATPase, Na+/K+ transporting, alpha 1 polypeptide
397482	13	PAFAH1B1//platelet-activating factor acetylhydrolase, isoform Ib, subunit 1 (45kDa)
397484	2	TGFA//transforming growth factor, alpha
397485	3	GJA4//gap junction protein, alpha 4, 37kDa
397490	3	INHBB//inhibin, beta B
397491	2	IGF1//insulin-like growth factor 1
397519	2	CS//citrate synthase
397520	9	ANPEP//alanyl (membrane) aminopeptidase
397522	3	PSME2//proteasome (prosome, macropain) activator subunit 2 (PA28 beta)
397523	9	GNAI2//guanine nucleotide binding protein (G protein), alpha inhibiting activity polypeptide 2
397524	83	VCP//valosin-containing protein
397527	31	PLTP//phospholipid transfer protein
397528	4	SDC4//syndecan 4
397529	11	MDGA1//MAM domain containing glycosylphosphatidylinositol anchor 1
397532	41	COL5A2//collagen, type V, alpha 2
397533	3	COL5A1//collagen, type V, alpha 1
397536	3	BCL2L1//BCL2-like 1
397537	14	LPL//lipoprotein lipase
397538	15	ME1//malic enzyme 1, NADP(+)-dependent, cytosolic
397540	24	CHGA//chromogranin A (parathyroid secretory protein 1)
397542	15	PN-1//nexin-1
397548	10	PHGK//phosphorylase kinase gamma subunit
397549	2	UCP2//uncoupling protein 2
397557	3	NOS3//nitric oxide synthase 3 (endothelial cell)
397559	6	RND3//Rho family GTPase 3
397561	52	FASN//fatty acid synthase
397565	2	CNN2//calponin 2
397566	4	PGM1//phosphoglucomutase 1
397567	4	MGST1//microsomal glutathione S-transferase 1
397568	67	CAT//catalase
397569	22	CTSK//cathepsin K
397571	9	COL1A1//collagen, type I, alpha 1
397572	3	PSME1//proteasome (prosome, macropain) activator subunit 1 (PA28 alpha)
397574	20	HSD17B4//hydroxysteroid (17-beta) dehydrogenase 4
397576	75	APOE//apolipoprotein E
397577	2	NUDT2//nudix (nucleoside diphosphate linked moiety X)-type motif 2
397578	2	AMH//anti-Mullerian hormone
397581	36	TXN//thioredoxin
397584	47	CDKN1B//cyclin-dependent kinase inhibitor 1B (p27, Kip1)
397587	16	CAPNS1//calpain, small subunit 1
397594	8	GP36B//glycoprotein GP36B
397599	4	B3GNT5//UDP-GlcNAc:betaGal beta-1,3-N-acetylglucosaminyltransferase 5
397600	4	GATA-6//transcription factor GATA-6
397601	15	ARAF//v-raf murine sarcoma 3611 viral oncogene homolog
397602	34	GPI//glucose phosphate isomerase
397603	2	IDH2//isocitrate dehydrogenase 2 (NADP+), mitochondrial
397604	33	HAD//L-3-hydroxyacyl-CoA dehydrogenase
397605	38	GNB2L1//guanine nucleotide binding protein (G protein), beta polypeptide 2-like 1
397606	19	RPN1//ribophorin I
397607	40	RPS15//ribosomal protein S15
397609	147	PTF-BETA//pleiotrophic factor beta
397610	7	PPP1R14A//protein phosphatase 1, regulatory (inhibitor) subunit 14A
397611	11	RPS4//ribosomal protein S4
397613	3	DNAJA4//DnaJ (Hsp40) homolog, subfamily A, member 4
397618	97	OXSR1//oxidative-stress responsive 1
397619	16	QDPR//quinoid dihydropteridine reductase
397620	14	FN1//fibronectin
397625	18	PSME3//proteasome (prosome, macropain) activator subunit 3 (PA28 gamma; Ki)
397627	4	POFUT1//protein O-fucosyltransferase 1
397628	19	ANGPTL4//angiopoietin-like 4
397630	9	PC//pyruvate carboxylase
397631	3	AKAP13//A kinase (PRKA) anchor protein 13
397634	19	B3GALNT1//beta-1,3-N-acetylgalactosaminyltransferase 1 (globoside blood group)
397635	48	PNN//pinin, desmosome associated protein
397639	22	EPHX1//epoxide hydrolase 1, microsomal (xenobiotic)
397640	46	RGS5//regulator of G-protein signaling 5
397642	5	B3GAT3//beta-1,3-glucuronyltransferase 3 (glucuronosyltransferase I)
397645	1157	SAT1//spermidine/spermine N1-acetyltransferase 1
397648	21	MCL1//myeloid cell leukemia sequence 1 (BCL2-related)
397652	155	PRKACA//protein kinase, cAMP-dependent, catalytic, alpha
397653	25	ACTB//actin, beta
397654	5	PEMT//phosphatidylethanolamine N-methyltransferase
397655	20	RAN//RAN, member RAS oncogene family
397656	67	PPP2CA//protein phosphatase 2 (formerly 2A), catalytic subunit, alpha isoform
397657	16	CTNNB1//catenin (cadherin-associated protein), beta 1, 88kDa
397659	2	VDAC2//voltage-dependent anion channel 2
397661	33	PKIG//protein kinase (cAMP-dependent, catalytic) inhibitor gamma
397663	36	APP//amyloid beta (A4) precursor protein
397665	13	PCBP2//poly(rC) binding protein 2
397667	33	FHL1C//four and a half LIM domains 1 protein, isoform C
397668	18	AREG//amphiregulin
397674	2	CAMK2D//calcium/calmodulin-dependent protein kinase II delta
397675	7	PTH1R//parathyroid hormone 1 receptor
397682	16	GSTA2//glutathione S-transferase
397684	22	FCGR3B//Fc fragment of IgG, low affinity IIIb, receptor (CD16b)
397690	10	DLST//dihydrolipoamide S-succinyltransferase (E2 component of 2-oxo-glutarate complex)
397691	2	APOA1//apolipoprotein A-I
399525	63	GLS//glutaminase
399527	39	CPT1A//carnitine palmitoyltransferase 1A (liver)
399532	49	FABP3//fatty acid binding protein 3, muscle and heart (mammary-derived growth inhibitor)
399535	3	MUT//methylmalonyl Coenzyme A mutase
399536	4	GALM//galactose mutarotase
399537	16	GPX4//glutathione peroxidase 4
399538	23	PRDX6//peroxiredoxin 6
399539	38	SUCLG1//succinate-CoA ligase, alpha subunit
399540	4	SUCLA2//succinate-CoA ligase, ADP-forming, beta subunit
399542	2	SLC5A5//solute carrier family 5 (sodium iodide symporter), member 5
399543	35	VWF//von Willebrand factor
399654	24	LRPAP1//low density lipoprotein receptor-related protein associated protein 1
399688	6	DMP1//dentin matrix acidic phosphoprotein
403155	6	SLC25A6//solute carrier family 25 (mitochondrial carrier; adenine nucleotide translocator), member 6
403163	12	EPCAM//epithelial cell adhesion molecule
403165	11	PCK2//phosphoenolpyruvate carboxykinase 2
403166	92	A2M//alpha-2-macroglobulin
403329	87	CYP11A1//cytochrome P450, family 11, subfamily A, polypeptide 1
403330	15	CYP17A1//cytochrome P450 17A1
403333	16	CYP19A3//cytochrome P450 19A3
403334	67	CYP51//cytochrome P450, family 51, subfamily A, polypeptide 1
404279	11	CGI-51//CGI-51 protein
404692	3	NFS//NFS protein
404693	209	CAV1//caveolin 1
404694	37	ADIPOR2//adiponectin receptor 2
404695	8	ADIPOR1//adiponectin receptor 1
404772	3	GEM//GTP binding protein overexpressed in skeletal muscle
406188	93	NFKBIA//nuclear factor of kappa light polypeptide gene enhancer in B-cells inhibitor, alpha
407060	556	HSPA5//heat shock 70kDa protein 5
407246	51	LDHB//lactate dehydrogenase B
407247	2	LHCGR//luteinizing hormone/choriogonadotropin receptor
407608	84	PGK1//phosphoglycerate kinase 1
407773	5	AQP1//aquaporin 1
414369	9	SMTN//smoothelin
414379	2	DIO2//deiodinase, iodothyronine, type II
414381	36	C-FLIP//cellular FLICE-like inhibitory protein
414384	10	LOC414384//D230037D09Rik-like protein
[truncated: 11,967 more rows]
