# Supplementary material for: Differential gene expression in the endometrium on gestation day 12 provides insight into sow prolificacy
Source: BMC Genomics. 2013 Jan 22;14:45. doi: 10.1186/1471-2164-14-45 (PMC3610143; doi:10.1186/1471-2164-14-45)
Supplement: Additional file 4: Table S2 — Antisense transcripts and their corresponding genes of LL. [file 1471-2164-14-45-S4.xls]

## Sheet: Recovered_Sheet1
Gene ID	GeneExpression(-)	Description
100037271	17	ENPP1//ectonucleotide pyrophosphatase/phosphodiesterase 1
100037272	4	EPAS1//endothelial PAS domain protein 1
100037275	17	SPARCL1//SPARC-like 1 (hevin)
100037284	2	ITGB8//integrin, beta 8
100037285	63	P311//P311 protein
100037287	6	DDO//D-aspartate oxidase
100037295	31	JARID1C//jumonji, AT rich interactive domain 1C
100037299	10	P4HA1//procollagen-proline, 2-oxoglutarate 4-dioxygenase (proline 4-hydroxylase), alpha polypeptide I
100037300	18	XIAP//X-linked inhibitor of apoptosis
100037304	25	CPE//carboxypeptidase E
100037938	33	CD14//CD14 molecule
100037957	16	LOC100037957//F-actin capping protein subunit alpha 1
100037958	33	CAPZA2//capping protein (actin filament) muscle Z-line, alpha 2
100037964	18	SEPP1//selenoprotein P
100037978	2	QIL1//QIL1 protein
100037987	2	SLIRP//SRA stem-loop-interacting RNA-binding protein
100037989	16	COX6C//COX6C protein
100037994	4	RPL14//ribosomal protein L14
100038006	2	LOC100038006//Pirh2
100038020	5	CSTB//cystatin B (stefin B)
100038030	29	EIF4E//eukaryotic translation initiation factor 4E
100038033	4	LGALS3//lectin, galactoside-binding, soluble, 3
100048931	94	HSPH1//heat shock 105kDa/110kDa protein 1
100048932	34	BTG2//BTG family, member 2
100048933	15	ZFAND5//zinc finger, AN1-type domain 5
100048942	14	ADSS//adenylosuccinate synthase
100048946	10	RNASEL//ribonuclease L (2',5'-oligoisoadenylate synthetase-dependent)
100048954	3	SDHD//succinate dehydrogenase complex, subunit D, integral membrane protein
100048957	4	BTG3//BTG family, member 3
100048958	2	GNA14//guanine nucleotide binding protein (G protein), alpha 14
100048959	2	GJD3//gap junction protein, delta 3, 31.9kDa
100048964	72	YWHAQ//tyrosine 3-monooxygenase/tryptophan 5-monooxygenase activation protein, theta polypeptide
100048965	27	PGRMC2//progesterone receptor membrane component 2
100048996	16	CYB561//cytochrome b-561
100049656	4	CNN3//calponin 3, acidic
100049658	56	RBM39//RNA binding motif protein 39
100049680	8	MLPH//melanophilin
100049681	4	GL//osteopetrosis-associated transmembrane protein 1
100049689	13	CRYZL1//crystallin, zeta (quinone reductase)-like 1
100049699	5	SFXN1//sideroflexin 1
100049700	7	AP3D1//adaptor-related protein complex 3, delta 1 subunit
100101471	2	IKBKB//inhibitor of kappa light polypeptide gene enhancer in B-cells, kinase beta
100101473	12	BTG1//B-cell translocation gene 1, anti-proliferative
100101551	10	COL6A3//collagen, type VI, alpha 3
100101922	12	ATM//ataxia telangiectasia mutated
100101925	4	PPP2R5A//protein phosphatase 2, regulatory subunit B', alpha isoform
100101928	6	EIF4A2//eukaryotic translation initiation factor 4A isoform 2
100101929	24	EIF4A1//eukaryotic translation initiation factor 4A isoform 1
100113409	2	SQLE//squalene epoxidase
100113423	6	ALG2//asparagine-linked glycosylation 2
100124378	3	CR974565.1//molybdenum cofactor synthesis 3
100124379	3	CH242-4C12.4//dolichyl-phosphate mannosyltransferase polypeptide 1, catalytic subunit
100124386	4	MKI67//antigen identified by monoclonal antibody Ki-67
100125345	9	STC1//stanniocalcin 1
100125375	6	CAV2//caveolin 2
100125955	4	COPS5//COP9 constitutive photomorphogenic homolog subunit 5
100125956	7	COPS2//COP9 constitutive photomorphogenic homolog subunit 2
100125957	7	ACL//ATP citrate lyase
100125960	4	COPS4//COP9 constitutive photomorphogenic homolog subunit 4
100125961	21	SEC62//SEC62 homolog (S. cerevisiae)
100125969	4	IFNE1//interferon epsilon 1
100125971	3	SIRT3//sirtuin (silent mating type information regulation 2 homolog) 3 (S. cerevisiae)
100126163	2	CDH13//cadherin 13
100126165	2	ANGPTL1//angiopoietin-like 1
100126235	61	AQP3//aquaporin 3
100126274	5	SIRT6//sirtuin (silent mating type information regulation 2 homolog) 6
100126844	133	GATM//glycine amidinotransferase (L-arginine:glycine amidinotransferase)
100126854	6	SMARCA4//SWI/SNF related, matrix associated, actin dependent regulator of chromatin, subfamily a, member 4
100127136	37	RDH10//retinol dehydrogenase 10
100127138	15	F11R//F11 receptor
100127139	249	SUMO1//SMT3 suppressor of mif two 3 homolog 1 (S. cerevisiae)
100127147	2	SELL//selectin L
100127150	3	TKT//transketolase
100127155	9	LMO4//LIM domain only 4
100127157	2	KDM1A//lysine (K)-specific demethylase 1A
100127163	8	TWEAK//tumor necrosis factor-like weak inducer of apoptosis
100127170	6	HNRNPAB//heterogeneous nuclear ribonucleoprotein A/B
100127351	2	CRAT//carnitine acetyltransferase
100127354	4	CLN3//ceroid-lipofuscinosis, neuronal 3
100127355	3	IKBKG//inhibitor of kappa light polypeptide gene enhancer in B-cells, kinase gamma
100127486	2	CLDN7//claudin 7
100134857	5	NCF1//neutrophil cytosolic factor 1
100134950	9	SFRS18//splicing factor, arginine/serine-rich 18
100134962	58	PHYH//phytanoyl-CoA 2-hydroxylase
100134968	3	CH242-60A21.2//synaptonemal complex protein 2
100134983	3	CH242-247L10.4//tubulin, beta 1
100134984	100	CH242-247L10.6//slowmo homolog 2 (Drosophila)
100134985	7	CH242-247L10.2//TH1-like (Drosophila)
100134989	4	CR956640.1//chromosome 20 open reading frame 108 ortholog
100135040	4	SLA-DRA//MHC class II DR-alpha
100135050	2	SBAB-1044B7.2//MHC class II, DM beta
100135658	2	NCOA2//nuclear receptor coactivator 2
100135664	2	SPAG1//sperm associated antigen 1
100135677	7	DEGS1//degenerative spermatocyte homolog 1, lipid desaturase
100135678	4	GPR120//G protein-coupled receptor 120
100136901	15	CH242-152A8.1//ATPase, Class II, type 9A
100137083	5	LOC100137083//HLA-B associated transcript 2
100137084	20	LOC100137084//EPLIN-b
100141307	3	SBAB-1044B7.1//bromodomain containing 2
100141312	3	BSG//basigin (Ok blood group)
100141313	12	NMB//neuromedin B
100141314	3	RARRES2//retinoic acid receptor responder (tazarotene induced) 2
100141401	2	S1PR5//sphingosine-1-phosphate receptor 5
100141402	6	CDC37//cell division cycle 37 homolog (S. cerevisiae)
100141411	24	CH242-4C12.3//activity-dependent neuroprotector
100141471	79	CLK1//CDC-like kinase 1
100142663	2	PON2//paraoxonase 2
100142667	5	NAGA//N-acetylgalactosaminidase, alpha-
100142668	44	LIPA//lipase A
100142669	28	BCKDHB//branched chain keto acid dehydrogenase E1, beta polypeptide
100144302	18	ATF4//activating transcription factor 4 (tax-responsive enhancer element B67)
100144304	3	SERPING1//serpin peptidase inhibitor, clade G (C1 inhibitor), member 1
100144417	6	RBM4//RNA binding motif protein 4
100144421	26	GNAI3//guanine nucleotide binding protein (G protein), alpha inhibiting activity polypeptide 3
100144422	2	ATXN3//ataxin 3
100144462	3	DDR1//discoidin domain receptor tyrosine kinase 1
100144464	15	CFDP1//craniofacial development protein 1
100144472	9	UCHL5//ubiquitin carboxyl-terminal hydrolase L5
100144481	34	ITM2C//integral membrane protein 2C
100144486	10	FOS//FBJ murine osteosarcoma viral oncogene homolog
100144499	10	RAB5A//RAB5A, member RAS oncogene family
100144502	2	RAB1B//RAB1B, member RAS oncogene family
100144503	2	RHOB//ras homolog gene family, member B
100144504	6	RHOG//ras homolog gene family, member G
100144508	29	ID4//inhibitor of DNA binding 4, dominant negative helix-loop-helix protein
100144518	4	SBAB-711D2.2//heat shock 70kDa protein 1-like
100144519	2	GUSB//glucuronidase, beta
100144526	4	CH242-240K6.1//syntaxin 16
100144529	11	CH242-38B5.2//phosphoglycerate dehydrogenase
100144532	9	CH242-216I3.1//prefoldin subunit 4
100144534	6	SBAB-711D2.1//LSM2 homolog, U6 small nuclear RNA associated (S. cerevisiae)
100144535	27	CR956404.1//RAB22A, member RAS oncogene family
100144536	5	CR956404.2//VAMP (vesicle-associated membrane protein)-associated protein B and C
100144541	29	SBAB-649D6.7//pre-B-cell leukemia homeobox 2 pseudogene 1
100144587	3	INPP5F//inositol polyphosphate-5-phosphatase F
100144588	16	SLC3A1//solute carrier family 3 (cystine, dibasic and neutral amino acid transporters, activator of cystine, dibasic and neutral amino acid transport), member 1
100144621	2	LOC100144621//mighty
100144875	6	AXL//AXL receptor tyrosine kinase
100144883	3	BSCL2//Berardinelli-Seip congenital lipodystrophy 2 (seipin)
100145887	4	ARHGEF2//rho/rac guanine nucleotide exchange factor (GEF) 2
100145895	2	ISG15//ISG15 ubiquitin-like modifier
100151794	3	LOC100151794//similar to Ral guanine nucleotide dissociation stimulator-like 2
100151795	2	LOC100151795//similar to N-deacetylase/N-sulfotransferase (heparan glucosaminyl) 2
100151807	30	GNAS//GNAS complex locus
100151809	11	TMCO1//transmembrane and coiled-coil domains 1
100151813	2	LOC100151813//similar to outer dense fiber of sperm tails 2-like
100151814	3	LOC100151814//similar to TAF11 RNA polymerase II, TATA box binding protein (TBP)-associated factor, 28kDa
100151816	7	LOC100151816//similar to Interferon-induced protein with tetratricopeptide repeats 5 (IFIT-5) (Retinoic acid- and interferon-inducible 58 kDa protein)
100151822	11	LOC100151822//similar to RAB2A, member RAS oncogene family
100151824	12	LOC100151824//similar to MGC166254 protein
100151828	2	LOC100151828//similar to retinoblastoma 1
100151831	3	LOC100151831//similar to U3 small nucleolar ribonucleoprotein protein IMP3 (U3 snoRNP protein IMP3) (BRMS2)
100151836	7	SELS//selenoprotein S
100151838	3	LOC100151838//similar to syntenin
100151840	2	LOC100151840//similar to centrosomal protein 250kDa, isoform 1 (predicted)
100151849	4	LOC100151849//similar to ARV1 homolog (S. cerevisiae)
100151851	9	LOC100151851//similar to protein x 013
100151863	7	LOC100151863//similar to 4F2lc-5
100151864	19	LOC100151864//similar to Structural maintenance of chromosomes protein 3 (Chondroitin sulfate proteoglycan 6) (Chromosome-associated polypeptide) (hCAP) (Bamacan) (Basement membrane-associated chondroitin proteoglycan)
100151869	9	LOC100151869//similar to oxidoreductase NAD-binding domain containing 1
100151875	2	LOC100151875//similar to within bgcn homolog
100151881	13	LOC100151881//similar to cell-cycle and apoptosis regulatory protein 1
100151888	31	LOC100151888//similar to zinc finger and BTB domain containing 10
100151904	2	LOC100151904//similar to CREB-regulated transcription coactivator 2 (Transducer of regulated cAMP response element-binding protein 2) (TORC-2) (Transducer of CREB protein 2)
100151907	2	LOC100151907//similar to GTP binding protein 2
100151912	25	LOC100151912//similar to Protein canopy homolog 2 precursor (MIR-interacting saposin-like protein) (Transmembrane protein 4) (Putative secreted protein ZSIG9)
100151916	4	LOC100151916//similar to KIF1 binding protein
100151920	4	LOC100151920//similar to nuclear transcription factor Y, alpha
100151927	4	LOC100151927//similar to Prefoldin subunit 5 (C-myc-binding protein Mm-1) (Myc modulator 1)
100151928	36	LOC100151928//similar to tumor protein D52
100151955	51	LOC100151955//similar to solute carrier family 38, member 2
100151967	2	LOC100151967//similar to hCG2039386
100151977	3	LOC100151977//similar to pyrroline-5-carboxylate synthetase
100151996	109	LOC100151996//similar to Translocating chain-associating membrane protein
100152009	9	LOC100152009//similar to Ras-related protein Rab-21
100152024	2	LOC100152024//similar to RNA binding motif protein 9
100152028	2	LOC100152028//similar to NEDD4 family-interacting protein 2 (NEDD4 WW domain-binding protein 5A) (Putative MAPK-activating protein PM04/PM05/PM06/PM07) (Putative NF-kappa-B-activating protein 413)
100152039	10	LOC100152039//similar to mCG9285
100152046	11	LOC100152046//similar to ribosomal protein S6 kinase, 90kDa, polypeptide 5
100152047	3	LOC100152047//similar to Coenzyme Q3 homolog, methyltransferase (S. cerevisiae)
100152051	4	LOC100152051//similar to SWI/SNF-related matrix-associated actin-dependent regulator of chromatin d1
100152054	2	LOC100152054//similar to Regulatory factor X domain containing 2
100152056	2	LOC100152056//similar to Rab9 effector p40
100152057	2	LOC100152057//similar to copine III
100152061	5	LOC100152061//similar to zinc finger protein 711
100152063	13	LOC100152063//similar to ribonuclease P 40kDa subunit
100152067	2	LOC100152067//similar to adenylate cyclase 4
100152073	34	LOC100152073//similar to Stress 70 protein chaperone, microsome-associated, 60kD
100152082	5	LOC100152082//similar to immunoglobulin superfamily containing leucine-rich repeat
100152091	10	LOC100152091//similar to myosin light chain kinase
100152095	2	LOC100152095//similar to Sentrin-specific protease 2 (Sentrin/SUMO-specific protease SENP2) (SMT3-specific isopeptidase 2) (Smt3ip2) (Axam2)
100152109	2	LOC100152109//similar to ADP-dependent glucokinase
100152114	3	LOC100152114//similar to secretory carrier membrane protein 5
100152130	78	LOC100152130//similar to LOC614773 protein
100152141	49	CCN2//connective tissue growth factor
100152161	3	LOC100152161//similar to tumor necrosis factor, alpha-induced protein 2
100152163	6	LOC100152163//similar to delta-like 4 protein
100152172	2	LOC100152172//similar to ubiquitin specific peptidase 15
100152185	7	LOC100152185//similar to KIAA0196
100152189	6	LOC100152189//similar to Sjogren syndrome antigen B (autoantigen La)
100152196	4	LOC100152196//similar to ubiquitin-conjugating enzyme E2W (putative)
100152203	4	LOC100152203//similar to N(4)-(beta-N-acetylglucosaminyl)-L-asparaginase precursor (Glycosylasparaginase) (Aspartylglucosaminidase) (N4-(N-acetyl-beta-glucosaminyl)-L-asparagine amidase) (AGA)
100152208	25	LOC100152208//similar to CLN5
100152210	2	LOC100152210//similar to TBP-associated factor 5
100152215	2	LOC100152215//similar to LOC513497 protein
100152229	6	LOC100152229//similar to MRPL43 protein
100152232	35	LOC100152232//hypothetical LOC100152232
100152254	9	LOC100152254//similar to plexin D1
100152258	12	LOC100152258//similar to SET domain containing 5
100152260	10	LOC100152260//similar to peroxiredoxin 4
100152263	24	LOC100152263//similar to Acidic leucine-rich nuclear phosphoprotein 32 family member B (PHAPI2 protein) (Silver-stainable protein SSP29) (Acidic protein rich in leucines)
100152271	2	LOC100152271//similar to Zinc finger, CCHC domain containing 3
100152304	7	LOC100152304//similar to Translocation protein SEC63 homolog
100152307	14	ACVR1//activin A receptor, type I
100152308	2	LOC100152308//similar to LOC507466 protein
100152312	8	LOC100152312//similar to N-acetylgalactosamine kinase (GalNAc kinase) (Galactokinase 2)
100152321	14	LOC100152321//similar to Putative glycerophosphodiester phosphodiesterase 5
100152322	9	LOC100152322//similar to Chromosome 9 open reading frame 16
100152332	2	LOC100152332//similar to Mitochondrial 28S ribosomal protein S29 (S29mt) (MRP-S29) (Death-associated protein 3) (DAP-3)
100152333	4	LOC100152333//similar to Ankyrin repeat domain-containing protein 28 (Phosphatase interactor targeting protein hnRNP K) (PITK)
100152338	15	LOC100152338//similar to membrane-associated ring finger (C3HC4) 7
100152339	5	ITPK1//inositol 1,3,4-triphosphate 5/6 kinase
100152340	2	LOC100152340//similar to Serine hydroxymethyltransferase 2 (mitochondrial)
100152350	2	LOC100152350//similar to B-cell linker
100152351	6	LOC100152351//similar to sulfatase 2
100152356	13	LOC100152356//similar to MGC139788 protein
100152361	2	LOC100152361//similar to Structural maintenance of chromosomes protein 4 (Chromosome-associated polypeptide C) (hCAP-C) (XCAP-C homolog)
100152370	13	LOC100152370//similar to Nuclear transcription factor Y, beta
100152372	2	LOC100152372//similar to RCSD domain containing 1
100152373	4	LOC100152373//similar to cellular repressor of E1A-stimulated genes
100152374	4	LOC100152374//similar to nitric oxide synthase 1 (neuronal)
100152380	4	LOC100152380//similar to YLP motif containing 1
100152384	4	LOC100152384//similar to MTERF domain containing 1
100152391	2	LOC100152391//similar to glutamate receptor, ionotrophic, AMPA 3
100152410	2	LOC100152410//similar to TAR RNA binding protein 1
100152418	9	LOC100152418//similar to Mdm2, transformed 3T3 cell double minute 2, p53 binding protein binding protein
100152438	3	LOC100152438//similar to pre-B-cell leukemia homeobox 3
100152445	21	LOC100152445//hypothetical LOC100152445
100152448	11	LOC100152448//similar to Junctophilin-4 (Junctophilin-like 1 protein)
100152455	2	LOC100152455//similar to Ubiquitin specific peptidase 21
100152480	10	LOC100152480//similar to Astrocytic phosphoprotein PEA-15 (Phosphoprotein enriched in diabetes) (PED)
100152481	2	LOC100152481//similar to leucine rich repeat containing 6
100152491	7	LOC100152491//similar to Lysophospholipase I
100152517	2	LOC100152517//similar to LOC507595 protein
100152519	2	LOC100152519//similar to Integrin beta-5
100152521	2	LOC100152521//similar to KIAA1219 protein
100152527	6	LOC100152527//similar to UPF0389 protein C6orf189 homolog
100152540	10	LOC100152540//hypothetical protein LOC100152540
100152548	22	LOC100152548//similar to CD164 molecule, sialomucin
100152552	11	LOC100152552//similar to SET domain containing 3 isoform a (predicted)
100152555	4	LOC100152555//similar to hCG1757335
100152558	27	LOC100152558//similar to DAZ interacting protein 1
100152566	4	LOC100152566//similar to glucosaminyl (N-acetyl) transferase 2, I-branching enzyme
100152568	30	FBXO9//F-box protein 9
100152582	3	LOC100152582//similar to PH and SEC7 domain-containing protein 1 (Pleckstrin homology and SEC7 domain-containing protein 1) (Exchange factor for ARF6)
100152586	20	LOC100152586//similar to squamous cell carcinoma antigen recognized by T cells 3
100152595	5	LOC100152595//similar to myasthenia gravis autoantigen gravin
100152603	2	LOC100152603//similar to UDP-glucuronosyltransferase
100152604	3	LOC100152604//similar to kinesin family member 4
100152605	34	LOC100152605//similar to E3 ubiquitin-protein ligase HECTD1 (HECT domain-containing protein 1) (E3 ligase for inhibin receptor) (EULIR)
100152607	85	LOC100152607//similar to lumican
100152609	108	LOC100152609//similar to mitochondrial carrier homolog 1
100152631	3	LOC100152631//similar to Potassium inwardly-rectifying channel, subfamily J, member 8
100152645	7	LOC100152645//similar to Asparagine-linked glycosylation protein 11 homolog
100152647	17	LOC100152647//similar to coenzyme Q10 homolog B
100152652	6	LOC100152652//similar to LOC506702 protein
100152656	2	LOC100152656//similar to branched chain aminotransferase 1, cytosolic
100152665	4	LOC100152665//similar to hect domain and RLD 2
100152675	37	LOC100152675//similar to BCL2/adenovirus E1B 19kDa interacting protein 3-like
100152687	2	LOC100152687//similar to KIAA0015
100152688	5	LOC100152688//similar to X-prolyl aminopeptidase (aminopeptidase P) 1, soluble
100152724	2	LOC100152724//similar to Selenium-binding protein 1 (56 kDa selenium-binding protein) (SP56)
100152731	3	LOC100152731//similar to secretory carrier membrane protein 3
100152734	16	LOC100152734//similar to Rho GTPase activating protein 29
100152736	17	LOC100152736//similar to zinc finger protein 142 (clone pHZ-49)
100152738	2	LOC100152738//similar to dynamin binding protein
100152740	56	LOC100152740//hypothetical protein LOC100152740
100152741	3	LOC100152741//similar to T-box 3 protein
100152744	2	LOC100152744//similar to Zinc finger SWIM domain-containing protein 3
100152754	8	LOC100152754//similar to syndecan 2
100152758	2	LOC100152758//similar to ankyrin repeat domain 46
100152759	12	LOC100152759//similar to ankyrin repeat and zinc finger domain containing 1
100152765	4	LOC100152765//similar to WD SOCS-box protein 2
100152771	2	LOC100152771//similar to RAB3 GTPase-activating protein
100152772	2	LOC100152772//similar to Serine/threonine-protein kinase Nek9 (NimA-related protein kinase 9) (Never in mitosis A-related kinase 9) (Nercc1 kinase) (NIMA-related kinase 8) (Nek8)
100152773	8	LOC100152773//similar to lactamase, beta
100152774	27	LOC100152774//similar to MGC152168 protein
100152780	11	LOC100152780//similar to centrosome spindle pole associated protein 1
100152781	2	LOC100152781//similar to polyamine oxidase
100152782	2	LOC100152782//similar to tRNA guanosine-2-O-methyltransferase TRM11 homolog
100152785	2	LOC100152785//similar to Dehydrogenase/reductase (SDR family) member 7
100152796	20	LOC100152796//similar to arginine and glutamate rich 1
100152798	3	LOC100152798//similar to GDNF-inducible zinc finger protein 1
100152807	4	LOC100152807//similar to thiopurine methyltransferase
100152812	6	LOC100152812//similar to Protein FAM116A
100152814	9	LOC100152814//similar to Mitochondrial import receptor subunit TOM20 homolog (Mitochondrial 20 kDa outer membrane protein) (Outer mitochondrial membrane receptor Tom20)
100152815	10	LOC100152815//similar to Ezrin (p81) (Cytovillin) (Villin-2)
100152818	6	LOC100152818//similar to zinc finger transcription factor TRPS1
100152831	11	LOC100152831//similar to KIAA0020 protein
100152842	2	LOC100152842//similar to mitochondrial ribosome recycling factor
100152846	2	LOC100152846//similar to transcobalamin II
100152852	5	LOC100152852//similar to prefoldin subunit 2
100152860	2	LOC100152860//similar to putative protein product of Nbla00402
100152881	33	LOC100152881//similar to Tetraspanin-7 (Tspan-7) (Transmembrane 4 superfamily member 2) (Cell surface glycoprotein A15) (T-cell acute lymphoblastic leukemia-associated antigen 1) (TALLA-1) (Membrane component, X chromosome, surface marker 1) (CD231 antigen)
100152886	2	LOC100152886//similar to myotubularin related protein 10
100152894	14	LOC100152894//similar to DnaJ homolog subfamily B member 11 precursor (ER-associated dnaJ protein 3) (ERj3p) (ERdj3) (ER-associated Hsp40 co-chaperone) (ER-associated DNAJ) (HEDJ) (hDj9) (PWP1-interacting protein 4) (APOBEC1-binding protein 2) (ABBP-2)
100152909	19	LOC100152909//similar to Basic leucine zipper and W2 domain-containing protein 1 (Protein Orf)
100152915	7	LOC100152915//hypothetical protein LOC100152915
100152916	2	LOC100152916//similar to KIAA1573 protein
100152933	4	LOC100152933//similar to importin 5
100152934	2	LOC100152934//similar to Transient receptor potential cation channel subfamily A member 1 (Ankyrin-like with transmembrane domains protein 1) (Transformation sensitive protein p120)
100152936	11	LOC100152936//similar to CG16865 CG16865-PA
100152937	2	LOC100152937//similar to G protein-coupled receptor kinase 5 (G protein-coupled receptor kinase GRK5)
100152942	11	LOC100152942//similar to glucosamine-phosphate N-acetyltransferase 1
100152950	4	LOC100152950//similar to Dimethylaniline monooxygenase [N-oxide-forming] 5 (Hepatic flavin-containing monooxygenase 5) (FMO 5) (Dimethylaniline oxidase 5)
100152951	4	LOC100152951//similar to glutathione S-transferase A4
100152958	2	LOC100152958//similar to glutamate receptor interacting protein 1
100152960	3	LOC100152960//similar to peptide methionine sulfoxide reductase
100152969	2	LOC100152969//similar to serine/threonine protein kinase
100152979	2	LOC100152979//similar to CG8968 CG8968-PA
100152980	10	LOC100152980//similar to F-box and leucine-rich repeat protein 3
100152989	8	LOC100152989//similar to RING finger protein 10
100152996	11	LOC100152996//similar to SEC24-related protein C
100153004	2	LOC100153004//similar to Centriolin (110 kDa centrosomal protein) (Centrosomal protein 1)
100153006	5	LOC100153006//similar to ATPase, class I, type 8B, member 1
100153013	26	LOC100153013//similar to Prostate epithelium-specific ETS transcription factor
100153039	2	LOC100153039//similar to neutral sphingomyelinase (N-SMase) activation associated factor
100153041	2	LOC100153041//similar to CDK5 regulatory subunit associated protein 1
100153047	3	LOC100153047//similar to nucleoporin 133kDa
100153052	2	LOC100153052//similar to Spermine synthase
100153060	6	LOC100153060//similar to Uncharacterized protein KIAA1600
100153066	17	LOC100153066//similar to differentiation enhancing factor 1
100153078	2	LOC100153078//similar to Frizzled-3 precursor (Fz-3) (hFz3)
100153098	8	LOC100153098//similar to Solute carrier family 39 (zinc transporter), member 1
100153107	13	LOC100153107//similar to PABP1-DEPENDENT POLY(A)-SPECIFIC RIBONUCLEASE SUBUNIT PAN2
100153111	4	LOC100153111//similar to DEAD (Asp-Glu-Ala-Asp) box polypeptide 21
100153143	2	LOC100153143//similar to breast cancer antiestrogen resistance 3
100153145	4	LOC100153145//similar to Mitochondrial ribosomal protein L44
100153146	26	LOC100153146//similar to Peripheral plasma membrane protein CASK (hCASK) (Calcium/calmodulin-dependent serine protein kinase) (Lin-2 homolog)
100153147	4	LOC100153147//similar to Serine/threonine-protein kinase 16 (Protein kinase PKL12) (Myristoylated and palmitoylated serine/threonine-protein kinase) (MPSK) (TGF-beta-stimulated factor 1) (TSF-1) (hPSK)
100153150	10	LOC100153150//similar to C04F5.8
100153151	3	LOC100153151//similar to sorbin and SH3 domain containing 1
100153156	11	LOC100153156//similar to Protein FAM65A
100153160	16	LOC100153160//similar to 14-3-3 protein beta/alpha (Protein kinase C inhibitor protein 1) (KCIP-1) (Protein 1054)
100153167	4	LOC100153167//similar to PSAP protein
100153168	12	LOC100153168//similar to Protein LYRIC (Lysine-rich CEACAM1 co-isolated protein) (3D3/LYRIC) (Metastasis adhesion protein) (Metadherin) (Astrocyte elevated gene-1 protein) (AEG-1)
100153172	2	LOC100153172//similar to tudor domain containing 3
100153175	9	ARPC2//actin related protein 2/3 complex, subunit 2, 34kDa
100153181	8	LOC100153181//similar to engulfment and cell motility 2
100153196	2	LOC100153196//similar to syntaxin 7 (predicted)
100153197	2	LOC100153197//similar to retinoblastoma-binding protein 1
100153199	17	RAP1A//RAP1A, member of RAS oncogene family
100153204	2	LOC100153204//similar to WD repeat domain 61
100153212	14	LOC100153212//similar to lactamase, beta 2
100153217	2	LOC100153217//similar to zinc finger protein, subfamily 1A, 5
100153222	2	LOC100153222//similar to LOC534612 protein
100153223	42	LOC100153223//similar to membrane associated guanylate kinase, WW and PDZ domain containing 3
100153226	157	LOC100153226//similar to KIAA0885 protein
100153230	2	LOC100153230//similar to Thiosulfate sulfurtransferase (Rhodanese)
100153235	3	LOC100153235//similar to RNA binding motif protein 26
100153238	5	LOC100153238//similar to UPF0172 protein C14orf122
100153248	2	LOC100153248//similar to fibroblast growth factor receptor 1
100153252	2	LOC100153252//similar to transcription factor 12
100153256	51	LOC100153256//similar to Serine/threonine-protein phosphatase 6 (PP6)
100153263	3	LOC100153263//similar to receptor-interacting serine-threonine kinase 3
100153280	3	LOC100153280//similar to Presqualene diphosphate phosphatase (Phosphatidic acid phosphatase type 2 domain-containing protein 2) (PPAP2 domain-containing protein 2)
100153282	5	LOC100153282//similar to cryptochrome 1 (photolyase-like)
100153301	39	LOC100153301//similar to aldehyde dehydrogenase 6A1
100153308	2	LOC100153308//similar to tectonic family member 1
100153321	2	LOC100153321//similar to Rraga protein
100153327	25	LOC100153327//similar to polypyrimidine tract binding protein 2
100153331	3	LOC100153331//similar to hippocampus abundant transcript 1
100153334	16	LOC100153334//similar to TBC1 domain family member 12
100153335	10	LOC100153335//similar to STRA6 protein
100153339	15	LOC100153339//similar to RAN binding protein 9
100153342	3	LOC100153342//similar to Ganglioside induced differentiation associated protein 2
100153343	7	LOC100153343//similar to RWD domain containing 1
100153367	3	LOC100153367//similar to NEDD4 binding protein 2-like 1
100153368	13	LOC100153368//similar to elongation of very long chain fatty acids-like 2
100153369	2	LOC100153369//similar to Neurogenic locus notch homolog protein 2 precursor (Notch 2) (hN2)
100153372	8	LOC100153372//similar to Transcription factor Sp3 (SPR-2)
100153381	14	LOC100153381//similar to elongation factor SIII p15 subunit
100153395	65	LOC100153395//similar to fibronectin type III domain containing 3B
100153400	6	LOC100153400//similar to internexin neuronal intermediate filament protein, alpha
100153401	2	LOC100153401//similar to UPF0464 protein C15orf44
100153402	2	LOC100153402//similar to KIAA1333 protein
100153404	3	MAPKAPK5//mitogen-activated protein kinase-activated protein kinase 5
100153414	5	LOC100153414//similar to PHD finger protein 1 (Protein PHF1) (Polycomb-like protein 1) (hPCl1)
100153421	4	LOC100153421//similar to protein kinase D1
100153428	4	LOC100153428//similar to ubiquitin-activating enzyme 3
100153444	3	LOC100153444//similar to Uroporphyrinogen-III synthase (UROS) (Uroporphyrinogen-III cosynthetase) (Hydroxymethylbilane hydrolyase [cyclizing]) (UROIIIS)
100153449	4	LOC100153449//similar to Kinesin-like protein KIF7
100153453	10	LOC100153453//similar to basic helix-loop-helix domain containing, class B, 3
100153454	6	LOC100153454//similar to alpha 2 type IV collagen preproprotein
100153455	4	LOC100153455//similar to ATPase, class VI, type 11C
100153484	2	LOC100153484//similar to kidney predominant protein NCU-G1
100153485	2	LOC100153485//similar to T-complex protein 1 subunit alpha (TCP-1-alpha) (CCT-alpha)
100153497	3	LOC100153497//similar to ventroptin
100153503	2	LOC100153503//similar to matrix metalloproteinase 11 preproprotein
100153506	2	PISD//phosphatidylserine decarboxylase
100153524	10	LOC100153524//similar to bone morphogenetic protein receptor, type IA
100153535	2	LOC100153535//similar to phosphorylated CTD interacting factor 1
100153537	4	LOC100153537//similar to Probable E3 ubiquitin-protein ligase HERC1 (HECT domain and RCC1-like domain-containing protein 1) (p532) (p619)
100153549	3	LOC100153549//similar to E2F-associated phosphoprotein
100153550	4	LOC100153550//similar to exosomal core protein CSL4
100153553	14	LOC100153553//similar to myelin protein zero-like 1
100153559	9	LOC100153559//similar to Uncharacterized protein C9orf150
100153561	13	LOC100153561//similar to Sorting nexin-1
100153566	7	LOC100153566//similar to JDP1 protein
100153568	2	LOC100153568//similar to RNA polymerase II associated protein 2
100153581	5	LOC100153581//similar to nucleoporin 153kDa
100153597	4	LOC100153597//similar to Inhibitor of Bruton tyrosine kinase (IBtk)
100153601	11	LOC100153601//similar to motile sperm domain containing 2
100153609	21	LOC100153609//similar to protein tyrosine phosphatase, receptor type, K
100153621	14	LOC100153621//similar to KIAA1370
100153622	3	LOC100153622//similar to Mitochondrial carrier domain containing protein RGD1359361
100153628	34	LOC100153628//similar to Syntaxin-binding protein 6
100153638	2	LOC100153638//similar to I-kappa-B-related protein
100153639	8	LOC100153639//similar to cyclin C
100153668	14	LOC100153668//similar to RAD23 homolog B (S. cerevisiae)
100153670	2	LOC100153670//similar to myoferlin
100153677	7	LOC100153677//similar to CLIP1 protein
100153701	5	LOC100153701//similar to LanC lantibiotic synthetase component C-like 1
100153712	2	LOC100153712//similar to CDK2-associated protein 1
100153715	2	LOC100153715//similar to transmembrane protein 44
100153726	5	LOC100153726//similar to peroxisomal biogenesis factor 3
100153728	21	LOC100153728//similar to DOCK9 protein
100153734	11	LOC100153734//similar to PDZ domain containing 8
100153736	12	LOC100153736//similar to Transmembrane protein 85 (Cell proliferation-inducing gene 17 protein)
100153742	16	LOC100153742//similar to Peroxisomal biogenesis factor 11B
100153748	3	LOC100153748//similar to serine incorporator 4 (predicted)
100153754	8	LOC100153754//similar to rab11 binding protein
100153759	3	LOC100153759//similar to solute carrier family 22, member 15
100153768	15	LOC100153768//similar to acidic (leucine-rich) nuclear phosphoprotein 32 family, member E
100153784	5	LOC100153784//similar to Signal peptide peptidase-like 3 (SPP-like 3 protein) (Intramembrane protease 2) (IMP2) (Presenilin-like protein 4)
100153785	9	LOC100153785//similar to Mitogen-activated protein kinase kinase kinase 7-interacting protein 1 (TGF-beta-activated kinase 1-binding protein 1) (TAK1-binding protein 1)
100153795	4	LOC100153795//hypothetical protein LOC100153795
100153821	20	LOC100153821//similar to DNA-damage-inducible transcript 4 protein (Protein regulated in development and DNA damage response 1) (REDD-1) (HIF-1 responsive protein RTP801)
100153825	2	LOC100153825//similar to transmembrane protein 67
100153828	4	LOC100153828//similar to proteasome 26S non-ATPase subunit 1
100153840	5	LOC100153840//similar to reticulocalbin 2, EF-hand calcium binding domain
100153857	3	LOC100153857//similar to RNA pseudouridylate synthase domain containing 3
100153859	11	LOC100153859//similar to mCG145920
100153860	10	LOC100153860//similar to mitochondrial ribosomal protein S31
100153861	16	LOC100153861//similar to SYAP1 protein
100153862	4	LOC100153862//similar to adaptor-related protein complex 3, sigma 2 subunit
100153882	3	LOC100153882//similar to histidine decarboxylase
100153887	55	LOC100153887//similar to methyltransferase like 3
100153890	5	LOC100153890//similar to Y55F3AM.9
100153894	24	LOC100153894//similar to thioesterase superfamily member 5
100153895	4	LOC100153895//similar to KIAA0852 protein
100153900	7	LOC100153900//similar to CDC5 cell division cycle 5-like
100153922	18	TCF7L2//transcription factor 7-like 2 (T-cell specific, HMG-box)
100153928	46	LOC100153928//similar to PRP39 pre-mRNA processing factor 39 homolog
100153930	2	LOC100153930//similar to S100 calcium binding protein A14
100153931	25	LOC100153931//similar to POZ and AT hook containing zinc finger 1 long C isoform (predicted)
100153932	20	FDPS//farnesyl diphosphate synthase
100153933	2	LOC100153933//similar to Nestin
100153934	2	LOC100153934//similar to protein O-fucosyltransferase 2a
100153944	2	LOC100153944//similar to Uncharacterized protein KIAA0146
100153946	2	LOC100153946//similar to CCAAT/enhancer-binding delta protein
100153948	4	LOC100153948//similar to poly (ADP-ribose) polymerase family, member 14
100153950	14	BAT3//HLA-B associated transcript 3
100153954	3	LOC100153954//similar to glomulin
100153965	9	LOC100153965//similar to replication factor C 5
100153966	13	LOC100153966//similar to Activator of 90 kDa heat shock protein ATPase homolog 1 (AHA1) (p38)
100153977	2	LOC100153977//similar to Glutamate-cysteine ligase, modifier subunit
100153983	67	NR2F2//nuclear receptor subfamily 2, group F, member 2
100153985	78	LOC100153985//similar to protein phosphatase 1A
100154002	2	LOC100154002//similar to mixed lineage kinase 4
100154003	2	LOC100154003//similar to DENN/MADD domain containing 2D
100154004	5	LOC100154004//similar to RNA-binding protein 34 (RNA-binding motif protein 34)
100154005	2	LOC100154005//similar to actin-related protein 8
100154006	13	LOC100154006//similar to breast carcinoma amplified sequence 2
100154007	5	PTP23//protein tyrosine phosphatase, non-receptor type 23
100154008	2	LOC100154008//similar to Double-strand-break repair protein rad21 homolog (hHR21) (Nuclear matrix protein 1) (NXP-1) (SCC1 homolog)
100154009	4	LOC100154009//similar to basic beta 1 syntrophin
100154022	4	LOC100154022//similar to RNA-binding protein EWS
100154024	2	LOC100154024//similar to immunoglobulin superfamily, member 8
100154029	3	LOC100154029//similar to Spryd3 protein
100154045	2	LOC100154045//similar to RNA binding motif protein 18
100154050	4	LOC100154050//similar to Pescadillo homolog 1
100154061	4	LOC100154061//similar to KIAA0082
100154069	4	LOC100154069//similar to TIP120 protein
100154070	3	LOC100154070//similar to Paraneoplastic antigen Ma1 (Neuron- and testis-specific protein 1) (37 kDa neuronal protein)
100154074	7	LOC100154074//similar to zinc finger protein 322A
100154080	2	LOC100154080//hypothetical protein LOC100154080
100154081	21	LOC100154081//similar to nipsnap homolog 3A
100154084	17	LOC100154084//similar to Myeloid leukemia factor 2 (Myelodysplasia-myeloid leukemia factor 2)
100154087	16	LOC100154087//similar to SRY-box 17
100154103	28	LOC100154103//similar to Low-density lipoprotein receptor-related protein 12 precursor (Suppressor of tumorigenicity protein 7)
100154116	2	LOC100154116//similar to KIAA0655 protein
100154117	14	LOC100154117//similar to Cation-dependent mannose-6-phosphate receptor precursor (CD Man-6-P receptor) (CD-MPR) (46 kDa mannose 6-phosphate receptor) (MPR 46)
100154130	2	LOC100154130//similar to NADH dehydrogenase [ubiquinone] 1 beta subcomplex subunit 9 (NADH-ubiquinone oxidoreductase B22 subunit) (Complex I-B22) (CI-B22)
100154138	2	LOC100154138//similar to MGC160003 protein
100154142	10	LOC100154142//similar to ubiquitin-conjugating enzyme E2A
100154143	28	LOC100154143//similar to antioxidant protein
100154146	2	LOC100154146//hypothetical protein LOC100154146
100154148	32	LOC100154148//similar to proteasome 26S ATPase subunit 6
100154160	19	LOC100154160//similar to phosphoserine aminotransferase
100154173	4	LOC100154173//similar to fermitin family homolog 2
100154178	17	LOC100154178//similar to neural precursor cell expressed, developmentally down-regulated 9
100154192	2	LOC100154192//similar to neural precursor cell expressed, developmentally down-regulated gene 4-like
100154193	2	LOC100154193//similar to Golgi-specific brefeldin A-resistance guanine nucleotide exchange factor 1 (BFA-resistant GEF 1)
100154194	7	LOC100154194//similar to sideroflexin 3
100154198	5	LOC100154198//similar to FLN29 gene product
100154207	2	LOC100154207//similar to Zinc finger SWIM domain-containing protein KIAA0913
100154214	5	LOC100154214//similar to LOC534155 protein
100154219	4	LTA4H//leukotriene A4 hydrolase
100154227	4	LOC100154227//similar to modulator of estrogen induced transcription
100154234	7	LOC100154234//similar to protein kinase (cAMP-dependent, catalytic) inhibitor beta
100154248	2	LOC100154248//similar to interferon-induced protein with tetratricopeptide repeats 3
100154251	2	LOC100154251//similar to pleckstrin 2
100154255	49	LOC100154255//similar to transmembrane protein 30A
100154257	7	LOC100154257//similar to KIAA1324
100154266	4	LOC100154266//similar to abhydrolase domain containing 4
100154269	35	LOC100154269//similar to MAX interactor 1
100154289	3	LOC100154289//similar to chromosome 9 open reading frame 61
100154291	5	LOC100154291//similar to Solute carrier family 12 member 1 (Bumetanide-sensitive sodium-(potassium)-chloride cotransporter 2) (Kidney-specific Na-K-Cl symporter)
100154295	2	LOC100154295//similar to F-box only protein 16
100154301	5	LOC100154301//similar to poly (ADP-ribose) polymerase family, member 2
100154307	2	LOC100154307//similar to minichromosome maintenance complex component 8
100154317	16	LOC100154317//similar to CCT3 protein
100154319	72	SOD2//superoxide dismutase 2, mitochondrial
100154322	11	LOC100154322//similar to transmembrane protein 66
100154326	10	LOC100154326//similar to KN motif and ankyrin repeat domains 1
100154340	2	LOC100154340//similar to Tetraspanin-6 (Tspan-6) (Transmembrane 4 superfamily member 6) (T245 protein) (Tetraspanin TM4-D) (A15 homolog)
100154352	2	LOC100154352//similar to neuroserpin
100154359	2	LOC100154359//hypothetical protein LOC100154359
100154361	22	LOC100154361//similar to signal recognition particle 54kDa
100154368	3	LOC100154368//similar to phospholipase A1 member A
100154370	12	LOC100154370//similar to Heterogeneous nuclear ribonucleoprotein Q (hnRNP Q) (hnRNP-Q) (Synaptotagmin-binding, cytoplasmic RNA-interacting protein) (Glycine-and tyrosine-rich RNA-binding protein) (GRY-RBP) (NS1-associated protein 1)
100154372	5	SBAB-279G2.1//hydroxysteroid (17-beta) dehydrogenase 8
100154379	22	LOC100154379//similar to vacuolar H(+)-ATPase subunit; V-ATPase subunit; M16
100154396	3	LOC100154396//similar to Sister chromatid cohesion protein PDS5 homolog B (Androgen-induced proliferation inhibitor) (Androgen-induced prostate proliferative shutoff-associated protein AS3)
100154400	7	LOC100154400//similar to E3 ubiquitin-protein ligase CHFR (Checkpoint with forkhead and RING finger domains protein) (RING finger protein 196)
100154408	3	LOC100154408//similar to multicatalytic proteinase subunit K
100154421	33	LOC100154421//similar to ribeye
100154428	2	LOC100154428//similar to putative homeodomain transcription factor 1
100154430	2	LOC100154430//similar to putative NFkB activating protein
100154442	108	LOC100154442//similar to CCR4-NOT transcription complex subunit 7 (CCR4-associated factor 1) (CAF-1) (BTG1-binding factor 1)
100154447	11	LOC100154447//similar to Duffy blood group
100154449	13	LOC100154449//similar to v-ets erythroblastosis virus E26 oncogene homolog 2
100154452	2	LOC100154452//similar to thyroid hormone receptor interactor 11
100154453	2	LOC100154453//similar to activating signal cointegrator 1 complex subunit 3
100154457	15	LOC100154457//similar to TM2 domain containing 2
100154474	5	LOC100154474//similar to growth arrest-specific 2 like 1
100154477	10	LOC100154477//similar to legumain
100154487	3	LOC100154487//similar to GRINL1A combined protein Gcom13
100154492	4	LOC100154492//similar to arginine/serine-rich coiled-coil 2
100154518	5	LOC100154518//actin related protein 2/3 complex subunit 3
100154521	2	LOC100154521//similar to UDP-GlcNAc:betaGal beta-1,3-N-acetylglucosaminyltransferase 4
100154524	2	LOC100154524//similar to ATP-binding cassette sub-family F member 1 (ATP-binding cassette 50) (TNF-alpha-stimulated ABC protein)
100154525	2	LOC100154525//similar to Vacuolar proton translocating ATPase 116 kDa subunit a isoform 2 (V-ATPase 116 kDa isoform a2) (Lysosomal H(+)-transporting ATPase V0 subunit a2) (TJ6)
100154530	17	LOC100154530//similar to tissue transglutaminase homologue; TGH2
100154536	2	LOC100154536//similar to pecanex-like protein 1
100154539	2	LOC100154539//similar to RNA-binding protein MEX3C (RING finger and KH domain-containing protein 2) (RING finger protein 194)
100154556	2	LOC100154556//similar to WD repeat-containing protein 3
100154557	6	LOC100154557//similar to kelch domain containing 2
100154560	14	LOC100154560//similar to HEAT repeat-containing protein 1 (Protein BAP28)
100154564	8	LOC100154564//similar to Zinc fingers and homeoboxes protein 1
100154565	2	LOC100154565//similar to ras homolog gene family, member V
100154567	3	LOC100154567//similar to Nucleoporin Nup43 (p42)
100154598	28	LOC100154598//similar to lysosomal-associated membrane protein 2
100154605	5	LOC100154605//similar to Transcription initiation factor IIA subunit 1 (General transcription factor IIA subunit 1) (TFIIA-42) (TFIIAL)
100154612	3	LOC100154612//similar to cytosolic IMP-GMP specific 5-nucleotidase
100154615	4	LOC100154615//similar to AP-4 complex subunit sigma-1 (Adapter-related protein complex 4 subunit sigma-1) (Sigma-1 subunit of AP-4) (AP-4 adapter complex subunit sigma-1) (Sigma4-adaptin)
100154619	52	LOC100154619//similar to LOC515537 protein
100154621	2	LOC100154621//similar to potassium channel tetramerisation domain containing 20
100154622	5	LOC100154622//similar to synapse defective 1, Rho GTPase, homolog 2
100154626	7	LOC100154626//similar to adenosine kinase
100154634	2	LOC100154634//similar to paired box gene 2
100154637	4	LOC100154637//similar to Splicing factor, arginine/serine rich 9
100154639	5	LOC100154639//similar to pre-B-cell leukemia homeobox 1
100154656	4	LOC100154656//similar to translocase of the inner mitochondrial membrane 14
100154658	13	LOC100154658//similar to nuclear undecaprenyl pyrophosphate synthase 1 homolog
100154663	15	LOC100154663//similar to rCG30323
100154665	2	LOC100154665//similar to Transmembrane protein 111
100154667	31	LOC100154667//similar to PRP38 pre-mRNA processing factor 38 (yeast) domain containing B
100154684	4	LOC100154684//similar to retinol dehydrogenase 11
100154687	3	LOC100154687//similar to ankyrin 3
100154691	12	LOC100154691//similar to RCC1-like G exchanging factor RLG
100154711	2	LOC100154711//similar to chaperonin containing TCP1, subunit 3 (gamma)
100154720	9	LOC100154720//similar to Probable phospholipid-transporting ATPase IM (ATPase class I type 8B member 4)
100154728	25	APEX1//APEX nuclease (multifunctional DNA repair enzyme) 1
100154734	11	LOC100154734//similar to interleukin enhancer binding factor 2
100154751	3	LOC100154751//similar to p53-associated parkin-like cytoplasmic protein
100154766	11	LOC100154766//similar to protein kinase N2
100154775	5	LOC100154775//similar to sorting nexin 6
100154776	5	LOC100154776//similar to Phosphoglycerate mutase 1 (Phosphoglycerate mutase isozyme B) (PGAM-B) (BPG-dependent PGAM 1)
100154780	7	LOC100154780//similar to Leucine-rich repeat-containing protein 1 (LAP and no PDZ protein) (LANO adapter protein)
100154789	9	LOC100154789//similar to transmembrane protein 106C
100154790	2	LOC100154790//similar to Cyclin-J
100154796	7	LOC100154796//similar to Protein dopey-1
100154801	2	LOC100154801//similar to Hepatoma-derived growth factor-related protein 3 (HRP-3) (Hepatoma-derived growth factor 2)
100154803	2	LOC100154803//similar to RALBP1 associated Eps domain containing 1
100154804	3	LOC100154804//similar to AUTS2-like protein (HBV X-transactivated gene 9 protein)
100154805	23	LOC100154805//similar to testican 3
100154818	2	LOC100154818//similar to 5-nucleotidase domain containing 2
100154823	5	LOC100154823//similar to MORF-related gene 15
100154835	4	LOC100154835//similar to Molybdenum cofactor biosynthesis protein 1 B (MOCS1B) (Molybdenum cofactor synthesis-step 1 protein A-B) (Molybdenum cofactor biosynthesis protein C)
100154850	10	LOC100154850//similar to Splicing factor 3 subunit 1 (Spliceosome-associated protein 114) (SAP 114) (SF3a120)
100154858	2	LOC100154858//similar to ribosomal protein S6 kinase, polypeptide 5
100154859	2	LOC100154859//similar to Vacuolar protein sorting 28 homolog (S. cerevisiae)
100154873	3	LOC100154873//similar to Carbonic anhydrase 2 (Carbonic anhydrase II) (Carbonate dehydratase II) (CA-II) (Carbonic anhydrase C) (CAC)
100154877	2	LOC100154877//similar to PX domain-containing protein C6orf145
100154878	6	LOC100154878//similar to Vacuolar protein sorting 37 homolog A (S. cerevisiae)
100154884	6	LOC100154884//similar to Peroxisomal biogenesis factor 19
100154886	2	LOC100154886//similar to Src-like-adaptor
100154890	2	LOC100154890//similar to Tetratricopeptide repeat protein 7B (TPR repeat protein 7B) (Tetratricopeptide repeat protein 7-like-1)
100154908	2	LOC100154908//similar to zinc finger, FYVE domain containing 1
100154922	2	LOC100154922//similar to SH2B adapter protein 3 (Lymphocyte-specific adapter protein Lnk) (Signal transduction protein Lnk) (Lymphocyte adapter protein)
100154940	20	LOC100154940//similar to fucosidase, alpha-L- 2, plasma
100154941	5	LOC100154941//similar to AT-rich interactive domain-containing protein 5B (ARID domain-containing protein 5B) (Mrf1-like) (Modulator recognition factor 2) (MRF-2)
100154942	9	LOC100154942//similar to Vacuolar proton pump subunit C 1 (V-ATPase subunit C 1)
100154944	2	LOC100154944//similar to stromal antigen 2
100154945	12	LOC100154945//similar to ribosome receptor
100154950	8	LOC100154950//similar to Solute carrier family 18 (vesicular monoamine), member 2
100154960	7	LOC100154960//similar to golgi reassembly stacking protein 2
100154975	13	LOC100154975//similar to tubulin, epsilon 1
100154984	55	LOC100154984//similar to MGC142736 protein
100154993	2	LOC100154993//similar to Acetyl-CoA carboxylase 2 (ACC-beta)
100155007	13	LOC100155007//similar to proteasome (prosome, macropain) 26S subunit, non-ATPase, 5
100155017	3	LOC100155017//similar to AP-3 complex subunit mu-1 (Adapter-related protein complex 3 mu-1 subunit) (Mu3A-adaptin) (Mu-adaptin 3A) (AP-3 adapter complex mu3A subunit)
100155023	2	LOC100155023//similar to rCG36369
100155040	7	LOC100155040//similar to Tetratricopeptide repeat protein 35 (TPR repeat protein 35)
100155051	72	LOC100155051//similar to sphingosine-1-phosphate phosphatase 1
100155061	4	LOC100155061//similar to bromodomain and PHD finger-containing protein 1
100155080	2	LOC100155080//hypothetical protein LOC100155080
100155086	113	LOC100155086//similar to vacuolar protein sorting 26
100155091	2	ITGA5//integrin, alpha 5 (fibronectin receptor, alpha polypeptide)
100155111	2	LOC100155111//similar to DNA-binding protein SATB1 (Special AT-rich sequence-binding protein 1)
100155132	2	LOC100155132//similar to CG12125 CG12125-PA
100155133	6	LOC100155133//similar to prostaglandin E synthase 2
100155137	6	LOC100155137//similar to Pogo transposable element with ZNF domain
100155139	33	LOC100155139//similar to proteasome beta 5 subunit
100155146	5	LOC100155146//similar to S100 calcium binding protein A16
100155147	4	LOC100155147//similar to phosphoinositide-3-kinase interacting protein 1
100155149	2	LOC100155149//similar to CDC-like kinase 2
100155165	2	LOC100155165//similar to phosphoinositide-3-kinase adaptor protein 1
100155180	6	LOC100155180//similar to Protein odd-skipped-related 2
100155199	3	LOC100155199//similar to DNA mismatch repair protein Mlh3 (MutL protein homolog 3)
100155201	65	LOC100155201//similar to pyrophosphatase 1
100155209	4	LOC100155209//similar to Sec23 homolog B
100155232	2	LOC100155232//similar to geranylgeranyl diphosphate synthase 1
100155235	10	LOC100155235//similar to guanine nucleotide binding protein-like 3
100155237	25	LOC100155237//similar to glycoprotein m6b
100155248	20	LOC100155248//similar to Fibulin 5
100155262	2	LOC100155262//similar to homeodomain leucine zipper protein
100155270	2	LOC100155270//similar to nitrilase 1
100155274	2	LOC100155274//similar to P26s4
100155282	14	LOC100155282//similar to placenta-specific 9
100155295	12	LOC100155295//similar to CTAGE family, member 5
100155296	3	LOC100155296//similar to TERF1 (TRF1)-interacting nuclear factor 2
100155307	37	LOC100155307//similar to neuroplastin
100155314	9	LOC100155314//similar to DNA topoisomerase I
100155338	3	LOC100155338//similar to heat shock 27kDa protein 8
100155361	2	LOC100155361//similar to tubulin, gamma complex associated protein 4
100155370	2	LOC100155370//similar to transcription factor NRF
100155390	15	LOC100155390//similar to Sorting nexin 5
100155400	12	LOC100155400//similar to TSPY-like 1
100155414	2	LOC100155414//similar to Huntingtin interacting protein E
100155418	9	HSD17B7//hydroxysteroid (17-beta) dehydrogenase 7
100155419	3	LOC100155419//similar to MGC151637 protein
100155422	2	SRPK1//SFRS protein kinase 1
100155424	2	LOC100155424//similar to sel-1 suppressor of lin-12-like
100155428	2	LOC100155428//similar to Tapasin precursor (TPSN) (TPN) (TAP-binding protein) (TAP-associated protein) (NGS-17)
100155446	5	LOC100155446//similar to ring finger protein 111
100155453	12	LOC100155453//similar to Gamma-tubulin complex component 3 (GCP-3) (Spindle pole body protein Spc98 homolog) (hSpc98) (hGCP3) (h104p)
100155460	2	LOC100155460//similar to zinc finger protein 248
100155466	4	LOC100155466//similar to D4-GDP-dissociation inhibitor
100155468	2	LOC100155468//similar to Probable phospholipid-transporting ATPase IF (ATPase class I type 11B) (ATPase IR)
100155474	2	LOC100155474//similar to ras homolog gene family, member J
100155491	2	LOC100155491//similar to ORM1-like protein 1 (Adoplin-1)
100155492	3	LOC100155492//similar to Hemogen
100155493	8	LOC100155493//similar to WW domain binding protein 11
100155503	2	LOC100155503//similar to rCG62611
100155513	26	LOC100155513//similar to heterogeneous nuclear ribonucleoprotein H3
100155516	4	LOC100155516//similar to KIAA0856 protein
100155530	2	LOC100155530//similar to catechol-O-methyltransferase
100155536	2	BMP6//bone morphogenetic protein 6
100155537	2	LOC100155537//similar to pre-B-cell leukemia transcription factor interacting protein 1
100155547	3	LOC100155547//similar to SMC5 structural maintenance of chromosomes 5-like 1 (yeast) (predicted)
100155552	8	LOC100155552//similar to Integrator complex subunit 9 (Int9) (Protein related to CPSF subunits of 74 kDa) (RC-74)
100155556	2	LOC100155556//similar to zinc finger protein 385
100155570	3	LOC100155570//similar to zinc finger protein 687 (predicted)
100155572	9	LOC100155572//similar to ribosomal protein S3a
100155574	19	LOC100155574//similar to Gamma-adducin (Adducin-like protein 70)
100155579	2	LOC100155579//similar to butyrophilin-like 4
100155580	2	LOC100155580//similar to SH3-domain GRB2-like 2
100155587	2	LOC100155587//similar to hydroxysteroid dehydrogenase like 2
100155589	12	LOC100155589//hypothetical protein LOC100155589
100155592	7	LOC100155592//similar to PDZ and LIM domain 1 (elfin)
100155593	2	LOC100155593//similar to Transmembrane protein 16F
100155600	4	SLC39A7//solute carrier family 39 (zinc transporter), member 7
100155620	3	LOC100155620//feline leukemia virus subgroup A receptor
100155630	13	LOC100155630//similar to sperm specific antigen 2
100155631	2	LOC100155631//similar to V-FES feline sarcoma viral/V-FPS fujinami avian sarcoma viral oncogene homolog
100155632	7	LOC100155632//similar to testis-specific protein kinase 1
100155644	2	LOC100155644//similar to pleckstrin homology domain interacting protein
100155662	4	LOC100155662//similar to LOC523338 protein
100155665	2	LOC100155665//similar to ring finger 144B
100155668	3	LOC100155668//similar to interferon-related developmental regulator 2
100155674	2	LOC100155674//similar to TBP-associated factor 2
100155677	4	LOC100155677//similar to spermatid perinuclear RNA binding protein
100155681	2	LOC100155681//similar to Palmitoyltransferase ZDHHC2 (Zinc finger DHHC domain-containing protein 2) (DHHC-2)
100155690	2	LOC100155690//similar to ZNF34 protein
100155694	5	LOC100155694//similar to suppressor of hairy wing homolog 4
100155707	2	LOC100155707//similar to T-cell lymphoma invasion and metastasis 1
100155717	3	LOC100155717//similar to SFLQ611
100155743	12	LOC100155743//similar to Anaphase-promoting complex subunit 7 (APC7) (Cyclosome subunit 7)
100155746	2	LOC100155746//similar to proline-rich protein 3
100155750	7	LOC100155750//similar to Large subunit GTPase 1 homolog (S. cerevisiae)
100155763	21	LOC100155763//similar to Male-specific lethal 2-like 1 (MSL2-like 1) (Male-specific lethal-2 homolog 1) (MSL-2) (RING finger protein 184)
100155764	3	LOC100155764//similar to WD repeats and SOF1 domain containing
100155765	6	LOC100155765//similar to regulating synaptic membrane exocytosis 2
100155766	13	LOC100155766//similar to SEC23A (S. cerevisiae)
100155768	2	LOC100155768//similar to Dual specificity protein kinase CLK3 (CDC-like kinase 3)
100155795	4	LOC100155795//similar to myosin regulatory light chain interacting protein
100155801	2	LOC100155801//similar to WNT1-inducible-signaling pathway protein 3 precursor (WISP-3)
100155802	5	LOC100155802//similar to Uncharacterized protein C1orf54 homolog precursor (Protein L259)
100155803	12	LOC100155803//similar to Obg-like ATPase 1 (GTP-binding protein 9)
100155814	6	LOC100155814//similar to HBS1-like protein
100155815	29	LOC100155815//similar to jumonji, AT rich interactive domain 2 protein
100155830	4	LOC100155830//similar to F-box and WD repeat domain containing 2
100155833	2	LOC100155833//similar to dipeptidyl peptidase 8
100155834	2	LOC100155834//similar to Phosphatidylinositol glycan anchor biosynthesis, class N
100155841	3	LOC100155841//similar to mitogen-activated protein kinase 13
100155842	10	LOC100155842//hypothetical protein LOC100155842
100155846	5	LOC100155846//similar to chromosome 9 open reading frame 123
100155866	18	LOC100155866//similar to fragile X mental retardation-related protein 1
100155870	16	LOC100155870//similar to pleckstrin homology domain containing, family G, member 3
100155872	263	LOC100155872//similar to chromosome 6 open reading frame 62
100155875	2	ARPC4//actin related protein 2/3 complex, subunit 4
100155876	2	LOC100155876//similar to Mid-1-related chloride channel 1
100155880	6	LOC100155880//similar to isocitrate dehydrogenase (NADP+)
100155881	35	LOC100155881//similar to alpha 1 type XV collagen
100155882	2	LOC100155882//similar to Glutaminase kidney isoform, mitochondrial precursor (GLS) (L-glutamine amidohydrolase) (K-glutaminase)
100155884	4	LOC100155884//similar to RAS-like, estrogen-regulated, growth inhibitor
100155885	3	LOC100155885//similar to M-phase phosphoprotein 1
100155889	11	LOC100155889//similar to Eukaryotic translation initiation factor 2, subunit 2 beta, 38kDa
100155893	5	LOC100155893//similar to arginase, type II
100155895	2	LOC100155895//similar to arrestin domain containing 4
100155898	8	LOC100155898//similar to SRY (sex determining region Y)-box 4
100155903	9	LOC100155903//similar to WD repeat domain 47
100155918	7	LOC100155918//similar to Leucine-rich repeat protein SHOC-2 (Ras-binding protein Sur-8)
100155921	7	LOC100155921//similar to WRNIP1 protein
100155924	4	LOC100155924//similar to Raftlin (Raft-linking protein) (Cell migration-inducing gene 2 protein)
100155927	40	LOC100155927//similar to Solute carrier family 29 (nucleoside transporters), member 1
100155929	16	LOC100155929//similar to CD63 antigen
100155950	6	LOC100155950//similar to DENN/MADD domain containing 4B
100155953	3	LOC100155953//similar to MGC159632 protein
100155956	24	LOC100155956//similar to unactive progesterone receptor, 23 kD
100155958	7	LOC100155958//similar to Serum response factor (SRF)
100155960	2	LOC100155960//similar to suppressor of var1, 3-like 1
100155991	2	LOC100155991//similar to solute carrier family 12 member 5
100155992	2	LOC100155992//similar to BAG family molecular chaperone regulator 2 (Bcl-2-associated athanogene 2) (BAG-2)
100155995	29	LOC100155995//similar to NF1-B3
100155997	24	LOC100155997//similar to Acylphosphatase-1 (Acylphosphate phosphohydrolase 1) (Acylphosphatase, organ-common type isozyme)
100156014	3	LOC100156014//similar to Interleukin-17 receptor B precursor (IL-17 receptor B) (IL-17RB) (Interleukin-17B receptor) (IL-17B receptor) (IL-17 receptor homolog 1) (IL-17Rh1) (IL17Rh1) (Cytokine receptor CRL4)
100156015	10	LOC100156015//similar to Phosphoglucomutase 3
100156022	3	LOC100156022//similar to Cbp/p300-interacting transactivator 2
100156034	2	LOC100156034//similar to mKIAA4180 protein
100156036	9	LOC100156036//similar to translin-associated factor X
100156037	24	LOC100156037//hypothetical protein LOC100156037
100156044	6	LOC100156044//similar to transducin-like enhancer protein 4
100156047	9	IVD//isovaleryl Coenzyme A dehydrogenase
100156049	2	LOC100156049//similar to chloride channel 3
100156053	57	LOC100156053//similar to BUB3 budding uninhibited by benzimidazoles 3
100156057	4	LOC100156057//similar to tetratricopeptide repeat domain 8
100156070	6	LOC100156070//similar to potential RabGAP
100156073	2	LOC100156073//similar to interferon activated gene 203
100156075	6	LOC100156075//similar to NADH dehydrogenase (ubiquinone) Fe-S protein 2, 49kDa (NADH-coenzyme Q reductase)
100156078	3	LOC100156078//similar to cleavage and polyadenylation specific factor 2, 100kDa
100156082	16	LOC100156082//similar to F-box and leucine-rich repeat protein 4
100156085	8	LOC100156085//similar to glyoxalase I
100156093	19	LOC100156093//similar to tumor suppressor candidate 3
100156098	6	LOC100156098//similar to Nicastrin
100156112	4	LOC100156112//similar to Vacuolar proton pump subunit E 1 (V-ATPase subunit E 1) (V-ATPase 31 kDa subunit) (P31)
100156117	3	LOC100156117//similar to carnitine deficiency-associated, expressed in ventricle 1
100156127	22	LOC100156127//similar to histone cluster 1, H2bd
100156132	18	LOC100156132//similar to LOC507155 protein
100156140	2	LOC100156140//similar to Translation initiation factor eIF-2B subunit alpha (eIF-2B GDP-GTP exchange factor subunit alpha)
100156145	11	LOC100156145//nitrogen fixation 1-like protein
100156165	8	LOC100156165//similar to WW45 protein
100156178	7	LOC100156178//similar to Translation initiation factor IF-3, mitochondrial precursor (IF-3Mt) (IF3(mt)) (IF-3(Mt)) (IF3mt)
100156179	3	LOC100156179//similar to DnaJ homolog subfamily C member 17
100156181	2	LOC100156181//similar to protein tyrosine phosphatase, receptor type, B
100156184	2	LOC100156184//similar to nuclear receptor coactivator 4
100156189	5	LOC100156189//similar to Shootin-1
100156193	2	LGALS8//lectin, galactoside-binding, soluble, 8
100156226	15	LOC100156226//similar to Histone acetyltransferase p300 (E1A-associated protein p300)
100156234	2	LOC100156234//similar to DnaJ homolog subfamily B member 12
100156237	36	LOC100156237//similar to RNA-binding protein 35A (RNA-binding motif protein 35A)
100156239	2	LOC100156239//similar to V-set and immunoglobulin domain-containing protein 4 precursor (Protein Z39Ig)
100156240	2	LOC100156240//similar to CDK5 regulatory subunit associated protein 2
100156253	10	GNPAT//glyceronephosphate O-acyltransferase
100156260	2	LOC100156260//similar to Fanconi anemia, complementation group I
100156262	6	LOC100156262//similar to 3-phosphoadenosine 5-phosphosulfate synthase 2
100156269	3	LOC100156269//similar to Erythroid differentiation-related factor 1
100156275	8	LOC100156275//similar to estrogen receptor binding site associated antigen 9
100156290	2	LOC100156290//similar to Yip1 domain family, member 3
100156291	9	LOC100156291//similar to DEAD (Asp-Glu-Ala-Asp) box polypeptide 50
100156292	2	BYS1//bystin
100156313	5	LOC100156313//similar to CDC42 small effector 1
100156320	8	LOC100156320//similar to S100 calcium binding protein A10
100156321	2	LOC100156321//similar to SHC-transforming protein 1 (SH2 domain protein C1) (Src homology 2 domain-containing-transforming protein C1)
100156322	2	LOC100156322//similar to Mitochondrial ribosomal protein L3
100156323	71	LOC100156323//similar to polynucleotide adenylyltransferase
100156324	7	LOC100156324//similar to mitochondrial ribosomal protein L18
100156327	6	LOC100156327//similar to proteasome (prosome, macropain) 26S subunit, non-ATPase, 14
100156351	2	LOC100156351//similar to GTPase-activating Rap/Ran-GAP domain-like protein 3
100156353	2	LOC100156353//similar to Apoptotic chromatin condensation inducer in the nucleus (Acinus)
100156354	2	LOC100156354//similar to Thioredoxin domain-containing protein 5 precursor (Thioredoxin-like protein p46) (Endoplasmic reticulum protein ERp46)
100156358	2	LOC100156358//similar to Protein S100-A4 (S100 calcium-binding protein A4) (Metastasin) (Protein Mts1) (Placental calcium-binding protein) (Calvasculin)
100156359	2	LOC100156359//similar to LIM domain kinase 2 isoform 2b (predicted)
100156361	11	LOC100156361//similar to RUN and SH3 domain containing 1
100156362	2	LOC100156362//similar to zinc finger, CSL domain containing 2
100156366	5	LOC100156366//similar to TRAF family member-associated NFKB activator
100156397	3	LOC100156397//similar to SCY1-like 3
100156398	3	LOC100156398//similar to minichromosome maintenance complex component 4
100156411	2	LOC100156411//similar to Enoyl Coenzyme A hydratase domain containing 1
100156417	10	LOC100156417//similar to nischarin
100156423	2	LOC100156423//similar to Serine/threonine-protein kinase Sgk3 (Serum/glucocorticoid-regulated kinase 3) (Serum/glucocorticoid-regulated kinase-like)
100156436	3	LOC100156436//similar to suppressor of IKK epsilon
100156441	3	LOC100156441//similar to defective in sister chromatid cohesion 1 homolog
100156443	8	LOC100156443//similar to titin
100156452	2	LOC100156452//similar to LOC513053 protein
100156458	18	LOC100156458//similar to growth hormone inducible transmembrane protein
100156474	2	LOC100156474//similar to death effector domain-containing protein
100156481	22	LOC100156481//similar to ANXA11 protein
100156501	14	LOC100156501//similar to cytosolic NADP-isocitrate dehydrogenase
100156514	11	LOC100156514//similar to Transmembrane protein 68
100156538	2	LOC100156538//similar to MAN2C1 protein
100156567	5	LOC100156567//similar to Zinc finger protein 22 (Zinc finger protein KOX15) (Krox-26 protein)
100156570	57	LOC100156570//similar to LOC506564 protein
100156588	2	LOC100156588//similar to CDC42-binding protein kinase beta
100156599	48	LOC100156599//similar to protein tyrosine phosphatase-like
100156606	16	LOC100156606//similar to PAK1IP1 protein
100156608	2	LOC100156608//similar to Rabring 7
100156619	2	LOC100156619//similar to Alpha-centractin (Centractin) (Centrosome-associated actin homolog) (Actin-RPV) (ARP1)
100156621	123	LOC100156621//similar to meningioma expressed antigen 5 (hyaluronidase)
100156630	4	LOC100156630//similar to mitogen-activated protein kinase 14
100156636	17	LOC100156636//similar to MYST histone acetyltransferase (monocytic leukemia) 4
100156638	7	LOC100156638//similar to annexin A7
100156642	2	LOC100156642//similar to hSLK
100156649	18	LOC100156649//similar to UDP-N-acteylglucosamine pyrophosphorylase 1
100156671	87	LOC100156671//similar to Eukaryotic translation initiation factor 3 subunit E (Eukaryotic translation initiation factor 3 subunit 6) (eIF-3 p48) (eIF3e) (Viral integration site protein INT-6 homolog)
100156673	6	LOC100156673//similar to High mobility group protein 20A (HMG box-containing protein 20A) (HMG domain-containing protein HMGX1)
100156676	13	LOC100156676//similar to RP42 homolog
100156678	4	LOC100156678//similar to zinc finger protein 341
100156681	24	LOC100156681//similar to Vacuolar proton pump subunit D (V-ATPase subunit D) (V-ATPase 28 kDa accessory protein)
100156683	2	LOC100156683//similar to RasGEF domain family, member 1A
100156689	7	LOC100156689//similar to Collagen alpha-1(XII) chain
100156695	3	LOC100156695//similar to integrator complex subunit 6
100156712	2	LOC100156712//similar to EF-hand domain family, member A1
100156715	185	LOC100156715//similar to family with sequence similarity 84, member B
100156718	4	LOC100156718//similar to Uncharacterized protein C6orf132
100156730	2	LOC100156730//similar to AN1-type zinc finger protein 1
100156733	6	LOC100156733//similar to chromodomain helicase DNA binding protein 8
100156736	3	TXNRD2//thioredoxin reductase 2
100156765	3	LOC100156765//similar to Coatomer subunit zeta-1 (Zeta-1-coat protein) (Zeta-1 COP)
100156773	71	LOC100156773//similar to Protein jagged-1 precursor (Jagged1) (hJ1) (CD339 antigen)
100156777	2	LOC100156777//similar to caspase 7
100156778	2	LOC100156778//similar to PI4KB protein
100156785	125	LOC100156785//similar to Neurocalcin-delta
100156790	9	PSMA6//proteasome (prosome, macropain) subunit, alpha type, 6
100156794	3	LOC100156794//similar to Probable RNA-binding protein 19 (RNA-binding motif protein 19)
100156800	29	LOC100156800//similar to sorting nexin 14
100156806	2	LOC100156806//similar to HFM1 protein
100156808	2	LOC100156808//similar to Metal response element binding transcription factor 2
100156815	29	LOC100156815//hypothetical protein LOC100156815
100156824	2	LOC100156824//similar to Mannose-6-phosphate protein p76
100156829	2	LOC100156829//similar to DNA primase polypeptide 2
100156848	7	LOC100156848//similar to bromodomain and WD repeat domain containing 2
100156856	3	LOC100156856//similar to Secreted frizzled-related protein 3 precursor (sFRP-3) (Frizzled-related protein 1) (FrzB-1) (Frezzled) (Fritz)
100156861	16	LOC100156861//similar to guanine nucleotide-exchange protein
100156865	4	LOC100156865//similar to mitochondrial ornithine aminotransferase
100156871	59	LOC100156871//similar to DEK oncogene
100156877	2	LOC100156877//similar to homeodomain-interacting protein kinase 1
100156882	14	LOC100156882//similar to Furin (paired basic amino acid cleaving enzyme)
100156888	8	LOC100156888//similar to myotubularin related protein 7
100156899	2	LOC100156899//similar to Protein GCAP14 homolog
100156903	4	LOC100156903//similar to Golgi autoantigen, golgin subfamily a, 7
100156913	2	USF1//upstream transcription factor 1
100156919	6	LOC100156919//similar to Cell cycle progression protein 1 (Cell cycle progression restoration protein 8)
100156930	11	LOC100156930//similar to Zinc binding alcohol dehydrogenase, domain containing 1
100156938	16	TRPC1//transient receptor potential cation channel, subfamily C, member 1
100156939	12	LOC100156939//similar to coatomer protein complex, subunit beta 2 (beta prime)
100156957	3	LOC100156957//similar to histone cluster 1, H2bd
100156964	5	LOC100156964//similar to peptidylprolyl isomerase-like protein 3
100156975	5	LOC100156975//similar to protein phosphatase 1, regulatory (inhibitor) subunit 2
100156988	2	LOC100156988//similar to mitochondrial solute carrier protein
100156989	5	LOC100156989//similar to BCL2-associated athanogene 3
100156994	4	LOC100156994//similar to Nidogen-2 precursor (NID-2) (Osteonidogen)
100156997	2	LOC100156997//similar to Beta-1,3-glucosyltransferase (Beta3Glc-T) (Beta-3-glycosyltransferase-like)
100157000	2	LOC100157000//similar to chromosome 6 open reading frame 4
100157001	5	LOC100157001//similar to Golgin subfamily A member 4 (Trans-Golgi p230) (256 kDa golgin) (Golgin-245) (Protein 72.1)
100157002	12	LOC100157002//similar to vesicle trafficking protein sec22b
100157004	7	LOC100157004//similar to glucosaminyl (N-acetyl) transferase 1, core 2
100157009	2	LOC100157009//similar to chromosome 10 open reading frame 72
100157013	11	LOC100157013//similar to SEC23-interacting protein (p125)
100157017	4	LOC100157017//similar to Glyoxylate reductase/hydroxypyruvate reductase
100157028	3	LOC100157028//similar to Multiple epidermal growth factor-like domains 9 precursor (EGF-like domain-containing protein 5) (Multiple EGF-like domain protein 5)
100157030	30	LOC100157030//similar to LisH domain and HEAT repeat-containing protein KIAA1468
100157036	3	LOC100157036//similar to F31D4.2
100157046	11	LOC100157046//similar to E3 ubiquitin-protein ligase Praja1 (Praja-1) (RING finger protein 70)
100157054	4	LOC100157054//similar to Coiled-coil domain-containing protein 38
100157070	2	LOC100157070//similar to coiled-coil domain containing 2
100157071	2	LOC100157071//similar to CG14689 CG14689-PA
100157072	2	LOC100157072//similar to succinic semialdehyde dehydrogenase
100157082	7	LOC100157082//similar to Endoplasmic reticulum-Golgi intermediate compartment protein 3 (Serologically defined breast cancer antigen NY-BR-84)
100157085	14	RALY//RNA binding protein, autoantigenic (hnRNP-associated with lethal yellow homolog (mouse))
100157092	6	LOC100157092//similar to tetratricopeptide repeat domain 13
100157108	2	LOC100157108//similar to septin 5
100157112	9	LOC100157112//similar to programmed cell death 4
100157119	8	LOC100157119//similar to Tyrosine-protein kinase-like 7 precursor (Colon carcinoma kinase 4) (CCK-4)
100157122	3	LOC100157122//similar to Ormdl2 protein
100157123	4	LOC100157123//similar to tetraspanin 15
100157129	6	LOC100157129//similar to multimerin 2
100157141	2	LOC100157141//similar to syntaxin binding protein 1
100157149	7	LOC100157149//similar to UPF0469 protein KIAA0907
100157156	2	LOC100157156//similar to ATP synthase subunit beta, mitochondrial
100157164	4	LOC100157164//similar to GA binding protein transcription factor, beta subunit 2 isoform beta 2
100157175	2	LOC100157175//similar to v-myb myeloblastosis viral oncogene homolog (avian)-like 2
100157183	6	LOC100157183//similar to biogenesis of lysosome-related organelles complex-1, subunit 2
100157190	19	LOC100157190//similar to autophagy-related 3
100157200	17	LOC100157200//similar to Protein fam69a
100157208	4	LOC100157208//similar to Tectonic-3
100157220	2	LOC100157220//similar to Talin-1
100157240	3	LOC100157240//similar to Abhydrolase domain-containing protein FAM108C1
100157241	5	LOC100157241//similar to transducin-like enhancer protein 1
100157242	2	LOC100157242//similar to Isocitrate dehydrogenase 3 (NAD+) alpha
100157243	7	LOC100157243//similar to cleavage stimulation factor, 3 pre-RNA, subunit 2, 64kDa, tau
100157245	4	LOC100157245//similar to dermatan 4 sulfotransferase 1
100157246	12	LOC100157246//similar to TBC1 domain family, member 15
100157263	29	LOC100157263//hypothetical protein LOC100157263
100157266	58	LOC100157266//similar to sprouty-2-like protein
100157270	6	LOC100157270//similar to WD repeat domain 23
100157272	3	LOC100157272//similar to opposite strand transcription unit to Stag3
100157274	9	LOC100157274//similar to Phosphatidylinositol transfer protein beta isoform (PtdIns transfer protein beta) (PtdInsTP) (PI-TP-beta)
100157280	3	LOC100157280//similar to SNX25 protein
100157283	13	LOC100157283//similar to WW domain containing E3 ubiquitin protein ligase 1
100157291	8	LOC100157291//similar to Rho guanine nucleotide exchange factor (GEF) 11
100157292	2	LOC100157292//similar to myotubularin-related protein 3
100157296	157	LOC100157296//similar to coatomer protein complex, subunit alpha
100157302	6	LOC100157302//similar to SWI/SNF-related matrix-associated actin-dependent regulator of chromatin a2
100157318	25	LOC100157318//similar to apolipoprotein D
100157325	8	LOC100157325//similar to lin-52 homolog
100157328	12	LOC100157328//similar to jumonji domain containing 1C
100157341	28	LOC100157341//similar to COP9 signalosome complex subunit 7a (Signalosome subunit 7a) (SGN7a) (JAB1-containing signalosome subunit 7a) (Dermal papilla-derived protein 10)
100157342	4	LOC100157342//similar to DEAD (Asp-Glu-Ala-Asp) box polypeptide 55
100157350	9	LOC100157350//similar to RNA binding motif protein 12 (predicted)
100157353	4	LOC100157353//similar to High mobility group nucleosomal binding domain 4
100157355	2	LOC100157355//similar to spindle and KT associated 1
100157365	3	LOC100157365//similar to C-type lectin domain family 14, member A
100157373	7	LOC100157373//similar to tripartite motif-containing 45
100157385	9	LOC100157385//similar to PAB-dependent poly(A)-specific ribonuclease subunit 3 (hPan3)
100157387	3	LOC100157387//similar to Serine peptidase inhibitor, Kunitz type 1
100157388	5	LOC100157388//similar to Protein FAM21A
100157390	2	LOC100157390//similar to microfibrillar-associated protein 1
100157391	3	LOC100157391//similar to Mitochondrial import inner membrane translocase subunit Tim23
100157404	3	LOC100157404//similar to mitochondrial ATP synthase regulatory component factor B
100157412	20	LOC100157412//similar to tousled-like kinase 1
100157435	6	LOC100157435//similar to Ubiquitin-protein ligase E3B
100157450	3	LOC100157450//similar to mediator of RNA polymerase II transcription, subunit 12 homolog
100157466	9	LOC100157466//similar to purinergic receptor P2Y, G-protein coupled, 5
100157469	2	LOC100157469//similar to DNA polymerase subunit gamma-1 (Mitochondrial DNA polymerase catalytic subunit) (PolG-alpha)
100157471	9	LOC100157471//similar to ATPase family, AAA domain containing 1
100157483	4	LOC100157483//similar to Golgi-localized syntaphilin-related protein
100157490	4	LOC100157490//similar to FGFR1 oncogene partner 2
100157496	3	LOC100157496//similar to protein tyrosine phosphatase, receptor type, A
100157497	3	LOC100157497//similar to phosphatidylinositolglycan-specific phospholipase D
100157518	4	LOC100157518//similar to MLLT11 protein
100157530	4	LOC100157530//similar to Pygopus homolog 2
100157538	38	LOC100157538//similar to v-erb-b2 erythroblastic leukemia viral oncogene homolog 3
100157555	5	LOC100157555//similar to tudor domain containing 1
100157569	2	LOC100157569//similar to ring finger protein 185
100157573	2	LOC100157573//similar to Interferon stimulated exonuclease gene 20kDa-like 2
100157574	3	LOC100157574//similar to family with sequence similarity 49, member B
100157586	2	LOC100157586//similar to inhibitor of kappa light polypeptide gene enhancer in B-cells, kinase complex-associated protein
100157588	20	LOC100157588//similar to Transmembrane 9 superfamily member 3 precursor (SM-11044-binding protein) (EP70-P-iso)
100157590	11	LOC100157590//similar to MGC159613 protein
100157597	18	LOC100157597//similar to PC4 and SFRS1-interacting protein (Lens epithelium-derived growth factor)
100157622	16	LOC100157622//similar to deoxynucleotidyltransferase, terminal, interacting protein 2
100157625	2	LOC100157625//similar to ubiquitin protein ligase E3 component n-recognin 5
100157634	2	LOC100157634//similar to E3 ubiquitin-protein ligase TRIM33 (Tripartite motif-containing protein 33) (Transcription intermediary factor 1-gamma) (TIF1-gamma)
100157638	4	LOC100157638//similar to Mesoderm development candidate 2
100157641	2	LOC100157641//similar to phospholipase C, beta 2
100157642	2	THBD//thrombomodulin
100157643	8	LOC100157643//similar to laminin alpha 2 subunit
100157647	66	LOC100157647//similar to pleckstrin homology domain containing, family A (phosphoinositide binding specific) member 1
100157662	19	LOC100157662//similar to homeobox D3
100157672	2	LOC100157672//similar to SMEK homolog 1, suppressor of mek1
100157692	10	LOC100157692//similar to Ufm1-conjugating enzyme 1 (Ubiquitin-fold modifier-conjugating enzyme 1)
100157705	5	LOC100157705//similar to F-box protein 33
100157709	2	LOC100157709//similar to AP1B1
100157715	7	LOC100157715//similar to CGI-30 protein
100157724	111	LOC100157724//similar to Transcription elongation factor A (SII), 1
100157725	4	LOC100157725//similar to SET domain containing (lysine methyltransferase) 8
100157738	6	LOC100157738//similar to nuclear receptor binding factor 2
100157749	6	LOC100157749//similar to 26S proteasome non-ATPase regulatory subunit 9 (26S proteasome regulatory subunit p27)
100157752	2	LOC100157752//similar to ADP-ribosylation factor-like 6 interacting protein 4
100157760	3	MYL9//Myosin regulatory light polypeptide 9
100157776	7	LOC100157776//similar to chaperonin containing TCP1, subunit 2
100157777	2	LOC100157777//similar to microtubule-associated protein 1A (predicted)
100157797	2	LOC100157797//similar to metastasis suppressor 1
100157803	2	LOC100157803//similar to zinc finger protein 690
100157830	2	LOC100157830//similar to Ecdysoneless homolog (Drosophila)
100157833	3	LOC100157833//similar to phosphorylase kinase, alpha 1 (muscle)
100157840	3	LOC100157840//similar to vesicle transport-related protein
100157843	3	LOC100157843//similar to keratan sulfate proteoglycan core protein 37A
100157864	2	LOC100157864//hypothetical protein LOC100157864
100157868	2	LOC100157868//similar to cholesterol 25-hydroxylase
100157875	2	LOC100157875//similar to MAGUK p55 subfamily member 5
100157880	27	ATP5A1//cardiac muscle ATP synthase H+ transporting mitochondrial F1 complex alpha subunit 1
100157882	8	LOC100157882//similar to Nuclear fragile X mental retardation-interacting protein 1 (Nuclear FMRP-interacting protein 1)
100157883	4	LOC100157883//similar to jagunal homolog 1
100157887	44	LOC100157887//similar to splicing factor 3b, subunit 1
100157927	2	LOC100157927//similar to N-glycanase 1
100157931	3	LOC100157931//similar to secretory pathway Ca2+ transporting ATPase
100157937	9	LOC100157937//similar to formin binding protein 3
100157940	2	LOC100157940//similar to transcription factor EB (predicted)
100157945	29	LOC100157945//similar to transient receptor potential cation channel, subfamily M, member 7
100157964	4	LOC100157964//similar to Probable tRNA pseudouridine synthase 2
100157972	4	LOC100157972//similar to peptidylprolyl isomerase-like 2
100157979	3	LOC100157979//similar to plasma glutamate carboxypeptidase
100157989	22	LOC100157989//similar to F-box only protein 21
100157995	4	LOC100157995//similar to 5 nucleotidase, ecto
100157997	6	LOC100157997//similar to Solute carrier family 35 member F5
100157999	69	LOC100157999//similar to Transmembrane emp24 protein transport domain containing 5
100158002	22	LOC100158002//similar to Heat-responsive protein 12
100158005	3	LOC100158005//similar to coiled-coil and C2 domain containing 2A
100158009	6	LOC100158009//similar to protein tyrosine phosphatase-like (proline instead of catalytic arginine), member b
100158015	590	LOC100158015//similar to transmembrane trafficking protein
100158023	7	LOC100158023//similar to KIAA0157
100158029	9	LOC100158029//similar to glycosyltransferase 8 domain containing 1
100158033	7	LOC100158033//similar to Nck-associated protein 1 (NAP 1) (p125Nap1) (Membrane-associated protein HEM-2)
100158041	2	LOC100158041//similar to Carboxypeptidase A6 precursor (Carboxypeptidase B)
100158047	4	LOC100158047//similar to amine oxidase (flavin containing) domain 1
100158059	2	LOC100158059//similar to Collagen alpha-1(XIV) chain precursor (Undulin)
100158062	6	LOC100158062//similar to RUN and SH3 domain containing 2
100158067	2	LOC100158067//similar to ring finger protein 31
100158103	9	M6P/IGF2R//similar to mannose-6-phosphate/insulin-like growth factor II receptor
100158115	5	LOC100158115//similar to Acyl-coenzyme A thioesterase 4 (Acyl-CoA thioesterase 4) (Peroxisomal acyl coenzyme A thioester hydrolase Ib) (Peroxisomal long-chain acyl-CoA thioesterase Ib) (PTE-Ib) (PTE-2b)
100158119	2	LOC100158119//similar to solute carrier family 39 (zinc transporter), member 9
100158143	8	LOC100158143//similar to MGC165949 protein
100158154	3	PKM2//pyruvate kinase, muscle
100158164	2	LOC100158164//similar to Coiled-coil domain-containing protein 60 (Aaa-protein) (Protein TSP-NY)
100158173	5	LOC100158173//similar to Chromosome 14 open reading frame 73
100158181	3	LOC100158181//similar to sorbitol dehydrogenase
100158186	49	LOC100158186//similar to Nucleolysin TIAR (TIA-1-related protein)
100158188	2	LOC100158188//similar to CTD (carboxy-terminal domain, RNA polymerase II, polypeptide A) phosphatase, subunit 1
100158191	19	LOC100158191//similar to Protein C14orf166
100158193	3	LOC100158193//similar to atlastin
100158198	4	LOC100158198//similar to Der1-like domain family, member 1
100158199	6	LOC100158199//similar to Uncharacterized protein C8orf32 homolog
100158202	3	LOC100158202//hypothetical protein LOC100158202
100158206	2	LOC100158206//similar to Nuclear protein MDM1
100158209	2	LOC100158209//similar to Peptidase inhibitor 15 precursor (Cysteine-rich secretory protein 8) (CRISP-8) (25 kDa trypsin inhibitor) (p25TI) (SugarCrisp)
100158237	18	AZIN1//antizyme inhibitor 1
100170118	34	RTN4//reticulon 4
100170119	5	RPLP1//ribosomal protein, large, P1
100170126	114	LEF1//lymphoid enhancer-binding factor 1
100170127	2	INSIG2//insulin induced gene 2
100170131	18	CYCS//cytochrome c, somatic
100170135	3	BD114//beta-defensin 114
100170651	3	SLC30A2//solute carrier family 30 (zinc transporter), member 2
100170768	2	AGPAT2//1-acylglycerol-3-phosphate O-acyltransferase 2
100170772	67	MARCH6//membrane-associated ring finger (C3HC4) 6
100171388	4	SLC30A5//solute carrier family 30 (zinc transporter), member 5
100171400	5	TRPV6//transient receptor potential cation channel, subfamily V, member 6
100174943	2	IFI30//interferon, gamma-inducible protein 30
100174961	4	KLF6//kruppel-like factor 6
100174964	3	ARPC1B//actin related protein 2/3 complex, subunit 1B, 41kDa
100174965	3	ARPC5//actin related protein 2/3 complex, subunit 5, 16kDa
100187577	2	LRP8//low density lipoprotein receptor-related protein 8, apolipoprotein e receptor
100190899	13	USP7//ubiquitin specific peptidase 7 (herpes virus-associated)
100190995	12	PRPF3//PRP3 pre-mRNA processing factor 3 homolog
100191010	2	SLC26A11//solute carrier family 26, member 11
100192318	2	HUS1//HUS1 checkpoint homolog (S. pombe)
100192435	4	ERO1L//ERO1-like (S. cerevisiae)
100192437	13	ERP44//endoplasmic reticulum protein 44
100192438	5	NCK1//NCK adaptor protein 1
100192444	28	CRK//v-crk sarcoma virus CT10 oncogene homolog (avian)
100192446	4	DBF4//DBF4 homolog (S. cerevisiae)
100192447	2	CHEK2//CHK2 checkpoint homolog (S. pombe)
100192448	5	SLC9A3R2//solute carrier family 9 (sodium/hydrogen exchanger), member 3 regulator 2
100196906	8	DAZAP2//DAZ associated protein 2
100217381	84	MAT2B//methionine adenosyltransferase II, beta
100217385	2	UTP3//UTP3, small subunit (SSU) processome component, homolog (S. cerevisiae)
100217386	14	XBPP1//X-box binding protein pseudogene 1
100217389	2	TMEM173//transmembrane protein 173
100217391	2	FLVCR2//feline leukemia virus subgroup C cellular receptor family, member 2
100233169	41	ACSL3//acyl-CoA synthetase long-chain family member 3
100233170	8	AGK//acylglycerol kinase
100233174	6	CPNE1//copine I
100233178	3	CDK10//cyclin-dependent kinase 10
100233191	7	MAP2K1//mitogen-activated protein kinase kinase 1
100233196	3	PEG3//paternally expressed 3
100233199	11	PITPNC1//phosphatidylinositol transfer protein, cytoplasmic 1
100233200	21	PPAP2C//phosphatidic acid phosphatase type 2C
100233201	3	SLC9A3R1//solute carrier family 9 (sodium/hydrogen exchanger), member 3 regulator 1
100240725	10	SGCE//sarcoglycan, epsilon
100240743	2	DDIT3//DNA-damage-inducible transcript 3
100270682	2	LOC100270682//similar to chromosome 6 open reading frame 52
100270814	6	C1QTNF3//C1q and tumor necrosis factor related protein 3
100270821	5	LEPROT//leptin receptor overlapping transcript
100271929	11	CLTC//clathrin, heavy chain (Hc)
100286741	6	FSCN1//fascin homolog 1, actin-bundling protein (Strongylocentrotus purpuratus)
100286777	11	CENPM//centromere protein M
100286873	7	NQO1//NAD(P)H dehydrogenase, quinone 1
100294703	3	KDM2A//lysine (K)-specific demethylase 2A
100301914	8	ARF1//ADP-ribosylation factor 1
100302362	3	TRDMT1//tRNA aspartic acid methyltransferase 1
100302698	26	SLC25A3//solute carrier family 25 (mitochondrial carrier; phosphate carrier), member 3
396564	2	LOC396564//HCBP6-like protein
396575	7	LOC396575//transcription factor Sp1
396590	21	SC4MOL//sterol-C4-methyl oxidase-like
396592	4	TSPO//translocator protein (18kDa)
396593	20	PLA2G7//phospholipase A2, group VII (platelet-activating factor acetylhydrolase, plasma)
396594	2	CXCL2//chemokine (C-X-C motif) ligand 2
396597	2	STAR//steroidogenic acute regulatory protein
396598	2	GPX3//glutathione peroxidase 3
396603	18	LOC396603//Calcineurin A protein
396608	3	SCNN1A//sodium channel, nonvoltage-gated 1 alpha
396610	2	MAPK8//mitogen-activated protein kinase 8
396615	5	ETFA//electron-transfer-flavoprotein, alpha polypeptide
396626	9	LOC396626//mitochondrial ribosomal protein L32
396648	11	SBAB-707F1.4//heat shock protein 70.2
396655	4	STAT1//signal transducer and activator of transcription 1
396660	3	CD74//CD74 antigen
396667	23	CH242-7P5.1//protein tyrosine phosphatase, non-receptor type 1
396676	2	ST6GALNAC2//ST6 (alpha-N-acetyl-neuraminyl-2,3-beta-galactosyl-1,3)-N-acetylgalactosaminide alpha-2,6-sialyltransferase 2
396677	5	LOC396677//tissue factor
396681	6	TXNRD1//thioredoxin reductase 1
396683	2	PKC//protein kinase C beta 1
396688	2	PPAT/DPCK//bifunctional phosphopantetheine adenylyl transferase / dephospho CoA kinase
396691	3	BMPR1B//bone morphogenetic protein receptor, type IB
396692	4	OB1//odd homeobox 1 protein
396693	3	TPM2//tropomyosin 2 (beta)
396699	4	LOC396699//Beta-subunit of Na/D-glucose cotransporter
396725	5	LOC396725//muscle-specific intermediate filament desmin
396729	2	TEK//TEK tyrosine kinase, endothelial
396733	9	GGTA1//glycoprotein, alpha-galactosyltransferase 1
396738	46	ACTR3//ARP3 actin-related protein 3 homolog (yeast)
396739	54	SAL1//salivary lipocalin
396740	4	NR3C1//nuclear receptor subfamily 3, group C, member 1 (glucocorticoid receptor)
396741	11	DNAJB1//DnaJ (Hsp40) homolog, subfamily B, member 1
396742	22	HSPCB//heat shock 90kD protein 1, beta
396743	3	CD55//CD55 molecule, decay accelerating factor for complement (Cromer blood group)
396752	9	IRG6//inflammatory response protein 6
396762	2	FGFR2//fibroblast growth factor receptor 2
396767	6	LOC396767//p53 protein
396773	5	HSP47//heat shock protein 47
396780	18	CBR2//carbonyl reductase 2
396781	2	LOC396781//IgG heavy chain
396801	2	LDLR//low density lipoprotein receptor
396810	5	KIT//v-kit Hardy-Zuckerman 4 feline sarcoma viral oncogene homolog
396816	88	ALR2//aldose reductase
396830	2	SLC2A3//solute carrier family 2 (facilitated glucose transporter), member 3
396833	26	SUSERK3//extracellular related kinase 3
396856	2	RYR2//ryanodine receptor 2
396860	4	MYH7//myosin, heavy chain 7, cardiac muscle, beta
396874	3	LOC396874//gelsolin
396875	51	SERCA2//sarcoplasmic/endoplasmic-reticulum Ca(2+) pump gene 2
396877	3	LOC396877//complement factor D
396886	10	SLPI//secretory leukocyte peptidase inhibitor
396894	65	MDH1//malate dehydrogenase 1, NAD (soluble)
396898	11	ATP1B1//ATPase, Na+/K+ transporting, beta 1 polypeptide
396907	17	TMBIM6//transmembrane BAX inhibitor motif containing 6
396910	4	ABCB1//ATP-binding cassette, sub-family B (MDR/TAP), member 1
396911	4	CNN1//calponin 1, basic, smooth muscle
396912	7	GATA2//GATA binding protein 2
396913	2	C-JUN//C-JUN protein
396914	3	CRY//CRY protein
396915	9	EDN1//endothelin 1
396917	6	TOPOII//topoisomersae II
396923	2	STAT2//signal transducer and activator of transcription 2
396925	9	VCAM1//vascular cell adhesion molecule
396926	3	CTSL2//cathepsin L
396932	10	ACADS//acyl-Coenzyme A dehydrogenase, C-2 to C-3 short chain
396936	2	SLC22A2//solute carrier family 22 (organic cation transporter), member 2
396938	5	GANAB//glucosidase, alpha; neutral AB
396941	2	PECAM1//platelet/endothelial cell adhesion molecule
396942	17	ANXA1//annexin A1
396944	5	GLUL//glutamate-ammonia ligase (glutamine synthetase)
396946	113	PGRMC1//progesterone receptor membrane component 1
396956	8	ATP5L//ATP synthase, H+ transporting, mitochondrial F0 complex, subunit G
396957	4	DCN//decorin
396958	10	HEXB//hexosaminidase B (beta polypeptide)
396959	2	CARP//cardiac ankyrin repeat protein
396961	2	APEH//N-acylaminoacyl-peptide hydrolase
396964	7	CD97//CD97 molecule
396967	4	GOT1//glutamic-oxaloacetic transaminase 1, soluble (aspartate aminotransferase 1)
396968	2	GOT2//glutamic-oxaloacetic transaminase 2, mitochondrial (aspartate aminotransferase 2)
396969	7	CTSH//cathepsin H
396974	5	VCL//vinculin
396976	11	RNASE4//ribonuclease, RNase A family, 4
396978	2	OXCT1//3-oxoacid CoA transferase 1
396983	2	PDXK//pyridoxal (pyridoxine, vitamin B6) kinase
396985	2	PLAU//plasminogen activator
396989	3	RPL19//ribosomal protein L19
396992	6	SLC12A4//solute carrier family 12 (potassium/chloride transporters), member 4
396998	2	HPX//hemopexin
396999	3	ACO2//aconitase 2, mitochondrial
397006	2	ADAM2//ADAM metallopeptidase domain 2
397010	3	VDAC1//voltage-dependent anion channel 1
397011	8	OPTN//optineurin
397017	7	LCTHIO//long-chain 3-ketoacyl-CoA thiolase
397019	97	ITGB1//integrin, beta 1 (fibronectin receptor, beta polypeptide, antigen CD29 includes MDF2, MSK12)
397020	11	TNFRSF1A//tumor necrosis factor receptor superfamily, member 1A
397023	2	PTGFRN//prostaglandin F2 receptor negative regulator
397025	18	CLU//clusterin
397028	4	HSP90//90-kDa heat shock protein
397034	5	OAZ1//ornithine decarboxylase antizyme 1
397040	44	UGP2//UDP-glucose pyrophosphorylase 2
397042	7	CD47//CD47 molecule
397043	2	TBP10//Tat-binding protein 10
397052	63	SULT1E1//sulfotransferase family 1E, estrogen-preferring, member 1
397054	2	DLAT//dihydrolipoamide S-acetyltransferase
397058	7	PSMA4//proteasome (prosome, macropain) subunit, alpha type, 4
397061	3	HP//haptoglobin
397062	4	TFRC//transferrin receptor
397066	11	OSTF1//osteoclast stimulating factor
397067	28	CD9//CD9 molecule
397071	2	OPTC//opticin
397072	37	C3//complement component 3
397077	5	FOXO1//forkhead box O1
397082	2	DHRS4//dehydrogenase/reductase (SDR family) member 4
397085	10	MYO6//myosin VI
397088	7	PPP2R1A//protein phosphatase 2 (formerly 2A), regulatory subunit A, alpha isoform
397090	25	PPP2R2A//protein phosphatase 2 (formerly 2A), regulatory subunit B, alpha isoform
397091	28	PRKAR1A//protein kinase, cAMP-dependent, regulatory, type I, alpha (tissue specific extinguisher 1)
397093	4	INHBA//inhibin, beta A
397094	2	IL1A//interleukin 1, alpha
397096	2	ENG//endoglin
397103	3	PC1/3//prohormone convertase
397104	2	ACADM//acyl-Coenzyme A dehydrogenase, C-4 to C-12 straight chain
397107	32	NTAN1//N-terminal asparagine amidase
397113	30	SLC5A1//solute carrier family 5 (sodium/glucose cotransporter), member 1
397117	2	GSTO1//glutathione S-transferase omega
397121	7	PLAT//plasminogen activator, tissue
397123	2	MT-III//metallothionein-III
397124	10	RBP4//retinol binding protein 4, plasma
397129	9	DLD//dihydrolipoamide dehydrogenase
397132	22	FMO1//flavin containing monooxygenase 1
397136	22	PPP2CB//protein phosphatase 2 (formerly 2A), catalytic subunit, beta isoform
397138	18	FUT1//fucosyltransferase 1 (galactoside 2-alpha-L-fucosyltransferase, H blood group)
397139	12	FUT2//fucosyltransferase 2 (secretor status included)
397141	6	NPL//N-acetylneuraminate pyruvate lyase (dihydrodipicolinate synthase)
397142	12	SMAD4//SMAD family member 4
397148	7	KMO//kynurenine 3-monooxygenase (kynurenine 3-hydroxylase)
397160	4	CD34//CD34 molecule
397179	7	IL-18RA//interleukin-18 receptor alpha chain
397182	3	IGFBP5//insulin-like growth factor binding protein 5
397191	127	HSP90B1//heat shock protein 90kDa beta (Grp94), member 1
397201	3	JAK2//Janus kinase 2
397202	5	JAK1//Janus kinase 1
397203	2	SLC4A2//solute carrier family 4, anion exchanger, member 2 (erythrocyte membrane protein band 3-like 1)
397214	2	IGF2R//insulin-like growth factor 2 receptor
397227	2	CDKN2B//cyclin-dependent kinase inhibitor 2B (p15, inhibits CDK4)
397236	5	OCLN//occludin
397240	9	TUFT1//tuftelin
397241	22	PPP3CA//protein phosphatase 3 (formerly 2B), catalytic subunit, alpha isoform
397243	17	CYSLT2//CYSLT2 protein
397244	11	CASP3//caspase 3, apoptosis-related cysteine peptidase
397251	5	PLK2//polo-like kinase 2 (Drosophila)
397257	3	PNOC//prepronociceptin
397273	16	PRDX5//peroxiredoxin 5
397274	12	C1S//complement component 1, s subcomponent
397282	4	ACVR2A//activin A receptor, type IIA
397285	43	ITGAV//integrin, alpha V (vitronectin receptor, alpha polypeptide, antigen CD51)
397290	43	HOXD10A//homeobox protein A10
397298	7	ENTPD1//ectonucleoside triphosphate diphosphohydrolase 1
397301	16	CALU//calumenin
397308	2	SREBF1//sterol regulatory element binding transcription factor 1
397319	2	CASP1//caspase 1, apoptosis-related cysteine peptidase (interleukin 1, beta, convertase)
397327	2	TIGD4//similar to tigger transposable element derived 4
397343	6	ADAM17//ADAM metallopeptidase domain 17
397344	11	ADAM-9//cellular disintegrin precursor
397345	48	ADAM10//ADAM metallopeptidase domain 10
397360	12	CEBPB//CCAAT/enhancer binding protein (C/EBP), beta
397361	2	ENSA//endosulfine alpha
397362	69	ARPP-19//cAMP-regulated phosphoprotein
397363	4	TYK2//tyrosine kinase 2
397367	2	SLC23A2//solute carrier family 23 (nucleobase transporters), member 2
397369	3	CRISP2//cysteine-rich secretory protein 2
397378	101	PPP1CB//protein phosphatase 1, catalytic subunit, beta isoform
397379	5	CDC20//cell division cycle 20 homolog (S. cerevisiae)
397380	3	B4GALT4//UDP-Gal:betaGlcNAc beta 1,4- galactosyltransferase, polypeptide 4
397385	8	OST48//oligosaccharyltransferase OST48
397388	4	PROS1//protein S (alpha)
397390	2	OMC//oxoglutarate/malate carrier-like
397391	58	MMP-2//gelatinase A
397393	23	CAPN2//calpain 2, (m/II) large subunit
397403	2	GPX1//glutathione peroxidase 1
397410	3	NPC2//Niemann-Pick disease, type C2
397411	3	MMP7//matrix metallopeptidase 7 (matrilysin, uterine)
397414	40	UF//uteroferrin
397417	40	MT1A//metallothionein
397439	6	SCP2//sterol carrier protein 2
397444	2	CH242-196P11.5//glycine N-methyltransferase
397455	3	CD3E//CD3e molecule, epsilon (CD3-TCR complex)
397461	12	PTBP1//polypyrimidine tract binding protein 1
397470	2	PPP2R1B//protein phosphatase 2 (formerly 2A), regulatory subunit A, beta isoform
397471	8	MMP14//matrix metallopeptidase 14 (membrane-inserted)
397472	4	ATP6V1H//ATPase, H+ transporting, lysosomal 50/57kDa, V1 subunit H
397477	26	SCAMP1//secretory carrier membrane protein 1
397481	45	ATP1A1//ATPase, Na+/K+ transporting, alpha 1 polypeptide
397487	2	PRM1//protamine 1
397491	6	IGF1//insulin-like growth factor 1
397511	5	NTRK3//neurotrophic tyrosine kinase, receptor, type 3
397520	5	ANPEP//alanyl (membrane) aminopeptidase
397521	20	IRF6//interferon regulatory factor 6
397523	8	GNAI2//guanine nucleotide binding protein (G protein), alpha inhibiting activity polypeptide 2
397524	39	VCP//valosin-containing protein
397531	5	COL5A3//collagen, type V, alpha 3
397532	9	COL5A2//collagen, type V, alpha 2
397533	4	COL5A1//collagen, type V, alpha 1
397537	7	LPL//lipoprotein lipase
397548	6	PHGK//phosphorylase kinase gamma subunit
397552	2	ATP4A//ATPase, H+/K+ exchanging, alpha polypeptide
397556	6	TMOD3//tropomodulin 3 (ubiquitous)
397561	8	FASN//fatty acid synthase
397564	2	HBEGF//heparin-binding EGF-like growth factor
397565	5	CNN2//calponin 2
397568	4	CAT//catalase
397569	5	CTSK//cathepsin K
397570	5	OAS1//2',5'-oligoadenylate synthetase 1, 40/46kDa
397572	8	PSME1//proteasome (prosome, macropain) activator subunit 1 (PA28 alpha)
397584	9	CDKN1B//cyclin-dependent kinase inhibitor 1B (p27, Kip1)
397587	16	CAPNS1//calpain, small subunit 1
397600	4	GATA-6//transcription factor GATA-6
397601	9	ARAF//v-raf murine sarcoma 3611 viral oncogene homolog
397602	10	GPI//glucose phosphate isomerase
397604	14	HAD//L-3-hydroxyacyl-CoA dehydrogenase
397605	12	GNB2L1//guanine nucleotide binding protein (G protein), beta polypeptide 2-like 1
397606	3	RPN1//ribophorin I
397607	6	RPS15//ribosomal protein S15
397609	48	PTF-BETA//pleiotrophic factor beta
397611	5	RPS4//ribosomal protein S4
397613	2	DNAJA4//DnaJ (Hsp40) homolog, subfamily A, member 4
397618	26	OXSR1//oxidative-stress responsive 1
397619	12	QDPR//quinoid dihydropteridine reductase
397620	5	FN1//fibronectin
397625	5	PSME3//proteasome (prosome, macropain) activator subunit 3 (PA28 gamma; Ki)
397627	6	POFUT1//protein O-fucosyltransferase 1
397635	17	PNN//pinin, desmosome associated protein
397636	2	ATP2B1//ATPase, Ca++ transporting, plasma membrane 1
397639	4	EPHX1//epoxide hydrolase 1, microsomal (xenobiotic)
397640	10	RGS5//regulator of G-protein signaling 5
397641	2	CPR2//cell cycle progression 2 protein
397642	7	B3GAT3//beta-1,3-glucuronyltransferase 3 (glucuronosyltransferase I)
397645	779	SAT1//spermidine/spermine N1-acetyltransferase 1
397646	4	NLN//neurolysin (metallopeptidase M3 family)
397648	15	MCL1//myeloid cell leukemia sequence 1 (BCL2-related)
397652	18	PRKACA//protein kinase, cAMP-dependent, catalytic, alpha
397653	9	ACTB//actin, beta
397655	17	RAN//RAN, member RAS oncogene family
397656	38	PPP2CA//protein phosphatase 2 (formerly 2A), catalytic subunit, alpha isoform
397657	9	CTNNB1//catenin (cadherin-associated protein), beta 1, 88kDa
397661	4	PKIG//protein kinase (cAMP-dependent, catalytic) inhibitor gamma
397663	16	APP//amyloid beta (A4) precursor protein
397682	7	GSTA2//glutathione S-transferase
397684	2	FCGR3B//Fc fragment of IgG, low affinity IIIb, receptor (CD16b)
399525	36	GLS//glutaminase
399527	6	CPT1A//carnitine palmitoyltransferase 1A (liver)
399533	4	FABP4//fatty acid binding protein 4, adipocyte
399535	3	MUT//methylmalonyl Coenzyme A mutase
399538	21	PRDX6//peroxiredoxin 6
399543	10	VWF//von Willebrand factor
399688	3	DMP1//dentin matrix acidic phosphoprotein
403162	2	INSIG1//insulin induced gene 1
403163	2	EPCAM//epithelial cell adhesion molecule
403165	2	PCK2//phosphoenolpyruvate carboxykinase 2
403166	10	A2M//alpha-2-macroglobulin
403334	4	CYP51//cytochrome P450, family 51, subfamily A, polypeptide 1
404279	3	CGI-51//CGI-51 protein
404693	347	CAV1//caveolin 1
404694	3	ADIPOR2//adiponectin receptor 2
404695	4	ADIPOR1//adiponectin receptor 1
404697	2	HYAL2//hyaluronoglucosaminidase 2
406188	15	NFKBIA//nuclear factor of kappa light polypeptide gene enhancer in B-cells inhibitor, alpha
406191	7	TNFSF10//tumor necrosis factor (ligand) superfamily, member 10
407060	77	HSPA5//heat shock 70kDa protein 5
407246	44	LDHB//lactate dehydrogenase B
407608	9	PGK1//phosphoglycerate kinase 1
414379	3	DIO2//deiodinase, iodothyronine, type II
414380	2	DIO1//deiodinase, iodothyronine, type I
414381	4	C-FLIP//cellular FLICE-like inhibitory protein
414387	6	ICAM-2//intercellular adhesion molecule-2
414389	2	ATXN10//ataxin 10
414394	4	FLNB//filamin B, beta
414396	4	ACTB//actin, beta
414406	7	TFG//TRK-fused gene
414407	3	Scarb2//scavenger receptor class B member 2
414408	7	ODC//ornithine decarboxylase
414412	4	SDHB//succinate dehydrogenase complex, subunit B, iron sulfur (Ip)
414413	5	LOC414413//puromycin sensitive aminopeptidase
414417	14	LOC414417//translation factor sui1-like protein
414421	2	LIM//alpha-actinin-2-associated LIM protein
414422	3	RPL11//ribosomal protein L11
414423	6	LOC414423//GnRH II receptor 7 transmembrane
414427	23	GDI2//GDP dissociation inhibitor 2
414433	3	LOC414433//UPF3 regulator of nonsense transcripts-like protein B
414736	2	PCDH11X//protocadherin 11 X-linked
414737	4	CDH5//cadherin 5
414799	107	CYB5A//cytochrome b5 type A (microsomal)
414836	3	FBN1//fibrillin 1
414851	2	HGNT-IV-H//UDP-N-acetylglucosamine:a-1,3-D-mannoside beta-1,4-N-acetylglucosaminyltransferase IV-like protein
414852	12	MAGED1//melanoma antigen family D, 1
414917	2	RNF114//ring finger protein 114
444999	2	GUCY1B3//guanylate cyclase 1, soluble, beta 3
445002	5	FST//follistatin
445460	3	C1QC//complement component 1, q subcomponent, C chain
445461	4	C1QA//complement component 1, q subcomponent, A chain
445464	6	C1R//complement component 1, r subcomponent
445467	5	SBAB-514B12.5//complement C4
445516	35	DSTN//destrin
445520	4	SBAB-514B12.2//tenascin-X
445521	16	HMGB1//high-mobility group box 1
445540	4	PREP//prolyl endopeptidase
448808	4	FGL2//fibrinogen-like 2
448813	28	BAT1//HLA-B associated transcript 1
448965	8	HBXIP//hepatitis B virus x interacting protein
448980	20	ACSL4//acyl-CoA synthetase long-chain family member 4
449525	4	HIG2//hypoxia-inducible protein
449526	2	EPRS//glutamyl-prolyl-tRNA synthetase
474165	2	HN1L//hematological and neurological expressed 1-like
492279	56	HSPD1//heat shock 60kDa protein 1 (chaperonin)
493184	4	Hsp27//heat shock 27kDa protein 1
493185	7	IFRD1//interferon-related developmental regulator 1
494014	54	PRNP//prion protein
494017	34	SAR1B//SAR1 homolog B (S. cerevisiae)
494457	2	RDX//radixin
494463	31	LOC494463//stathmin-1
494469	3	SST//somatostatin
494560	3	LOC494560//heat shock protein 20kDa
494565	5	LAMP-1//lysosome-associated membrane glycoprotein 1
494568	3	CTSD//cathepsin D
497061	6	ADAMTS1//ADAM metallopeptidase with thrombospondin type 1 motif, 1
497064	2	PSMB3//proteasome (prosome, macropain) subunit, beta type, 3
497233	41	CFL2//cofilin 2
497234	2	FZR1//fizzy/cell division cycle 20 related 1
497635	3	Impact//imprinted and ancient
503545	36	SLC7A1//solute carrier family 7 (cationic amino acid transporter, y+ system), member 1
503666	2	P2RY1//purinergic receptor P2Y, G-protein coupled, 1
503700	3	PIK3C3//phosphoinositide-3-kinase, class 3
554303	18	CCL28//chemokine (C-C motif) ligand 28
574052	10	CETN3//centrin, EF-hand protein, 3 (CDC31 homolog, yeast)
574067	3	HNF1A//HNF1 homeobox A
574068	5	NCOA1//nuclear receptor coactivator 1
595105	25	CASP8//caspase 8, apoptosis-related cysteine peptidase
595107	6	LOC595107//PUA protein
595108	23	LOC595108//ADP-ribosylation factor family-like protein
595110	17	LOC595110//cyclin G1
595111	2	KLF4//kruppel-like factor 4
595113	7	ARL1//ADP-ribosylation factor-like 1
595115	5	LOC595115//GTP-binding protein SAR1a
595116	88	RAB1A//RAB1A, member RAS oncogene family
595117	26	LOC595117//Ras-related protein Rab-11A
595120	25	ITM2B//integral membrane protein 2B
595123	25	NAMPT//nicotinamide phosphoribosyltransferase
595124	39	SPARC//secreted protein, acidic, cysteine-rich (osteonectin)
595125	3	LOC595125//PRA1 family protein 2
595127	8	LOC595127//PRA1 family protein-like protein
606742	4	LOC606742//centrin 2
606749	11	RAB27A//RAB27A, member RAS oncogene family
606750	2	PIGK//phosphatidylinositol glycan anchor biosynthesis, class K
613127	10	MOBKL3//MOB1, Mps One Binder kinase activator-like 3 (yeast)
613128	6	SBAB-649D6.6//1-acylglycerol-3-phosphate O-acyltransferase 1 (lysophosphatidic acid acyltransferase, alpha)
613131	4	FCGR2B//Fc fragment of IgG, low affinity IIb, receptor (CD32)
613133	2	ACE//angiotensin I converting enzyme (peptidyl-dipeptidase A) 1
641344	10	GNE//glucosamine (UDP-N-acetyl)-2-epimerase/N-acetylmannosamine kinase
641348	5	SLC1A5//solute carrier family 1 (neutral amino acid transporter), member 5
641352	2	LOC641352//caspase-15
641356	5	ST8SIA4//ST8 alpha-N-acetyl-neuraminide alpha-2,8-sialyltransferase 4
641359	32	SULT2A1//sulfotransferase family, cytosolic, 2A, dehydroepiandrosterone (DHEA)-preferring, member 1
641362	2	ATG5//ATG5 autophagy related 5 homolog (S. cerevisiae)
654298	20	ID2//inhibitor of DNA binding 2
654323	113	LOC654323//FKBP1A-like
654327	27	SFRS1//splicing factor, arginine/serine-rich 1
654408	2	LOC654408//DNase X
654416	2	PEG10//paternally expressed 10
664652	63	OGT//O-linked N-acetylglucosamine (GlcNAc) transferase (UDP-N-acetylglucosamine:polypeptide-N-acetylglucosaminyl transferase)
664653	2	DKK3//dickkopf homolog 3
664654	3	MTX1//metaxin 1
692189	2	RNF4//ring finger protein 4
733576	6	ATG6//beclin 1
733579	3	LOC733579//tripartite motif protein TRIM5
733581	2	LOC733581//hypothetical protein LOC733581
733587	2	HRAS//v-Ha-ras Harvey rat sarcoma viral oncogene homolog
733590	2	MEF2C//myocyte enhancer factor 2C
733591	8	LOC733591//metaxin 2
733596	5	PLAGL1//pleiomorphic adenoma gene-like 1
733599	18	UNC-6//netrin-1
733607	3	MGST3//microsomal glutathione S-transferase 3
733610	110	LOC733610//transmembrane protein 59
733612	4	LOC733612//protein phosphatase 1 catalytic subunit gamma isoform
733613	6	IL23RA//interleukin 23 receptor alpha
733620	3	KPL2//KPL2 protein
733639	3	ANG1//angiogenin
733641	5	IDH3B//isocitrate dehydrogenase 3 (NAD+) beta
733645	2	GRN//granulin
733646	16	LOC733646//lysosomal 9kDa H+ transporting ATPase V0 subunit e
733649	2	TAP1//transporter 1, ATP-binding cassette, sub-family B (MDR/TAP)
733651	117	LOC733651//zinc finger protein 265
733653	3	LOC733653//crystallin, zeta (quinone reductase)
733654	39	LOC733654//cystathionase
733656	138	LOC733656//splicing factor, arginine/serine-rich 11
733658	2	LOC733658//UPF0027 protein C22orf28 homolog
733665	4	MMD//monocyte to macrophage differentiation-associated
733668	22	DIRAS3//DIRAS family, GTP-binding RAS-like 3
733669	6	GADD45A//growth arrest and DNA-damage-inducible, alpha
733670	62	RGS2//regulator of G-protein signaling 2, 24kDa
733675	2	MEF2B//myocyte enhancer factor 2B
733687	2	MAPRE1//microtubule-associated protein, RP/EB family, member 1
733688	18	TXNIP//thioredoxin interacting protein
733696	3	LOC733696//mannose-P-dolichol utilization defect 1
733698	24	LOC733698//rab geranylgeranyltransferase, beta subunit
733702	5	CD36//CD36 molecule (thrombospondin receptor)
751859	55	SIRT1//sirtuin (silent mating type information regulation 2 homolog) 1 (S. cerevisiae)
751868	4	RPL18//ribosomal protein L18
768103	57	HNRNPA1//heterogeneous nuclear ribonucleoprotein A1
768108	6	TRA2B//transformer 2 beta homolog (Drosophila)
768110	45	TRA2A//transformer 2 alpha homolog (Drosophila)
768112	27	YIPF5//Yip1 domain family, member 5
768116	2	RU2B//hypothetical protein RU2B
780402	7	SERPINF1//serpin peptidase inhibitor, clade F (alpha-2 antiplasmin, pigment epithelium derived factor), member 1
780403	2	LRRK2//leucine-rich repeat kinase 2
780404	3	PARK7//Parkinson disease (autosomal recessive, early onset) 7
780406	2	NODAL//nodal homolog (mouse)
780411	3	PSEN1//presenilin 1
780412	58	LOC780412//N-acetylglucosaminyltransferase I
780413	2	LOC780413//N-acetylglucosaminyltransferase I.2
780425	4	ARF6//ADP-ribosylation factor 6
780427	4	CD81//CD81 molecule
780428	12	CDC42//cell division cycle 42 (GTP binding protein, 25kDa)
780431	27	LOC780431//NDRG2
780440	21	YWHAZ//tyrosine 3-monooxygenase/tryptophan 5-monooxygenase activation protein, zeta polypeptide
791125	3	FYN//FYN oncogene related to SRC, FGR, YES
AJ648547	2	-
AJ651419	3	-
AJ652961	5	-
AJ653558	5	-
AJ653644	4	-
AJ653779	2	-
AJ655063	2	-
AJ655335	2	-
AJ657418	2	-
AJ657576	3	-
AJ657675	2	-
AJ658250	6	-
AJ660618	3	-
AJ661074	2	-
AJ661479	2	-
AJ661513	3	-
AJ663021	7	-
AJ663683	2	-
AJ664653	5	-
AJ664937	10	-
AJ664954	2	-
AJ665427	3	-
AJ666666	2	-
AJ666800	2	-
AJ667340	2	-
AJ667725	4	-
AJ668011	2	-
AJ668038	3	-
AJ668660	2	-
AJ669353	2	-
AJ680720	3	-
AJ680787	4	-
AJ682082	11	-
AJ682124	2	-
AJ682444	22	-
AJ682755	9	-
AJ682768	7	-
AJ683465	2	-
AJ683483	2	-
AJ683649	2	-
AJ683726	5	-
AJ684501	2	-
AJ684547	2	-
AJ684564	2	-
AJ685178	2	-
AJ685283	2	-
AJ686880	3	-
AJ746739	2	-
AJ747300	11	-
AJ939379	2	-
AJ939661	2	-
AJ939753	13	-
AJ939875	2	-
AJ940348	3	-
AJ940512	2	-
AJ941303	5	-
AJ941563	2	-
AJ941863	2	-
AJ942247	2	-
AJ945051	6	-
AJ945074	3	-
AJ945387	3	-
AJ945527	2	-
AJ945692	2	-
AJ945739	2	-
AJ946035	2	-
AJ946964	3	-
AJ948287	2	-
AJ949626	2	-
AJ954516	3	-
AJ954596	4	-
AJ954686	3	-
AJ954700	2	-
AJ957244	21	-
AJ959651	2	-
AJ960110	2	-
AJ960198	11	-
AJ960680	2	-
AJ961432	2	-
AJ961771	3	-
AJ963692	2	-
AJ963785	2	-
AJ964701	6	-
AU296249	2	-
AW308120	2	-
AW308490	4	-
AW311925	3	-
AW311982	2	-
AW312506	3	-
AW313838	4	-
AW314204	2	-
AW316234	5	-
AW347771	2	-
AW354854	4	-
AW414695	5	-
AW431172	74	-
AW431311	2	-
AW431321	2	-
AW431553	2	-
AW435775	2	-
AW436862	2	-
AW437041	18	-
AW480783	3	-
AW485848	2	-
AW486238	2	-
AW487788	2	-
AW656525	5	-
AW656607	4	-
AW670248	2	-
AW785953	2	-
AW787037	2	-
BE012412	7	-
BE012712	3	-
BE012728	7	-
BE012788	2	-
BE013906	2	-
BE013923	46	-
BE014072	2	-
BE014234	4	-
BE014827	2	-
BE015011	2	-
BE015073	2	-
BE015154	5	-
BE030367	2	-
BE030815	2	-
BE030887	2	-
BE031078	2	-
BE032001	2	-
BE032179	2	-
BE032201	3	-
BE032662	5	-
BE231601	2	-
BE231785	3	-
BE232348	3	-
BE232545	11	-
BE233522	9	-
BE233638	4	-
BE233698	2	-
BE233863	2	-
BE234222	2	-
BE235197	5	-
BE235236	2	-
BF078210	3	-
BF079603	2	-
BF079869	3	-
BF080013	2	-
BF080377	2	-
BF080793	2	-
BF188931	9	-
BF188951	4	-
BF189716	4	-
BF190242	3	-
BF190588	2	-
BF191293	4	-
BF191463	2	-
BF191911	5	-
BF192644	2	-
BF192779	2	-
BF192802	2	-
BF192927	4	-
BF199133	2	-
BF441107	5	-
BF441132	2	-
BF443216	3	-
BF443797	2	-
BF444030	3	-
BF444045	2	-
BF444116	2	-
BF444435	4	-
BF444897	3	-
BF599337	2	-
BF702165	5	-
BF702317	2	-
BF703273	99	-
BF703765	3	-
BF704057	2	-
BF704381	3	-
BF705605	2	-
BF705726	2	-
BF708557	13	-
BF709143	17	-
BF709703	3	-
BF710133	4	-
BF710439	24	-
BF710683	7	-
BF710895	2	-
BF711024	2	-
BF711206	4	-
BF711530	31	-
BF712570	6	-
BF712726	5	-
BF712787	4	-
BF712800	3	-
BG381872	2	-
BG382425	3	-
BG382884	2	-
BG382961	2	-
BG383871	2	-
BG384171	3	-
BG384805	9	-
BG384870	2	-
BG385152	7	-
BG609414	3	-
BG609473	26	-
BG609595	2	-
BG609738	2	-
BG732588	2	-
BG732686	20	-
BG732829	3	-
BG732842	9	-
BG732855	5	-
BG733068	2	-
BG733178	3	-
BG733323	3	-
BG833929	2	-
BG834317	2	-
BG835375	5	-
BG894537	8	-
BG894591	4	-
BG895643	4	-
BG895644	2	-
BG895886	2	-
BG895929	2	-
BG896022	3	-
BG896150	7	-
BI097780	44	-
BI118469	2	-
BI118481	2	-
BI118923	2	-
BI132619	3	-
BI132992	30	-
BI181665	2	-
BI182145	7	-
BI182406	10	-
BI182937	6	-
BI182939	2	-
BI182943	2	-
BI183179	2	-
BI184227	2	-
BI184358	2	-
BI184731	2	-
BI185017	5	-
BI185486	2	-
BI185540	32	-
BI186548	2	-
BI304602	3	-
BI305054	2	-
BI336171	2	-
BI336983	2	-
BI337096	2	-
BI337687	3	-
BI338389	3	-
BI338402	3	-
BI338444	2	-
BI338541	2	-
BI340048	2	-
BI340306	4	-
BI340360	2	-
BI340446	2	-
BI340584	2	-
BI341645	2	-
BI342150	2	-
BI342170	15	-
BI342712	2	-
BI342754	5	-
BI343448	4	-
BI344057	3	-
BI344141	7	-
BI344195	8	-
BI344428	2	-
BI344554	2	-
BI344777	4	-
BI344902	2	-
BI345053	20	-
BI345354	3	-
BI347254	3	-
BI359766	2	-
BI399108	2	-
BI399278	6	-
BI399336	2	-
BI400137	4	-
BI400181	4	-
BI400603	5	-
BI401764	5	-
BI403592	2	-
BI403714	3	-
BI403814	4	-
BI404304	4	-
BI404325	23	-
BI404345	6	-
BI404433	8	-
BI404983	2	-
BI405009	8	-
BI405022	3	-
BI467896	3	-
BI468010	7	-
BM190219	8	-
BM190558	2	-
BM483958	2	-
BM484476	5	-
BM658561	6	-
BM659094	2	-
BM659156	2	-
BM659254	8	-
BM659625	4	-
BM659665	2	-
BM659875	22	-
BM675855	2	-
BP138528	2	-
BP143106	3	-
BP143385	2	-
BP145805	2	-
BP146436	2	-
BP147701	2	-
BP148146	2	-
BP148817	2	-
BP148985	2	-
BP150672	2	-
BP151183	3	-
BP151211	3	-
BP151383	2	-
BP152161	2	-
BP152918	4	-
BP153013	3	-
BP153682	3	-
BP154410	2	-
BP155568	2	-
BP156301	2	-
BP157161	3	-
BP158024	4	-
BP159428	8	-
BP159801	3	-
BP161585	7	-
BP162764	4	-
BP163163	2	-
BP164143	4	-
BP165475	5	-
BP165927	2	-
BP167009	2	-
BP167361	2	-
BP167403	2	-
BP167504	2	-
BP167572	3	-
BP168353	4	-
BP169394	3	-
BP170088	2	-
BP170138	5	-
BP170308	2	-
BP171347	2	-
BP172985	2	-
BP434790	19	-
BP434836	3	-
BP434874	13	-
BP436256	4	-
BP436990	2	-
BP437406	2	-
BP438120	2	-
BP438406	3	-
BP438558	7	-
BP438881	2	-
BP440678	11	-
BP440836	3	-
BP447317	3	-
BP448600	3	-
BP448870	2	-
BP449058	5	-
BP451744	4	-
BP453046	2	-
BP455209	6	-
BP455292	7	-
BP456480	2	-
BP456750	2	-
BP456923	2	-
BP457299	2	-
BP457486	2	-
BP457868	4	-
BP458126	4	-
BP460864	2	-
BP461075	2	-
BP461095	4	-
BP461817	3	-
BP463159	3	-
BP463670	5	-
BP464868	2	-
BQ597694	4	-
BQ597714	2	-
BQ598397	8	-
BQ599302	19	-
BQ599506	2	-
BQ600725	8	-
BQ602070	13	-
BQ604234	56	-
BQ604336	4	-
BQ604796	9	-
BQ604899	98	-
BW957062	8	-
BW957179	5	-
BW957190	2	-
BW957193	2	-
BW957540	3	-
BW961280	4	-
BW961973	3	-
BW962523	7	-
BW964156	2	-
BW965308	2	-
BW966853	2	-
BW967409	2	-
BW969249	2	-
BW970727	11	-
BW971561	5	-
BW972524	2	-
BW974392	3	-
BW974959	2	-
BW975928	6	-
BW976769	2	-
BW976977	5	-
BW978019	2	-
BW979694	3	-
BW980316	3	-
BW984662	2	-
BX665306	8	-
BX666411	3	-
BX666582	6	-
BX666983	2	-
BX667614	2	-
BX668576	4	-
BX668795	9	-
BX669109	2	-
BX669541	2	-
BX670815	6	-
BX670816	25	-
BX672316	36	-
BX672606	4	-
BX673292	14	-
BX673739	3	-
BX674042	3	-
BX675298	2	-
BX914346	2	-
BX914832	8	-
BX915007	2	-
BX915263	2	-
BX915301	2	-
BX915322	2	-
BX916401	6	-
BX916512	2	-
BX916688	22	-
BX916731	2	-
BX916886	2	-
BX916924	2	-
BX917059	4	-
BX917308	50	-
BX917778	2	-
BX917781	5	-
BX917844	3	-
BX918667	4	-
BX918768	2	-
BX918840	6	-
[truncated: 9,034 more rows]
