# Supplementary material for: Differential gene expression in the endometrium on gestation day 12 provides insight into sow prolificacy
Source: BMC Genomics. 2013 Jan 22;14:45. doi: 10.1186/1471-2164-14-45 (PMC3610143; doi:10.1186/1471-2164-14-45)
Supplement: Additional file 5: Table S3 — Tags mapped to nuclear genome for ER. [file 1471-2164-14-45-S5.xls]

## Sheet: Recovered_Sheet1
Tag	Copy Num	hits	+/-	chr	start	type
CATGTATTTTTTACTGATCAC	2	1	-	2	108521215	1	12:G>T
CATGGACATTGGACTTTTAAC	6	1	+	15	115009337	0
CATGGAGATAAGAGGTGAGTA	2	1	-	11	22265284	1	19:C>A
CATGCACCTGCCTTGCAATCC	2	1	+	2	1849043	0
CATGTATTAAAGTCTGTATGT	2	1	-	X	123240790	1	2:G>A
CATGGTAGACAAATATTTATA	2	1	+	5	59129956	0
CATGCATAACACATCTTTGGT	2	1	-	8	92898553	0
CATGCTGCGTAGACTTGTTTA	3	1	-	13	26742796	0
CATGTTACCCTGATAAGAGAA	3	1	-	4	104549065	0
CATGAGAGATAAGTAAACTGC	2	1	-	4	104449106	0
CATGTACTGATCTATGTAGAA	22	1	-	15	52506807	0
CATGTTCCGCTGTGGGACATT	2	1	-	15	18138486	1	3:T>C
CATGTTGGTGGCGGGGAGGGG	2	1	+	5	17442100	1	3:T>G
CATGTTTGCTGTGTTGACAGA	7	1	+	3	88946095	1	2:C>T
CATGCCTCTGCAGAAGCACAA	6	1	-	1	266545158	0
CATGTCCACCTCTGGGAAGGG	5	1	-	9	17518465	0
CATGATTATTTAACTGATCTC	6	1	-	1	202834754	0
CATGGAAAGCAGAAAAATATA	5	1	+	3	41217801	0
CATGAAGTGATATTCCCTCAT	2	1	-	18	17044964	0
CATGTTGATACCAAACATTTT	14	1	+	4	6158272	0
CATGAGCCTGGACGAAAAAGG	9	1	+	14	66997841	0
CATGGGACCATCTGTGCAAAT	11	1	-	2	112733786	0
CATGCTACCAACTCACTAATC	4	1	-	15	79161965	0
CATGCAGGTTAGTTAGATAAA	3	1	-	6	118198559	0
CATGGGTTTGAATTCAGCTAC	5	1	-	11	9582447	0
CATGGAACTGAAGATGTTGAT	2	1	+	9	49730709	0
CATGTAATTATCAACATCTGG	2	1	-	12	23424774	0
CATGTGCAGATCACCAGGAGA	30	1	-	4	107857120	0
CATGGTTCTTTTGTTTAGCAT	3	1	+	7	130944667	0
CATGGTCCTGTCAGTGAGACT	2	1	+	14	12972025	0
CATGTGGTAGTACATTTTCTC	2	1	-	9	23178348	0
CATGTGAGGTTTTTTATGTGT	2	1	+	4	49041569	0
CATGTTTTTTTCATTGTTGAG	4	1	-	9	118913422	0
CATGTGTATATTGGCATAAAT	2	1	-	15	102207484	0
CATGGTGGGGAAGAGATGAAT	2	1	+	11	44229683	0
CATGTATTTAAAATAACAAGG	2	1	+	15	82212978	0
CATGTGGCTACACAAACACTT	4	1	-	7	39106484	1	8:G>A
CATGGGTTCCCAGCATTAACG	3	1	+	X	120280195	0
CATGAGAAACAATTTAGCGTA	2	1	+	13	40468370	0
CATGAGAACCTTCCAGAATCC	2	1	-	16	59842816	1	13:A>G
CATGTTTTTCCTGGACCCTGA	2	1	+	12	30564941	1	20:T>A
CATGTGGTGCAGCTGCTGGGG	2	1	-	3	65064320	1	19:A>C
CATGCTTTTTATTTGGCAAGA	2	1	+	6	56081441	0
CATGGGGCATAATTAGGAACT	4	1	+	8	47691512	0
CATGAGCAGTTTTATTAAAAA	2	1	+	5	91336890	1	6:A>C
CATGTTAATTGAATTAGGTTT	3	1	-	8	109715526	0
CATGCATGCAAACCGCAAAAA	2	1	+	1	76785447	0
CATGGGGCCCAGCAGTGGCCG	2	1	+	14	119134446	0
CATGTAGTGGGTGCAGCAAAT	2	1	-	2	80097818	0
CATGTTAACTTACAATTGCTC	3	1	-	7	101794466	0
CATGCCGTTAACGTCAGGTCT	2	1	-	11	67234288	0
CATGATTCTGGAAATACTCCC	2	1	+	X	98819664	0
CATGTTGCAGGTTGGGTTTTT	3	1	+	7	81273338	0
CATGATCCCAGTTATAGTGAT	2	1	-	13	101294659	0
CATGACGAAGAGAAAAACCAG	2	1	+	15	51786768	0
CATGTTAGTGATTTTTAGTAT	9	1	-	4	135859385	0
CATGGCTTCAAATACAATATT	2	1	-	15	115351444	1	2:T>A
CATGAAATATTAATGTCATTT	2	1	+	3	22924368	0
CATGTGGGGGTGATGAGTAAT	2	1	+	15	120547146	0
CATGTTTCTAAGATAAACCGG	4	1	-	9	114006115	1	2:G>A
CATGAAAAAGTTCACATACTT	2	1	-	4	102547107	0
CATGTGTAAGGGTGACTATAT	5	1	-	9	107951680	1	5:T>C
CATGTATATGTGTTCAAAATA	2	1	-	9	96372065	0
CATGGACCAGTTCTTTGGGAC	2	1	-	6	60401393	1	2:G>A
CATGATATTAGGTTCAAACAG	2	1	+	9	12288372	0
CATGGGAAATCATAATTGTAT	3	1	+	13	103288606	0
CATGGAATGAGTCTTTTTATT	2	1	+	7	118375977	0
CATGATGGAAAATAACGCATT	16	1	+	12	50723032	0
CATGTTACTTTCAGTAAAAGT	3	1	+	14	95927677	0
CATGGTAAAATGCTTGGAAAT	2	1	+	13	38772624	1	0:T>C
CATGGCTTATTCAGTCTCAAA	3	1	-	3	28701147	1	19:G>T
CATGAACAATGTAAACCATAA	2	1	-	7	22318289	0
CATGTACTATTTTATTGGGTC	136	1	-	18	18281592	0
CATGAAATTTAAACAAGTGTG	4	1	-	17	50139709	0
CATGTTTCTGTTCTTCCCGCA	4	1	-	3	48018486	0
CATGCTAAGTTTTCTGCAAAT	2	1	+	14	39885968	0
CATGTTCAGTAACTAGAACAT	5	1	+	17	12801180	0
CATGGGTGAGAGAGGGTCCAG	3	1	-	1	251544850	0
CATGCTATTAAAAGATTTTCA	2	1	+	1	126185980	0
CATGCCTTTGAAAATTATGTA	8	1	+	9	67689301	1	15:G>T
CATGACCTAGAAGGTAACAAT	2	1	-	5	17187932	0
CATGTTCAAGCCAAGAAGTTT	2	1	+	13	137331840	0
CATGTGTTTTGTGTGAGCTGT	2	1	-	10	26991425	0
CATGGTAATTGAGGAAGACTT	4	1	+	11	20118362	0
CATGTTCTGAAAAGTGCCAGG	12	1	+	7	59194114	0
CATGTAAAAATATCTTTTATA	2	1	-	15	53096865	0
CATGACCCCCAACCCAAGCCT	2	1	+	6	58968614	0
CATGTTTAAGAAAGCAATCTA	2	1	+	2	87102223	0
CATGGGACTTTGGAACGAAAG	3	1	-	4	35135177	0
CATGTGCTTGCCCAACCCTGG	3	1	+	6	57435813	0
CATGACTGTCCTAAATCAAAT	3	1	+	7	45903465	0
CATGACCAAAAACCAAAACCG	5	1	+	8	101762221	1	19:A>C
CATGCAGCTTTTATCACCTCA	2	1	+	7	125149861	0
CATGTCTTGTTCAGTGCAAGC	2	1	+	7	117757969	0
CATGAGACAGTAAAATACAGA	6	1	-	2	83203536	1	6:C>T
CATGGCCACCTGAAGAGTCCA	2	1	+	11	24623394	0
CATGCCAATCCTGGTTAGCTT	2	1	-	3	16086356	0
CATGCAATTTTTCCTTCGTGA	2	1	+	4	45296915	0
CATGGCTTTCAGAGTATTATT	2	1	+	7	18639760	0
CATGGGCAACAGACCTAGAAG	2	1	+	13	140919879	0
CATGACCACTCATAGATCCAG	3	1	+	15	16262608	0
CATGTCCAATCTTTCATACCA	3	1	+	1	92075820	0
CATGTCTAAAAAGCTATGTAT	2	1	+	8	33699999	1	14:A>T
CATGGACTTGGGGACTACATA	4	1	+	13	26743452	0
CATGACACTTGTTAGAAGTCA	2	1	+	17	47982272	0
CATGAGAGATTGAGATGCTGG	3	1	+	1	284844639	0
CATGTCTTAGGTATTTTCTAG	3	1	-	5	44524612	0
CATGTTGTCATAAAAAGGAGG	2	1	+	10	48265380	0
CATGATAAATATACACCTTTC	10	1	-	4	79516999	0
CATGTGCCTATATGATTTATC	2	1	+	13	15583762	0
CATGAAGAATAAAAATCCTTC	2	1	-	X	26342046	1	8:G>T
CATGTTTCTACACTGAAAAAA	3	1	+	18	42668126	1	1:T>A
CATGCAACTTCAATAGCTACA	3	1	+	5	95659966	0
CATGATGATGTGAAAAGAATC	4	1	+	5	61915008	0
CATGAATAAAATTACACATAT	3	1	+	1	240041076	1	3:C>G
CATGGGAACTTCCTTGAGGCT	2	1	+	5	26890445	0
CATGGGCTATTTTTAGAAATG	2	1	-	9	37411170	0
CATGCATGTTAAAGATATGAG	2	1	-	6	122861542	0
CATGAGTAATTGGCCGTGTGA	2	1	+	8	46457470	0
CATGGTCCAGTCTGCACATTT	2	1	-	7	10915741	0
CATGAGGATACCGGATCTGGC	2	1	+	5	59415347	0
CATGCAGACAGGGGAAAGCCT	4	1	-	X	16216044	1	11:A>C
CATGTGCACAGTGGAGCCGGG	7	1	-	15	134379781	0
CATGATGTAGCACTCAACATT	24	1	+	9	77042561	0
CATGGGATTTTTCCCCCAGAT	2	1	-	18	12460944	0
CATGTTCAAACTTCCATATGC	3	1	-	12	23393036	0
CATGGGTTTGATCCACAGTGG	2	1	-	1	219161314	0
CATGTACTCTCAGCAACATCA	13	1	+	10	50103318	0
CATGCCACCATCCTACGGGGA	3	1	+	3	5742377	0
CATGTAAGAAAAGGCCTACAT	4	1	+	12	47157331	0
CATGTGGAGCACATAACACAG	2	1	-	1	58154742	0
CATGGAATTTCTGTCTTATTT	2	1	+	14	15434057	0
CATGATTCAAAAATGTTTTAT	5	1	+	5	61615541	1	14:T>G
CATGAAATGGTCTGAGGGTAT	2	1	+	7	91298465	0
CATGGGACTCTCGACTCTGTT	2	1	-	1	61239109	0
CATGCTTGACTGTGGTGGTGG	3	1	+	5	17819796	0
CATGGTTTAAATGAATGTTAC	2	1	-	14	115310396	0
CATGGGAGGATCTGAAAGGTT	3	1	+	5	1103774	0
CATGGAAAAAGTATAAAGGTT	3	1	-	9	10515443	0
CATGTGCTGAGGAAGGATGTT	6	1	+	X	41230403	0
CATGTTACTTTGTCAATTTCG	2	1	-	13	68313613	0
CATGAAGACTTAATCATCAGC	3	1	-	5	81619425	0
CATGCAACTGGGATGTTGTAT	2	1	-	11	14963042	0
CATGGAGTCATTAAAGGCAAT	2	1	-	2	63230324	0
CATGCGTCCAAATACTTCTTT	91	1	-	17	34041684	1	2:G>A
CATGCATCCAATGAATTCTCT	2	1	+	2	16836121	0
CATGTCATTCTTTGATCAAAT	2	1	-	6	92811957	0
CATGGCCAAGATTCTCAAACC	5	1	+	13	33708234	0
CATGACAAAATGCACCAGAGG	2	1	+	1	18238545	1	18:G>A
CATGTTTCATTTTTATAAGTT	7	1	+	4	103489878	0
CATGTCACCTTGGTCAGCAAC	5	1	-	15	98702695	0
CATGTGAAAATGGAAGAGGGG	2	1	-	9	69178981	0
CATGATAAAACAAGTTTATTT	2	1	+	2	121539112	1	17:T>A
CATGTTTTCCAGACTTGAACG	7	1	-	9	128761233	0
CATGGTTATAATTTGAGTTTC	4	1	+	2	135221593	0
CATGGTCATTTTCTACCTGCC	47	1	-	14	50922190	0
CATGCGAATTACGGAGCATCT	3	1	-	15	124203367	0
CATGTTCCATCTAGTCCACAG	4	1	+	10	56118782	0
CATGTGAACACAACTGAAGAA	2	1	-	3	20023685	0
CATGTACACAGTACTCCAGAG	7	1	-	9	31918608	0
CATGGAATAAGTTCCTTCTTG	2	1	+	4	86395373	0
CATGTTACTGAAATTGGTCTG	5	1	+	8	111959004	0
CATGCCCTTTCCCCACATACA	4	1	-	1	196905865	0
CATGAGGTTGTGAGAGTTTGA	2	1	-	1	197790794	1	0:C>G
CATGTCTTGTGTGGGTGTGTG	10	1	-	13	67671592	0
CATGCATAGCAAATTTCAAAG	2	1	-	14	100647071	0
CATGTCATTGGCCATAACAGC	2	1	-	12	46920212	0
CATGTGAAAAATTCTGTAGTG	2	1	-	1	127702121	0
CATGTATTACTAATAATTCTT	4	1	+	18	33868949	0
CATGATTTAAATATGTATGTA	2	1	-	5	46079384	0
CATGGTAACTGTTATAATTGG	2	1	-	5	28903832	0
CATGAAGCCTGAATTTTGGGG	3	1	-	4	36409284	0
CATGGGCATTTACACAGGATT	2	1	+	15	90821113	1	18:T>A
CATGTTTACCAAGCACAAGAG	2	1	+	18	43019513	0
CATGTGAAAAACTCAAAAAAT	4	1	+	3	99624670	0
CATGCTTTACTTCAGTAAAAT	2	1	+	15	70632	0
CATGTTTGGGAAAAAAAACTA	17	1	-	2	11287346	1	3:T>C
CATGTATTTATACAGGCTCTT	3	1	-	14	439112	0
CATGAAAAAAATAAATCAATT	2	1	+	17	33986133	0
CATGCACTACAGCATTCTACT	26	1	-	1	29313951	0
CATGATGCAAATAAAGTCCAT	4	1	+	5	73312252	0
CATGCATTCGTGGTGAGTATT	2	1	+	1	78548403	0
CATGAGAGTAAAATAAACGTC	4	1	+	1	261133309	0
CATGCTGTTTGAAGATATGGG	4	1	-	4	70243950	0
CATGTATTCAAAGTCCTTATG	38	1	-	10	65797007	0
CATGATCGCTTGAGTATATTT	8	1	+	14	22370593	0
CATGTTAACGTCTGTATAATT	2	1	+	13	64202502	1	17:C>A
CATGAAGGTAGAATACTACAT	2	1	+	9	82091702	0
CATGTGACTCTTCTATGTAGC	2	1	+	8	87861393	0
CATGGCCAACATTCGTTTCCT	2	1	+	7	11645874	0
CATGAAACAGAACACTATACT	2	1	+	1	42855100	0
CATGAGGTAGGATTGCTAGGT	2	1	+	7	43707978	0
CATGGAAAATTGCTTTTGTTG	2	1	-	9	98921951	0
CATGTCAAGTTGGTGGAGGCC	2	1	-	1	32411303	1	0:A>G
CATGTATATTGAAATTGTTCC	2	1	+	14	120174282	0
CATGGGGTCAGAGAAACAGGA	6	1	-	8	4212698	0
CATGCACTTTGCTTAGATTTT	2	1	-	13	92041242	0
CATGAGAGCACTGGACTAGGA	8	1	-	2	104834626	0
CATGCAAGAGATAGTACTTGA	4	1	+	3	25948865	0
CATGAAAAATCCCAATGTTTA	3	1	-	9	34070053	0
CATGAACCCAGAAACAATGAA	7	1	+	9	116389485	0
CATGCCCACCGGCAGGGGACC	3	1	-	2	128563400	1	2:G>A
CATGTCAGTGATGACAGGAAG	2	1	+	3	2248947	0
CATGTTTGCAAGGTTAGATGG	2	1	-	11	58003177	0
CATGAGTCTTTAAGCCTGAGT	2	1	-	18	678946	0
CATGAGACAGACAGCTTCTGG	2	1	-	3	39919880	1	2:T>A
CATGACTTCACTTTTCTTGTA	2	1	+	15	90821623	0
CATGAATCTTAAAACCTGGAC	68	1	-	10	65799167	0
CATGGGGTATTGAATACAGGC	2	1	-	2	128248230	1	1:A>T
CATGGGCAAGTGGAATAAACA	2	1	-	14	75691586	0
CATGCCTGCTGGATCTGACTT	7	1	-	6	23702567	0
CATGTGCTAGAGCCATTCCAT	6	1	+	9	92194555	0
CATGGAAAGATGGCAGTTTGT	2	1	+	11	70176833	0
CATGTAGGACTTTTTATATTG	2	1	+	8	61000125	0
CATGTTGCCGTGGACTATGGC	3	1	-	10	61631283	0
CATGTTCAGCATAACCGTTTC	2	1	+	18	4947917	0
CATGTTGAAGAATTGCTCCGT	3	1	-	10	65016815	0
CATGCAACCTTGGATAAGTAT	2	1	+	3	95215866	0
CATGACTACAATTCCTGGAGA	2	1	+	3	88037520	0
CATGGGGCCAGGAAGTGTGTT	6	1	+	6	35462369	0
CATGCAAATTGTGTTAAAAAG	5	1	-	17	48720490	0
CATGGGCCTCTGCAATTACGT	2	1	+	6	22094507	1	18:G>C
CATGTGAGCCCACACTAGGGG	5	1	-	17	46096533	0
CATGTCACAACATAAAGTAAT	2	1	+	8	100091379	0
CATGAGGGGGGTCTCTTTTTC	2	1	+	1	249473501	0
CATGGAACTTACTCATAAACT	2	1	+	18	8046168	1	20:C>T
CATGCAGCAAGGAGTTATGGG	2	1	+	8	7400733	0
CATGTTTCATCATAAAGGAAA	3	1	-	1	121157255	0
CATGTGGAAATTATCAAAATG	3	1	-	2	101943304	0
CATGGGCTTTTTGGCATTAAG	3	1	+	9	116389569	0
CATGGAAGGATTTTAATTGCA	2	1	-	4	54598491	1	17:T>A
CATGAAGGTCATACCAAATTA	9	1	-	14	47133409	0
CATGAAACAAATTTTTCATTG	2	1	-	18	31653592	0
CATGACTAATACCATAATGTC	6	1	+	1	241017011	0
CATGTAACTTTTACTTCAGTG	12	1	-	7	79812130	1	13:A>G
CATGTCTTTGTCTAAAAAAAA	28	1	+	1	19438863	1	15:C>A
CATGAGGGGAGGGGAGGAAAG	2	1	-	9	107980559	0
CATGTGAAAGCTTCCGCTGTT	2	1	-	11	46772945	1	15:A>C
CATGTAAGTGCCCAGATGGAC	2	1	+	X	11269462	0
CATGCTCCAAGAAATTTCTAC	3	1	-	1	212293262	0
CATGTCAAGAGAGAAACAGGC	3	1	+	2	5543482	0
CATGTAATTTGTTCTTGGTTG	3	1	+	17	36552722	0
CATGCAATTTCATCTAGAAAC	14	1	-	5	61914256	0
CATGCGGAAAAAATAAAAATC	2	1	-	X	120853831	1	4:A>G
CATGATGGGGAGAAAAAGTAT	8	1	-	5	67245068	0
CATGAAGATTCTACAAGACAG	11	1	-	1	171827319	0
CATGGCAATGACCTCTTTGAT	9	1	+	1	57011769	0
CATGGAACTACCTCATCAAAA	2	1	-	18	24104944	0
CATGTAAGAGAGATGGATTTC	2	1	-	8	30046619	0
CATGTTGAGCATTTTAGCAAT	2	1	-	X	101047436	0
CATGTCGTCTATGGATTTTTT	2	1	+	7	125241125	0
CATGCATTTAAGACTTTTTTC	3	1	-	11	43398323	0
CATGTGATCAGAAGCACGCTA	3	1	-	2	36719341	0
CATGTTTCTATAAGTTCTGTT	2	1	+	9	31927794	0
CATGTGTAATTTACCACATAT	11	1	+	13	90537022	0
CATGGTCCCTGGGGATCAGGC	6	1	-	2	46870057	0
CATGATGTATGGCAGAAATTG	6	1	+	1	232636458	0
CATGTGTTCTTTCCTATAGGT	3	1	+	12	21759484	0
CATGTTCCCATTTCATTAAAT	2	1	+	1	156244274	0
CATGTAACATTGTCTTGAACA	4	1	+	6	29405057	0
CATGGGGGGGAGGATGTCGGG	2	1	-	7	4482588	0
CATGGTCGTTTCCATCCTTTT	2	1	+	4	99391618	0
CATGCGGTTCTGGAAAAGATG	2	1	+	6	13349762	0
CATGGTTGGAAGGATTTATTG	2	1	-	1	9120216	1	1:C>T
CATGAGTAGTAGGAGTATTTT	2	1	-	8	60697192	0
CATGCTTCCCGTTCTTGTTCT	2	1	-	18	51545071	0
CATGCTACTGAATAACTGCTG	2	1	-	13	67802573	0
CATGTGCACTTCAAAAAAAGT	53	1	-	6	54186586	1	14:A>T
CATGTCCTTATGAAACACACA	2	1	+	16	76952060	1	2:C>T
CATGCTTAGAATTGTATCAGT	2	1	-	X	75958528	0
CATGCGCGTGGGGCTCAGAGC	19	1	-	X	57282794	0
CATGTAAGTTTTGAAAGAAAC	3	1	+	14	112673590	0
CATGCCAGAATAATCATCCCA	4	1	-	1	238596959	1	1:C>T
CATGGCTTTTAAACATTTGTT	2	1	-	1	264145423	0
CATGGCTGCAGAACTGAACTC	2	1	-	9	44998792	1	10:T>C
CATGAGGTAATAAACTTCTAT	3	1	-	1	118196882	1	19:C>T
CATGTGTTTGGTGGGGATTTT	2	1	+	13	2043333	1	11:A>T
CATGTGCTTTAAAACTCAACA	2	1	-	9	34021539	0
CATGGGCTGCACAGAAACAAC	2	1	-	1	136430269	0
CATGAGTTATTAGAAATTCTG	5	1	-	1	53844130	0
CATGTAACTTATCCTCACTGG	4	1	-	18	17292105	0
CATGTATTCTCAGAGAAATAT	8	1	-	2	33203374	1	4:G>A
CATGGTGAAAATTTATTTTAC	39	1	+	13	102096571	0
CATGCTACTTCTATTCCCTAC	2	1	-	X	109197288	0
CATGTTGGGACAACAGAAAAA	2	1	-	4	128213619	0
CATGGTTCCAAAGAGGCATTG	2	1	-	11	9475163	0
CATGACCTATGGGTCTGAGTG	2	1	+	3	87442079	0
CATGGAACTCTATATATCCTT	2	1	+	15	113031725	1	10:A>T
CATGGAAGGGAGGACGGAAGG	2	1	-	3	708240	0
CATGATGTGGTATGATGTGAA	2	1	+	1	102141782	1	8:A>G
CATGAGGATAATCCCAGGCCC	2	1	-	5	9735930	0
CATGCGAGCTGTCTTGTTTTT	6	1	-	13	105461166	0
CATGACTGTGCCCACCCAAAG	2	1	-	16	32556027	0
CATGCAAATGTTCTATAATTA	2	1	-	1	247387604	0
CATGGGGCTTTGGCTTTTACT	2	1	-	7	127054447	0
CATGTAGATATTGTTCCCTGC	2	1	-	1	173433815	1	6:T>C
CATGGTACATACTCTGTTTTG	4	1	-	7	22158243	0
CATGTATGTAAATCAATTCAT	3	1	+	5	82903160	0
CATGTGTTTGGAATTCCATAG	3	1	+	4	18372278	0
CATGTGACAGAACTACAGACC	3	1	+	6	56350184	0
CATGGGAACTCCCCAGTATGG	4	1	-	6	94446469	1	14:A>T
CATGGGAACTATGCAGTTGAT	34	1	+	13	43344000	0
CATGCTGAGAGGTGTGGGCAG	2	1	-	2	4512926	0
CATGTTCCCTAGGAAAGAATT	2	1	-	X	95283588	0
CATGCTAGCTGCACATTACAG	2	1	-	16	45313881	1	16:G>A
CATGCCCCTGGAAATGATTGA	3	1	-	9	36027421	0
CATGGATGTTCGGTTCAACAT	2	1	-	11	23090473	0
CATGTCACACTTACCCCTTTG	4	1	+	13	139777634	0
CATGTCTTCAGCCACCGAAGG	2	1	+	16	35361887	1	20:T>G
CATGGAGGTACCACAGCTTGA	2	1	+	9	7797251	0
CATGCACACAACCAACCAAAA	2	1	-	6	54431136	1	4:C>G
CATGAGAGAGGACTTTTCCAT	3	1	+	18	12532273	0
CATGTAAAAAATTCAAAAAAA	2	1	+	16	934198	1	3:T>G
CATGCGATTTGGAAAGAAGTT	8	1	-	1	54485907	0
CATGCAGAACATTACACTTTA	2	1	-	8	69571827	0
CATGTTCATAGTAAAAGCTTT	2	1	+	3	41833381	0
CATGATACATTTTATAACTTT	3	1	+	4	65684637	1	16:T>A
CATGGTGGAGAGTAAGAGAGG	2	1	+	7	102848000	0
CATGGATTGAGGATAACTGTT	2	1	-	7	74698839	0
CATGTAAAGTGTGTAGCAATA	2	1	+	2	122480986	0
CATGAAAGCATCAACAATCAC	2	1	-	3	4688662	1	19:G>T
CATGGATGGACAAAGTCAAGA	2	1	+	4	37955403	0
CATGTGAAAATTTTAAATATT	2	1	+	5	72782210	0
CATGATTTCAATAACAACTAT	2	1	+	11	57561804	1	8:T>C
CATGATTATTCCAAGGAACTT	2	1	-	3	121529963	0
CATGAATGCACACTCTCTAGA	5	1	+	3	66732810	0
CATGTGGTTTCTAAAAACCCA	2	1	+	14	11267294	0
CATGGACCCCAGCACCTTCCT	2	1	-	12	36891720	0
CATGTGACCCAGGAATCGGGG	2	1	-	9	128903657	0
CATGGAGACGTATGATAATAT	6	1	+	6	46940064	0
CATGGGGTCTTCATTTTACTT	91	1	+	1	289875983	0
CATGATGCCACAAAGTAAATG	3	1	-	11	250195	0
CATGAACTTGAAATTTAATTT	2	1	+	2	12955260	0
CATGTGTAGTTAAATCCTTGG	2	1	-	1	174673992	0
CATGTTTAAAATCACTGTTTT	2	1	+	1	177614232	0
CATGTACCTTGAGAAATAAAA	2	1	+	15	67736365	1	12:A>G
CATGGTGGGCAACTCATTACA	2	1	-	13	77747950	1	7:T>C
CATGGCTCCTAAGAAGGAGAA	8	1	-	11	6434506	0
CATGGTCAGCGAGGCTGGGAG	2	1	-	18	5026690	1	17:A>C
CATGGAAGTAAACGTTTGCAC	5	1	+	6	8759523	0
CATGAACTGGGGACATTCTGT	2	1	+	6	12470738	0
CATGGGTATTTGGAACTGTCA	3	1	+	7	135597104	0
CATGTATAGATGATCTTTTTT	2	1	+	8	34657813	1	14:T>C
CATGTATATTATCTGAATCAC	15	1	+	7	107400677	0
CATGCGGTAAGCCTGCCTGTC	2	1	+	1	250078748	0
CATGAGATTTCCTGGGATACC	46	1	-	3	34950300	1	14:T>C
CATGACTTTGTAGGAGAGTGT	2	1	+	4	122189517	0
CATGCTCTATTATATTCTATT	2	1	+	11	57502589	0
CATGCTATTTTTGGCAATGCC	7	1	+	8	39508505	1	18:A>G
CATGGTAATAGATTTATATTT	2	1	-	2	116066040	1	2:C>A
CATGCAATCTATGCAAAATAT	4	1	-	5	59171418	0
CATGCTTAATTACTGCTATTA	3	1	+	X	71330985	0
CATGAATAACTTTGTTAAAAA	3	1	-	1	161075079	1	5:G>T
CATGAAAGAAAATTTGTTATT	2	1	+	2	4083578	0
CATGGACTTCAGGATGCTGAT	25	1	-	6	37204677	0
CATGTAGGAAATTCTCCTCAT	4	1	+	1	250738831	0
CATGTAAAAGTTGATTGGGCT	2	1	-	5	70647876	0
CATGCATTTGTACTCAAAATG	2	1	-	X	97036670	0
CATGATTATTTTTTTGAGAGA	2	1	-	1	166472524	0
CATGCAATACTGGTATTTCAA	2	1	-	5	62754246	1	12:A>C
CATGAGGATGCAAGATGGAGT	2	1	-	9	40899274	0
CATGTGTATTCTTTTTCTCTT	2	1	-	12	49558825	0
CATGCAGGCTTGACCAAATCC	2	1	-	10	62060794	1	0:C>G
CATGAAAAATTGGAGTTGCCA	2	1	+	8	82021931	1	17:C>G
CATGACTCTGTGTTAAAAATT	2	1	-	4	70160360	0
CATGGAATAGATTTTTGATGG	2	1	+	17	688687	1	20:T>G
CATGAATAGAACTTTAGGTAC	3	1	+	2	45513693	0
CATGAAGAGGTTAAACAATAT	3	1	-	2	43519202	0
CATGTATTTATACCTTATTAA	2	1	-	6	122851614	0
CATGTGATCCAAGGAAATATT	6	1	-	X	95675500	0
CATGCTACACACACTGGACTT	3	1	-	7	74524066	0
CATGGTTTTTTAGCAGAGCCA	9	1	-	7	121250542	0
CATGGACATCTTGGAATGTTG	2	1	+	16	45302723	0
CATGTGAGTTTATGAGTTAAT	2	1	-	9	76788096	0
CATGGCAGAATGGGATGAACA	2	1	-	9	43323427	0
CATGTGTGCTGAAGTTACAAG	2	1	+	3	7287326	0
CATGGAAAGTAGCACTTCTAG	3	1	-	2	66178687	0
CATGGATGGTCTGTGTTCTAT	2	1	+	1	253654238	1	17:T>C
CATGTATCACCTCTTCAGCTT	11	1	-	2	87739627	0
CATGGTGCTGGTCAGAAGCAG	2	1	-	13	57374775	0
CATGAGGAAGCCCATATAAGT	22	1	-	13	25931346	0
CATGGGTTCAAGGCTTAGCTG	2	1	-	3	21945701	0
CATGCCAATTCGATGCACGAT	2	1	+	5	61962037	0
CATGGTCACCAGTGACTATGA	2	1	+	13	109941339	0
CATGTAGAATTTTAGGGAGGT	3	1	+	15	52764160	0
CATGGTCTCCAAAGAGCAGGG	2	1	+	5	18289909	0
CATGACATTATCAAGTTTAAG	5	1	+	1	189224342	0
CATGATAAATTATATTCAGGA	16	1	-	6	33255609	0
CATGTTAACTGTTTTGGTTGG	2	1	+	9	100549604	0
CATGATGGAAAAGTAATTAAA	2	1	+	16	44729863	0
CATGATGTTCCATCTTCATTT	6	1	-	9	67540154	0
CATGTTTAGTATTTTATGAGT	2	1	+	4	125601196	0
CATGTGGGTTGGTTTCCTTTT	2	1	+	14	129036259	0
CATGACTCCTTTTATACTGTC	2	1	-	7	81459545	0
CATGAAGGGAATGTCCTAACT	2	1	+	7	35650964	0
CATGAACATAAAATTGCAAGT	2	1	+	13	72607189	0
CATGTTTTTTTAAGGCTTGAG	4	1	+	9	115725000	0
CATGGCTCTCCTATTGCCAGC	2	1	+	1	32410484	0
CATGCTGGGTGCGATCTCCCG	4	1	+	5	473238	0
CATGCTATGTAAGAAATTACT	9	1	+	15	44302529	0
CATGAATCTCTTTTACCTATT	2	1	+	14	43217327	1	15:T>C
CATGAATAAATGCTAATGCTT	3	1	-	7	97666244	0
CATGTAAAAATAAACTCATAC	3	1	-	13	20461777	0
CATGTGAAAGCTCTATTATAA	4	1	-	11	13877883	0
CATGATTTTTTGGGTCCTGAG	2	1	-	17	62581120	0
CATGCGATATGAAATAGTCAT	30	1	+	4	28668365	0
CATGTAACCCTAGCAAAATGC	6	1	+	6	10420992	0
CATGCGAGGAATATATGATGC	2	1	+	2	138488229	0
CATGCAAACAAGACAGCACTG	2	1	-	8	7642702	0
CATGACCTGCTACCTCTTGTT	2	1	-	1	76150197	0
CATGACCCTGGGCACCTTCTG	5	1	-	2	3423626	0
CATGTCCAAAGCTGAAGCATT	6	1	-	1	210654066	0
CATGAGGGTAAACTTAACAAT	8	1	-	5	90249128	1	0:A>G
CATGTAATCAGGTGAGGTAAT	3	1	+	18	42279584	0
CATGATAGGACGTTTGGGGTG	3	1	-	X	45350643	1	10:A>G
CATGTAATTATTTTACCTTGG	5	1	+	2	91491516	0
CATGCTCTTTGGTTCCATTTA	2	1	-	1	64130367	0
CATGGATGTTTAACATAGAGT	2	1	+	15	94814116	0
CATGAAACATAATAGAAGCCA	2	1	-	2	62286160	0
CATGTTGTGAAAAACCAGAGC	5	1	+	5	42293302	0
CATGATGAAAGAAGAAAGATC	2	1	-	10	56111737	0
CATGATCCAAATGCATCAAGT	4	1	+	9	47647003	0
CATGGTGAGCAGTGACAATTA	2	1	+	13	3214083	0
CATGGTGATTTTTAAATTCAG	2	1	+	16	4112391	1	20:A>G
CATGGTTAGATTTCGTTTCTT	2	1	+	17	33782854	0
CATGACACAAAGTGCATCTTG	2	1	-	1	87244792	0
CATGGGGAAGGGCTTGTCCCT	5	1	+	9	50539201	0
CATGAACCCCATCAGCAACAG	2	1	+	9	87144663	0
CATGGGCTGTATTGGAGCTTA	3	1	+	15	42379554	0
CATGTGTGGTGAGTTGTAAAA	5	1	-	1	94997794	0
CATGACTACTTGTACAAATGG	2	1	-	3	15446069	0
CATGCAAGTGGCCTGCCAATT	11	1	+	12	15542468	0
CATGTGTAATACTCTGTTAGA	4	1	+	3	71117421	0
CATGTACTGTGGTAACTTTGG	3	1	+	X	82775677	0
CATGGAGAAGCTTGCAATATT	2	1	-	13	143313034	0
CATGTGTTCTTTAACCTGATG	3	1	-	15	63234397	0
CATGAAGCGGGGGGTAGCCTG	4	1	-	4	129508679	1	7:C>G
CATGTTTCTACTGAAATGCCC	5	1	-	8	46507327	0
CATGCGTAAAAAACTTGGAAT	2	1	-	2	51290330	0
CATGAAACAAAAATCCAAACT	2	1	+	11	18024954	0
CATGTGCCTTTAAAAAAAAGT	4	1	+	11	65914509	0
CATGTTCTAAAGTTCCACAAC	3	1	+	11	18239888	0
CATGGGCTCAGGAGGACCAGC	14	1	+	6	32430594	0
CATGCTTCCCAAGCGAACCAG	2	1	+	4	111590799	0
CATGAGGACCATCTGGTTAAG	2	1	-	3	51659924	0
CATGACCAAACTTTCTTATTA	39	1	-	2	68308097	1	16:G>A
CATGGAGGTTTATTAGACTTT	2	1	+	13	50881594	0
CATGTGAATTTGAGGGTACAC	2	1	+	3	93988394	0
CATGATAAAAAGGTAGGTACA	2	1	-	10	26224208	0
CATGATTAAAAAATTCCCACT	6	1	+	2	94229378	0
CATGCAGTTAAGTGAATTTTT	23	1	+	9	125044786	0
CATGCGAATTCCTAGGTCAGG	2	1	-	1	78341797	0
CATGGCATTATAGTAGGGTAA	2	1	-	1	38705853	0
CATGTCATATCCTATCTCTGG	3	1	-	4	101239005	1	17:T>G
CATGGTAAGGACTCATTCTGG	3	1	+	8	47681294	0
CATGTCAACTCACTGGCTAAG	2	1	-	9	76064673	1	16:A>G
CATGTACTAATACAAAAGCTT	3	1	+	1	229557412	0
CATGGGGGCCCGGGGGGCGGC	4	1	+	7	1344904	1	11:A>G
CATGCGCAACAGGACGTAATA	2	1	+	2	108520202	0
CATGTGGACATTTGATAAAAA	2	1	+	3	51280011	0
CATGAAGTGTTAGAAATTTCT	2	1	+	14	31856361	0
CATGTGTTTTCAAACTGATAA	2	1	+	13	125360673	1	14:A>C
CATGTGCCTTGGGAAATGCTG	3	1	-	10	56775664	0
CATGTAATAAAGTCATATGCT	6	1	-	17	36894924	0
CATGTGGTGGATTATACTTAT	5	1	+	X	82152871	0
CATGCCCAGGACCAATCTTTA	3	1	+	12	18595410	0
CATGTTAGGGGAATTCTCCAC	2	1	+	1	30063409	0
CATGCTTTTGTTCAGACCTGG	3	1	-	12	18037379	0
CATGGAATCAGGGATTTGATT	17	1	-	2	108651684	0
CATGGGCAGAATTTCTAATTG	4	1	+	15	77083755	0
CATGTGCTATAGGAAAATACA	3	1	-	13	67588266	1	11:T>C
CATGTCTGTTTTCACTAAGGA	2	1	+	13	75369981	1	20:G>A
CATGTTGTCTCTGTAAATGAC	23	1	-	15	49324980	0
CATGTCCTTAGAAAACGATTT	2	1	+	8	88868406	1	16:A>G
CATGGGTTGTACACTGTCCAG	3	1	-	1	128940992	0
CATGCATCCCCATTTTTCGGA	2	1	+	8	4168227	1	2:C>T
CATGGAGGCTGAGTAAGAGTT	2	1	+	9	6252598	0
CATGGAGCCACTGCGTGCTGC	2	1	-	12	55848337	0
CATGGTTGTGGTTTTTTTTTG	5	1	+	13	19711165	0
CATGTGACGTCAAAAGATTTT	2	1	-	9	86071862	0
CATGAGCTCAGAATATCTTAC	3	1	+	6	65012703	0
CATGTATATGTGAACTGGATC	7	1	-	17	47871976	1	3:A>C
CATGGGTCCTAGGACTTTGTT	3	1	-	9	128812288	0
CATGGCCTGAAACATTTAAAC	4	1	-	10	61480951	0
CATGAGCTCACCCAGGATGAG	2	1	+	X	87493077	0
CATGGTTTACCCTTGGTACCT	2	1	+	14	112362349	0
CATGAGAGAAAAAGCCTTGGT	2	1	+	2	77505852	0
CATGGTAGTGGAGAGAGGAAA	4	1	+	1	118365520	0
CATGCTTTTGTCTAACAATGT	2	1	-	14	15418021	0
CATGACATAATGTTCATAAAG	2	1	-	1	57016722	0
CATGGAGGTATAGAGTCCTGG	2	1	+	5	16874381	1	0:T>C
CATGTCATAGTTGTGGCCAAG	2	1	+	15	47827002	1	6:C>A
CATGGCTCCCCAGCTATAAGA	3	1	+	15	42039918	0
CATGTAATGGTTTTGTTTCTA	3	1	-	1	23028556	0
CATGTCAGATATTTAATAAGG	2	1	-	18	44616316	0
CATGGTAAGTACTCAGTAGGT	23	1	+	10	66596029	0
CATGTCTTATGAGGATGTTTT	2	1	+	5	64272086	0
CATGCTGTTTTTCCTATACAG	2	1	+	6	60918675	0
CATGTGCTAAAAATACCCATT	55	1	-	14	104671671	1	2:G>A
CATGGAACTGTTTGCATCCGT	2	1	-	6	1632660	0
CATGTGAATGTGTTACAAATT	2	1	-	10	47039416	0
CATGTAACCCTGATTGGCATT	13	1	+	7	82062882	0
CATGGCTTCCTGAGCAAGCTT	2	1	-	1	21732030	0
CATGCTTGCTATCTGGCTTTT	3	1	+	X	76381043	0
CATGTTCCTCTCCCCTCAAAA	2	1	-	4	52029629	1	20:C>T
CATGATTTTCGTAACTTTTGA	2	1	+	1	64004434	0
CATGTTTTCTACACCAATTTT	2	1	-	12	18389053	0
CATGGCCTAATAAAATCAGCT	2	1	+	1	217749191	0
CATGATACCAACATATTATAG	4	1	+	15	98537159	0
CATGGGTTCTTGTGTATATCA	2	1	-	1	144386634	0
CATGCCTACCTGTACACCAGT	2	1	+	1	131822601	0
CATGCCTTGCCTGTCCTTTAC	2	1	-	14	74511494	1	15:A>G
CATGTGGAGTTCTTAGGCAAG	2	1	+	9	118873401	0
CATGTCAATCTTTTAAATTTT	15	1	-	7	81408822	0
CATGGGCCTTTGAGAAGTGAT	2	1	-	14	45550561	0
CATGAGCTAATCAATCTGATT	4	1	+	7	120443182	0
CATGACCTATCCAGAGGAAAT	2	1	-	1	112318777	1	7:C>A
CATGGTTCCCCATCCAGGATC	2	1	-	12	56960054	0
CATGTAACAATGTGCACTTTT	2	1	+	18	31644932	0
CATGGTTTCAAAAAAATACTT	7	1	-	11	29080845	1	16:T>A
CATGGAAGTATGCATATACGT	2	1	+	7	107948004	0
CATGGAAGAGAAAACTGTTGG	3	1	-	1	73617878	1	19:T>C
CATGTTGTAATAAAATGAAGC	2	1	-	9	107961934	0
CATGGAGAATCTATTTTTAAC	2	1	-	15	49680050	1	20:A>G
CATGAGAGAAAAATCTGGTTT	2	1	-	9	20914469	0
CATGAAGGTAGGAAATGGAAT	2	1	+	13	44569870	0
CATGGGCTGGCGGAGGCCTCT	2	1	-	1	289793232	0
CATGTGTGACAGTTTTCCTAG	2	1	-	10	75257	0
CATGGCCATCTTCATTAGAAT	2	1	-	16	21563805	0
CATGCCAAGTTTAAAGGTATA	3	1	-	8	75415341	0
CATGAAAACTGCTATAAGTAA	2	1	+	17	28007716	1	13:T>A
CATGGTTGGGGTCTTTCTTTT	2	1	-	6	47500865	0
CATGTCATAAGGAGATTATTT	15	1	-	7	14451573	0
CATGGACCTTTGTACGAGCCG	2	1	+	17	61268345	0
CATGTCTTGAAGTCATTAGTT	2	1	-	X	36586063	0
CATGAGCCTGTTCTCCAAAGG	4	1	-	1	200914033	0
CATGGAATATTTTTAGCCGGG	3	1	-	5	78674972	0
CATGTCACCTTGGCAATTCAC	2	1	-	6	3053337	1	14:G>T
CATGAAAATAGGAAACCTGAG	3	1	+	15	130169030	0
CATGGCAGCAAGGTGGAGCTG	2	1	+	4	79830044	1	16:G>A
CATGGAAGATTGGTCAAGAGA	2	1	+	1	264071074	0
CATGTATTTATTATAGTCTAT	2	1	+	1	165100321	0
CATGACTCCTGCAAAGGTAGA	2	1	+	5	44198622	0
CATGGGGAAAGAAGAAGAGAT	63	1	-	14	48310756	1	20:C>A
CATGATGAACACAAAGCACAT	9	1	-	8	94658620	0
CATGCCATTTTCTGGATCAGT	2	1	-	2	112820128	0
CATGTGAACTTGAGCCGAAGC	10	1	+	7	47153729	0
CATGTCTCGGCGTGGACGAAG	2	1	+	6	122401334	0
CATGTAAATTCCTTAACTTAG	10	1	+	3	15365308	0
CATGGTGGTAAGAAAACATAC	6	1	-	1	115023912	0
CATGTCTTGAAATATAATTCT	2	1	+	4	21865847	0
CATGTGATGATCCAGTTGTCT	3	1	-	2	69885416	0
CATGGTAAAGGAACATAGATT	7	1	+	16	41552756	0
CATGCAAAAATAAACCATATT	2	1	+	16	13002537	0
CATGGTTACTATTTGCCAGAG	3	1	-	17	19808827	1	1:A>T
CATGTTGCTATTAGTGTTAAA	2	1	+	15	73287098	0
CATGTTTCTGTAAATTTTTTA	2	1	-	5	67368849	1	9:G>C
CATGTTAGGTATATTTATGTT	2	1	+	15	90924341	0
CATGCAACTCTGGGCTTATAC	15	1	-	4	111709227	0
CATGTTAGAGTGAGAATAAAC	2	1	+	6	9711899	0
CATGCATTTGTCTGAAAAAAA	4	1	+	2	81542199	1	3:T>G
CATGCTTATTGAGAGAACATT	5	1	-	2	68347023	0
CATGTACTGCACCTTTTAAAA	2	1	-	9	36093132	0
CATGGTGGTTGGCCCTCAGCA	2	1	+	13	27486689	0
CATGGGTAATGATGTTATGAG	211	1	-	9	125633682	1	2:G>A
CATGGCAGGCGGAGAGTAGGG	2	1	-	3	117610442	1	20:A>C
CATGCTGATTCCAGCCTCAGC	2	1	-	3	90880680	0
CATGTGCTGCAGTTCCTAAGG	2	1	-	13	59262248	0
CATGCTCCCGACACATACTAA	2	1	-	12	47039884	0
CATGTAAACAGAATGGTTTTT	8	1	-	15	114195077	0
CATGAGGTTTACCCTCACACA	2	1	+	1	38777818	0
CATGGAAATCGGCACAAAGTT	2	1	+	12	42066395	0
CATGAAAGTATATCAATTAAA	2	1	-	7	130344364	0
CATGGAACGACTTACAGAATT	2	1	+	2	129349627	0
CATGACATTCAAGTGACCAGG	7	1	+	15	118291290	0
CATGGTTTTTTACCTTAGTAT	3	1	+	X	120858802	0
CATGTGCCAGAAAGCAATCTC	2	1	-	13	22430094	0
CATGTATTTTTGTTGTTTCCC	6	1	-	14	30955908	0
CATGAGGCATTTGCAACTTCT	2	1	-	X	19489187	0
CATGATACTTTTACCACCACC	2	1	+	9	283350	0
CATGTGTGAGCAGTGTCCTGA	47	1	+	14	29960743	0
CATGGTGGATGTAAGCAGGTG	2	1	+	1	75749094	0
CATGAATTCACTAAGATGTTA	2	1	+	14	21246519	0
CATGTTAGATTTTGCCAAAGT	2	1	-	18	51612426	0
CATGTTGGTTAAGCGTACAGT	2	1	+	8	116265492	0
CATGTAAATTTGGTCTTTTTG	4	1	-	13	67219881	0
CATGATTACTGTGGCTCTATA	2	1	+	X	42629088	0
CATGCGTGTTGCTTAGCAAAG	2	1	-	X	41230386	0
CATGAAACGGAGACCTCTTTC	8	1	+	9	114957151	0
CATGGCTCCCTGTCTCAAGGG	2	1	-	14	31891001	0
CATGGTCCTGACGCCGAAGGA	3	1	-	4	77250377	1	15:T>C
CATGTCCAGCTTTTCACTCCT	2	1	+	1	250774613	0
CATGATTCTGATATTTATATT	2	1	-	9	83933407	0
CATGTAGAGGGAAATTTAGAG	2	1	+	1	260515380	0
CATGTGCAGTGGGTGGTGTTT	2	1	+	7	31597563	0
CATGCAAGTTCCCATACTTAG	2	1	+	2	65671557	0
CATGCCCCAGGGGTGCAGCCC	7	1	+	18	42900040	1	5:G>C
CATGACAGCACAAAATGCCAT	3	1	-	5	68853425	0
CATGTGGCCTTAAAAAATTTA	2	1	+	10	50600751	0
CATGGTTTGGCTTACACCAAT	4	1	+	9	98245599	0
CATGTGGATTCTTTGTAGTTT	2	1	-	8	62861974	0
CATGGTATTGATATCTTGATT	2	1	+	1	174853017	0
CATGATGGCTGGAGAACAAAG	3	1	-	2	74917012	0
CATGACCCCTAAATGCTTAAA	2	1	-	5	20940279	0
CATGCGCTTTTCTAGATTTGT	3	1	+	8	74593299	0
CATGTCCTAAGTTTATTTTGT	4	1	-	6	58972919	0
CATGCAGGCTAGCGGAGAGGA	2	1	+	2	3949509	0
CATGTATTTCTAAATTTTATC	6	1	-	2	5186725	0
CATGGGGATACTGACTTGATT	4	1	+	9	107946765	0
CATGACATCTACCTTCTTATT	2	1	-	3	91822965	0
CATGTATATGGTGAGTGAGCC	3	1	-	4	98559422	0
CATGGTGCAGACGGAGGTGAG	2	1	+	2	48945545	0
CATGTCTCGAAGTTGACCTCC	5	1	-	11	67231633	0
CATGAGGTTCAGCTATGTCTC	4	1	-	1	251036791	0
CATGGCTGGTTAGCCTGCGGC	3	1	+	3	8015144	0
CATGTAGTTCGCAAAAAGATG	2	1	-	13	22683518	0
CATGATCTTCAAGTAGGTAAG	2	1	+	1	248080044	0
CATGGCTCAACATTTTATAGT	2	1	-	1	46785369	0
CATGCCTCTCCGGAATTAAAG	2	1	+	5	1465936	0
CATGACTGTAAACACTCAAGT	2	1	+	10	19396423	1	3:T>G
CATGATTCCCATACCCTCAAC	3	1	-	17	48071359	0
CATGGCTATGTTTGTATTTGT	2	1	-	1	156937195	0
CATGTTTGAGCATTTCCCTAT	4	1	-	6	4897625	0
CATGCCCCTTGTAAATTAGAG	4	1	+	1	156230881	0
CATGTTACGCTTACAGAAGAC	5	1	-	7	59060648	0
CATGGTCAGAATGGTTTGACT	2	1	-	2	74837033	0
CATGGGTGAGGGCACCCTTCA	2	1	+	18	42970219	0
CATGCAACCATAGGTGTTCAG	4	1	-	7	68443364	0
CATGTTAGTTCTGCTGGGGGA	2	1	+	17	45919165	0
CATGAACACTCTTGGTTTAGA	5	1	-	7	58031380	0
CATGAGGTTTTAATAATCTAA	2	1	+	6	58517037	0
CATGGTTGTCCTGCTTAAGTA	18	1	+	14	56259783	0
CATGCTGTGTTTATCTATGCT	5	1	+	1	95747993	0
CATGCTGCAGGTGAGATTCTT	4	1	-	3	106417152	0
CATGCATATGCTCTCACAAAA	2	1	-	15	72981739	0
CATGGTTTGGGTCAATGCTGA	2	1	+	1	265807400	1	1:G>A
CATGGTCAGGTATGCTTTTCC	4	1	+	11	79467257	0
CATGGCCAAAGCATCTCAGTG	2	1	-	16	47823009	0
CATGGGGGCACTGTTGAAACG	3	1	+	2	136207276	0
CATGACCAACTTAAGCAAATC	5	1	+	9	118428548	0
CATGCCTGTCAAGACAGGGGT	2	1	+	6	40642049	0
CATGCATTGCCTCACATACTG	2	1	+	9	86717383	1	10:T>C
CATGGTCCAAATTTCCTTAAC	2	1	-	4	38921981	0
CATGCTTATGGTTCCATCTGT	6	1	-	17	12512954	1	7:A>T
CATGCGTTGTGTACCGTTCTG	2	1	+	14	74416198	0
CATGCTGATGTGGACTATGTT	7	1	+	8	57524405	0
CATGGTAGTTATTTGTCCTGT	2	1	-	17	2985222	0
CATGGAGAGATAGCGCTTTAT	13	1	-	2	70285070	0
CATGTGCCCCATTCTTTCCAC	52	1	-	9	86726777	0
CATGGCTGATTTAAGGTCTTG	2	1	+	12	23987055	0
CATGTGTTGAGTATGGCTAAG	2	1	+	7	21987244	0
CATGACATTTGCTTTTTAGCC	2	1	-	8	103050177	0
CATGGCTGATTTCAGGAATAG	2	1	+	7	100507858	0
CATGAAAGATAAAATTTTAAT	13	1	-	7	76677483	1	3:G>C
CATGGTTTCTTCTGGATCATT	2	1	+	13	27023049	0
CATGTAGATCCTAGTTAACTT	36	1	+	2	128246055	0
CATGCTTGTTTTGATTAAAGG	2	1	+	1	121359038	1	3:A>G
CATGAACAAACCACTGTAATG	2	1	-	8	61025534	0
CATGTGAGCAATTGACTGGTC	2	1	+	2	90437157	0
CATGGTATTTTAAGGATTTTT	2	1	+	1	237278051	1	20:C>T
CATGGAGTTGAACAAACAAAA	2	1	+	6	79695377	1	20:T>A
CATGGCCTGCAAGACCCAGTA	2	1	-	6	56789516	0
CATGGCAATTGCTCAATAAAC	3	1	-	4	99414355	0
CATGTAACTACCATTCTCTGT	2	1	+	11	37972690	1	17:A>C
CATGTGGGAGAAATCTGAAAT	2	1	-	12	49565725	0
CATGTCCCCTTCGCTGTATAC	4	1	+	5	86772580	0
CATGGTCAAAAAAATCTGTAT	79	1	-	5	33521638	0
CATGAGAGCACTGTATAGGGG	2	1	+	7	21929238	1	11:C>T
CATGGAATATATGACCTGAAT	2	1	+	3	89988698	1	3:T>G
CATGTGTGTTTTTTATATATG	3	1	-	2	124379631	0
CATGTGTATTTTGAACAAAAT	10	1	+	13	89576613	0
CATGGGCTAGAATGATGGAGT	8	1	+	2	118119562	0
CATGTGCCTCTGGTGGAACTC	2	1	+	16	29162952	0
CATGTAAAAGTTCTGCAGTGA	2	1	+	13	33352923	1	9:T>G
CATGTCAATTGCAAAATAGTA	2	1	-	11	23832447	0
CATGTAGTTTGACTATTCCTT	7	1	+	2	119310276	1	0:G>C
CATGTGCTGCTAGATAGAATG	2	1	-	4	43643931	0
CATGGAGCATTGCTTCCGCTT	5	1	-	10	51692836	0
CATGGAATTACAGCCATTGCT	7	1	-	13	59522248	0
CATGCAAATCATAAAGGTAGT	2	1	+	3	28012150	0
CATGCTTAGTCCCACACTGGC	3	1	-	9	107960933	0
CATGAGAATAAACAGTTCCCA	12	1	+	8	47680090	0
CATGTGTTGAAAAACGGAGAT	8	1	-	4	68967849	1	15:A>C
CATGGGAAAATCATTTATATG	3	1	-	5	32341168	0
CATGGACAATATGATTGGTGC	8	1	-	14	14122677	0
CATGTAACACAGGATGGTTAT	2	1	+	13	7063492	0
CATGTGGCTCCGAGTGGCTGG	2	1	+	5	5057894	0
CATGGGCCTCAGGAGAGACTC	5	1	-	6	70559298	0
CATGAGCTGGGGAGAGGAGAC	3	1	-	13	99750917	1	1:G>T
CATGATGGGAAAATTTTAAAT	5	1	-	1	124979163	0
CATGTATCTTTAGGGTGCCTA	3	1	-	18	12979923	1	16:T>C
CATGATATATGCTTAGCGTCA	5	1	+	4	103854023	0
CATGCAAATAAATGTGGATTG	9	1	-	8	79717965	0
CATGGTTGCTTATTTTCTTTG	2	1	+	14	52648657	0
CATGGAAGCTAAAAAAATTTA	6	1	-	8	9035283	1	9:T>A
CATGGATATTTTAGATCTAGA	2	1	-	9	9042989	0
CATGAATCAGGAAATGTAAAA	4	1	+	6	112887817	0
CATGTGTATCAATGGCATAAA	2	1	+	4	57838082	0
CATGAAAAAGCAAAGTTTATG	2	1	+	9	65860219	1	9:A>G
CATGAAGGCCACTGACTTTAT	4	1	+	2	4706152	0
CATGTGTAATACAATTTTCTT	2	1	-	15	127389292	0
CATGTTCAAGGACAAGAATAC	2	1	-	6	97419000	0
CATGCACCAACACTCTCTCTC	2	1	+	10	21160035	0
CATGTTCTTATGCGTATGTGT	2	1	+	8	116252130	0
CATGTAAAAATAATTTACACT	4	1	+	1	95166518	0
CATGGGTGTCCCCTCCTCCCA	2	1	+	7	81365756	1	17:T>C
CATGAATAATTTGAAATTGTG	3	1	-	5	80834000	0
CATGTGTGTATTTAGCTCAGT	3	1	+	1	145733888	0
CATGGGAAGTTTGATTGCTCT	2	1	+	9	62217562	0
CATGCCTTTTTATTTTAGGTA	6	1	-	3	96018541	0
CATGAGCTTTTGGATCAGAAG	3	1	-	9	5133892	0
CATGTTCAGGGAGAGCTGCTG	30	1	-	14	148427798	1	2:G>A
CATGAAAGACTAAGTCATCGG	3	1	+	1	127610735	0
CATGGCTAGGTCACAGATGCA	2	1	-	12	33434645	1	15:T>C
CATGTCTTAAATGATCACTAC	6	1	+	9	48435901	0
CATGAGACCTGGGGCCAGACA	2	1	+	1	188970666	0
CATGAGAATTGGCCATAATTG	3	1	-	13	39031120	0
CATGACTTTATCAAAATATTA	3	1	-	14	38878959	0
CATGGTTCATTAAAACCATTT	3	1	-	4	131479908	0
CATGGGAGAACTTGGGGCTGG	2	1	+	17	45902542	1	2:G>T
CATGGCCCTGTTTGCTTTTTT	3	1	-	2	50403876	1	10:C>A
CATGTGCCTTGGATGCCCCCA	2	1	-	7	88155305	0
CATGTGCACATTTTAGGAGCA	7	1	-	11	448876	0
CATGATGGCAAGATATGGCCA	3	1	-	13	40468778	0
CATGCTGGAAAATGTGCCTTA	26	1	-	18	1785871	0
CATGGTCTTGAATTCTTTGCC	25	1	-	12	16170308	1	1:C>T
CATGAGCATCTCACTCTCAAG	2	1	-	1	190642192	0
CATGAGCAGTCACGGGAACTT	2	1	-	11	11579836	1	12:A>G
CATGTAAAGTGGATCCTAAAA	3	1	-	4	34450274	0
CATGAACATTTTAATAAAATC	3	1	+	3	37498728	0
CATGTTTCTCGGAGAGGTCAC	2	1	-	1	282119953	0
CATGATATTGAGCCAATAATG	4	1	+	4	28664866	0
CATGTCCCCTTGGACTAGGGG	3	1	-	5	5247331	0
CATGTTTAATGTAATGTAGTT	3	1	-	5	70634457	0
CATGTAACCAAAGTAAGACAA	2	1	+	13	126836531	0
CATGTGATGGTGGATGACTCA	2	1	-	2	72709599	0
CATGCAATACTTAGTATGTCT	2	1	+	14	39897821	0
CATGAGCTTTTAAACACCTGA	6	1	+	7	35056415	0
CATGGGAAAACACCTTGAATT	3	1	-	6	45394025	0
CATGGTAAATATTTTCTTTGA	6	1	-	3	95303426	0
CATGAGAGAAAAAAATTTCTG	3	1	+	3	80175076	0
CATGGGGTCAGAAATTACACT	2	1	-	6	66168720	0
CATGATTAACAGCGGGGTGGG	2	1	-	9	26998363	0
CATGTTACGAGCCTTACAGAC	22	1	-	1	32410467	0
CATGGTACTTACAAGGCATCT	2	1	-	15	120336202	0
CATGTCAGTGTCCTGTTATAT	4	1	+	2	55676151	0
CATGTTTGGCAGCTTTTACCT	3	1	+	1	87219581	0
CATGTGTTTCCACTGCTATGA	3	1	-	9	125673232	0
CATGGGTACCAGGCCTGTCAG	134	1	-	4	98857728	1	0:A>G
CATGAGGTTTGCTCAGAATGA	5	1	+	2	125795298	0
CATGTGGATAAATATAATAAA	13	1	+	4	79895064	0
CATGGTCATCAGAGATCCCAG	4	1	+	18	6635469	0
CATGCATTTCTTTTTTGAAAA	2	1	+	11	71809297	0
CATGGGCTGGGCACAGTTCTG	2	1	-	7	82082908	1	0:C>G
CATGTGTTATTTTAGAAATAG	9	1	+	16	19866353	0
CATGTGCCTTTTATTTGCAAA	2	1	-	14	110377271	0
CATGAAAATCTGGTCCTTTTC	3	1	+	1	236117723	0
CATGAGGTAGATTTTTCTATA	2	1	-	3	54001456	0
CATGTAACTTATTTGAAAACA	2	1	-	2	47481273	0
CATGAAGAGGACAGTTCTTGC	7	1	+	15	131969668	0
CATGGTAACCGTGAGAACATT	2	1	-	X	87875470	0
CATGGGGCCTCAATAAAGTTT	17	1	+	2	62550294	1	1:C>A
CATGAGTATGTATAAATGTAG	15	1	+	2	118817398	0
CATGTTTTATTCACAGTTTTA	2	1	-	13	25001855	0
CATGTTTTATAGATGTGACAC	2	1	-	7	135597139	0
CATGTATGTGCTTTTAAAATA	2	1	+	13	114828821	0
CATGCTAAGGGGTGAGAGGCA	4	1	+	13	45056218	0
CATGAAGAAGTCCCCTTTCTT	2	1	-	9	123373599	0
CATGGCAATATTAATAAACAC	3	1	+	18	38272486	0
CATGATCTCTGCTTCATTCTT	2	1	+	8	57433197	0
CATGTTTGTCCTGACAGCAGC	2	1	-	7	38663272	0
CATGATTTTCAGCATTCACTT	2	1	+	3	90604579	0
CATGTTCTAACTATAATTTAC	2	1	-	16	72636262	0
CATGTCTCAGTGTCATTTATA	2	1	-	13	138189899	0
CATGTCTTGTACCTGAGGATT	3	1	+	1	46878013	0
CATGCTCTTGCTTTGCCTCTG	2	1	-	2	56063079	0
CATGTTCTAATGCCCAGCCAA	2	1	+	13	143249414	0
CATGTCACAACATCTTTCTTT	2	1	+	14	29590112	0
CATGGACTTCAAAGAAGTTCT	11	1	-	1	266550703	0
CATGAGAGCGCCTGATGCCAG	2	1	+	10	1942337	0
CATGCCTTCAGCCCTGCCCCA	3	1	-	6	3303842	1	6:G>A
CATGTGAGCGTCAACCCTGGA	2	1	-	3	3740068	1	10:G>A
CATGGAGAGTAGAAACACAAG	2	1	-	7	40345781	0
CATGATTATCTCGATAACGTT	3	1	-	16	3273426	0
CATGAATTTAGGGTCTACTAG	2	1	+	4	104379166	0
CATGTGCTAATGACTTCACAG	10	1	+	1	59904664	0
CATGGCCTTGGCTTCATACCA	2	1	-	15	47529227	0
CATGAAAATCTCAGATGAATA	2	1	-	1	209964073	0
CATGCATACTTAACATACTTG	2	1	+	18	37561408	0
CATGAGCCGCCTTAATCCCCT	4	1	+	12	11831333	0
CATGGCACCTATGCACAGAAC	2	1	+	4	34773170	0
CATGGCCCCCCCCAGCACCCG	2	1	-	10	48589086	0
CATGGTGGGGGGTTACTTATT	2	1	+	6	42145027	0
CATGCGTTCAGGTCTTCTCTT	3	1	+	15	77090022	0
CATGCTGTGTGTGAATGTGCC	2	1	+	6	3320356	1	1:C>A
CATGGCTTCCAGACCCAGGTT	19	1	+	9	107058737	0
CATGTTAAAACAACACAATTC	9	1	+	10	60105324	0
CATGGAACCCACAAGTAACAA	5	1	+	8	23385066	0
CATGATTTGGTCTCCTTGGAG	2	1	+	1	147341685	0
CATGTGCAGGCAGCTTATGCT	3	1	+	X	123580009	0
CATGTCTTTAGCTTGGCATTA	2	1	+	8	16250277	0
CATGGGAAGAAGCATTCACCA	2	1	+	9	2839849	0
CATGTGGTATTGGTATAAACA	2	1	-	13	93178600	0
CATGATAAAAACCTGATCCTG	2	1	-	12	3198320	1	10:G>T
CATGTTTGGAGCTGGTCTCTT	5	1	-	7	35646647	0
CATGATTAATTCTAACTTTTA	3	1	+	1	106742568	0
CATGAAATCTGTAAATGAATT	2	1	-	4	52135488	0
CATGTATCATTAAATATCTAT	2	1	+	1	188072563	0
CATGTTTCTCAGCAGTTATGC	7	1	+	4	36779023	0
CATGTTTCCGTGTCAATAAAT	24	1	+	1	266929826	0
CATGAAGCAATATCCACAAGT	2	1	+	2	128680116	0
CATGAGACCTACGGGACGTTA	2	1	-	12	3528619	0
CATGTTTTCTTGGATTTGTTG	2	1	-	10	26220375	0
CATGAGGTCAGTTTCTGAAAT	2	1	-	8	33550997	0
CATGATAAAAATTGGGTTTGA	2	1	-	8	98961970	0
CATGCATAACTGACCAGGGAA	2	1	+	1	165005647	0
CATGGGCTTAGAACTTTGTAT	2	1	+	1	195084428	1	5:A>G
CATGATATGGAGACAAAATGC	6	1	-	4	91474264	0
CATGAATTACTGTCTTCAAAC	2	1	-	9	95827938	0
CATGATATAAACAAGGCAATG	2	1	-	15	134207723	0
CATGTCTAACAGCATTAATTT	3	1	-	17	33554790	0
CATGCCAGGCTCTGTTAAGAA	2	1	+	17	36121201	0
CATGTTCTTACAGTGTCCATT	8	1	+	18	47472829	0
CATGCGAAGCTCCTGGACCAG	3	1	-	1	2442990	0
CATGATGAAATAAAACTTATA	8	1	-	3	60974009	1	0:T>G
CATGACGTGGAGAGCAGATAC	2	1	+	17	47970628	0
CATGTTGTCACAGCATCTAAA	3	1	+	13	33324141	0
CATGCTGGGGGGAAAAAAACT	2	1	-	8	65574225	0
CATGCCAACCTGGATAGCAAC	2	1	+	8	111791916	0
CATGGTAAAAGGATGCTTAGG	2	1	+	4	14380202	0
CATGGACTTGGAACTGCACAG	3	1	-	3	9923963	0
CATGTTCTGGGTCAGTTAGAT	2	1	-	2	61186591	0
CATGGTGTTGCCTTCTATGTA	2	1	-	10	54122778	0
CATGCACCATCTACTTCTTTG	3	1	+	1	83358135	0
CATGATTATATTAAATAAAGT	7	1	+	14	30462579	0
CATGGAACTGTTCGGATCATA	3	1	+	7	43706362	0
CATGTTTTTCTGACTCAGCAT	5	1	-	2	16764806	1	14:T>A
CATGCGTTTCACACCTGACTT	2	1	+	11	74929838	0
CATGTCCGAGTGATTGAAAGT	9	1	-	15	35991710	0
CATGCTTTTCTGCTTATTATA	2	1	-	7	122589760	0
CATGTCTCAAAAAGTTGACCA	10	1	-	7	34731382	1	9:A>T
CATGGGTCTGTGTTCTGCGGC	3	1	-	9	111620784	0
CATGCCTCATTCTCCTATGGC	9	1	-	14	94505199	1	2:C>A
CATGTAAATCCTCTCTATGGT	4	1	+	2	23859066	0
CATGGCATCTTAGATCTAGAT	2	1	+	18	32806411	1	3:A>G
CATGGGGCTCCAGAGCTGGCC	3	1	+	13	68340723	0
CATGCGTTCGAGGCCATTGGT	8	1	-	X	122776958	0
CATGGGGATGTCTGTCTAGGC	9	1	-	17	50204666	0
CATGTCTCTCAGGTTCCGCAG	5	1	-	5	59930830	0
CATGGCTAGAATTTTAAACTC	3	1	+	2	5193960	0
CATGTGCCTTGAGCATCAGAT	5	1	+	13	129056565	0
CATGAATAGGAATGTATATAA	4	1	-	7	120443165	0
CATGGAGATTCATAAATAAAT	2	1	+	6	55597814	1	2:G>T
CATGTATATAAGTTTGGGTTG	2	1	+	8	74358773	0
CATGGAACTGACAATAAACAT	4	1	+	8	116909979	0
CATGGCCTATGTAATATAACT	15	1	-	8	46204839	0
CATGGAGGATTTCTCTTGTAG	3	1	+	16	38101900	0
CATGTAAGTTTCTGGAAATGG	3	1	+	1	125753123	0
CATGGTTTTGTTTTTTGTAAA	2	1	+	13	82317536	0
CATGGGTTTTCTTGGTTTTTA	2	1	+	1	193074397	0
CATGTGCCCAAGTATTTACAT	2	1	-	14	69952536	0
CATGATGGGAGTGATAGGTCT	2	1	+	1	77111146	0
CATGTGATATTTCCAATCAGT	4	1	+	13	54838756	0
CATGTAACCACAGCCAGGTAG	4	1	+	15	52533811	1	3:A>G
CATGGGTTTCTGAAATAAAGG	3	1	+	3	26091763	0
CATGTGCCCCTGCAAGAATAT	2	1	-	2	61061495	0
CATGTCTGACTACCTGTGTAT	2	1	-	4	98566468	0
CATGGTTTAAAATAGTGTCTG	2	1	+	2	44075794	0
CATGGTATTTCTACTGACCAG	4	1	-	7	4779395	0
CATGTCCGTGCCTCACTGCTG	2	1	+	1	2072800	0
CATGTTTTTAATATATTATGC	3	1	-	3	37500536	0
CATGGCAGGATCACAGAACTC	3	1	+	13	105140617	0
CATGATTACTAAATATAATTT	4	1	-	X	94821104	0
CATGTGATTTAAAATATGGAG	2	1	-	18	44714926	0
CATGTCATTCCAAACTAACAC	2	1	-	9	53987684	0
CATGGCCACTAGAATCCTTAG	2	1	-	8	63676676	0
CATGGTTTCTGGGTCCTAGGT	4	1	-	14	119520811	0
CATGTATTTATTAATCTGATT	4	1	-	9	107162441	0
CATGTGCCCACCAATAAGATC	21	1	-	15	128795334	0
CATGTAGTTCTGTGAAAAAAA	5	1	-	14	82412992	1	1:A>T
CATGGGGCCACAGTGATCAGC	5	1	+	7	95453700	0
CATGTTGCTCCTGATTCTCTC	2	1	+	10	15366119	0
CATGTAGGCATATACATATGT	2	1	+	2	33804923	1	7:T>G
CATGGTCTAATCGGTTCCTTT	2	1	-	X	90544543	0
CATGGGGCTGTTTTTTACTTT	155	1	-	8	36145920	0
CATGTCTCAAATAATAAAAAG	4	1	+	5	79734288	0
CATGTATATGAGGAATAAACC	4	1	+	5	64642702	0
CATGTGTCTGGGTTGTGGTCA	3	1	-	7	60816622	0
CATGCACGCACGCGAGGCTCA	2	1	+	6	88927986	0
CATGTACCTGTACAACCCCTA	2	1	+	1	172847002	1	19:C>T
CATGGGATTGCCTGGTGCAAA	2	1	+	6	45437555	0
CATGACTTTACCTAGTCTCAA	2	1	-	3	62619711	1	20:C>T
CATGTGGTAATTTTCTGTTTG	2	1	+	16	3415153	0
CATGGAGTTGGTTATTACAGT	2	1	-	7	75669314	0
CATGAGTTAGCTTATCTCTTC	3	1	-	4	105330433	0
CATGGGGATAGTGATAGCTGG	2	1	-	2	94157495	0
CATGTACTTTTAAAACAGGGA	2	1	+	13	74812729	0
CATGATTTTTGTTTCACCACA	44	1	-	7	34161523	0
CATGTTGATTAAAATAGCTGT	2	1	-	18	28292827	0
CATGTGCTACGCTTGTGACCC	2	1	-	6	38877267	0
CATGTGCTGCCATTCTTACAG	2	1	+	16	18891145	0
CATGCACATATGACAGATATT	2	1	-	1	218708048	0
CATGACATTGGATTTGTAATG	2	1	-	2	124603209	0
CATGAGAGTGTTCTTCTGTAA	3	1	-	8	116264868	1	1:C>T
CATGGGAAGTTTTTGTTTTAT	2	1	+	15	56497389	0
CATGGTGTTTTAGGGCACCAG	2	1	+	10	17313586	0
CATGCCGGTTACTGAGAAACA	2	1	-	11	24446560	0
CATGAGGGGTTAATCCCCAAG	2	1	+	10	44978703	0
CATGTGCTGAGAAAACATAAC	2	1	+	10	27389685	0
CATGCAGGTACAGCTTGAACT	6	1	-	4	114231620	0
CATGAGCTAGTGCTGTAGGGG	2	1	-	7	24199878	0
CATGATTAACTAGAGGAAGTC	3	1	-	5	73101392	0
CATGTGGATTCCAGGGTGACG	2	1	+	3	20097370	0
CATGGTGCAGCTCAGGGTGGA	12	1	+	10	24146294	0
CATGGAGTTTTAAAAAACTTG	4	1	+	1	20680996	0
CATGTGGAATCTGGGTCAGAG	3	1	+	15	85744459	0
CATGAAAAACATAACTATCTC	3	1	-	9	38820692	1	2:G>A
CATGAGATGTTACACATCGAG	2	1	+	5	77655558	0
CATGGGGATATGCTAGTAGTC	2	1	-	10	51752894	0
CATGCTTTATTGGACTTCAAA	9	1	+	9	5380146	0
CATGGAGAACGTGACAGCGAG	3	1	+	12	21741022	0
CATGCAATTTTATGCTGGCTT	2	1	+	8	36385503	0
CATGTGTTAAAACTCTTCTTT	2	1	+	4	41916470	1	14:T>C
CATGAGCCGCAGTATAAATTG	2	1	+	3	40024053	0
CATGTTCGTTATAGAAAATGT	2	1	-	11	8455707	0
CATGTTCTATGTGCCAGACTC	8	1	+	4	61739811	1	19:A>T
CATGCGTGGGCTCCGGCCCCG	2	1	+	13	112878596	0
CATGAAGAAAAAAATACAGTC	10	1	+	12	50791578	1	1:G>A
CATGTCTCCATTTCCTTACTA	3	1	-	8	75695432	0
CATGGGTCTGGCATTTTTGTC	2	1	+	12	45328696	0
CATGATACAGGAAGGAGACTA	2	1	-	9	12741203	0
CATGAGTTTTTTAGTAATTGT	3	1	+	12	49420849	0
CATGAGGATTAGGAATAAAAG	2	1	+	8	52189547	0
CATGAAGGGTTCGAGTTGTTT	2	1	+	10	1697616	0
CATGAGACTATGTAGGTTGAG	3	1	+	9	39632209	0
CATGCCCTTGAATTAGTTTTA	4	1	-	15	83069818	0
CATGGTATTCACGATCTCCTT	3	1	+	17	49121365	0
CATGTGCAACAATAAAAGAAT	120	1	+	5	15960165	0
CATGAAAATTGCTGGGAAGAT	2	1	-	X	25980120	0
CATGACCAAAGATTTAAAAAC	2	1	-	7	37502460	1	18:C>T
CATGTCAGAAGTGATATGCTG	2	1	-	14	6859840	0
CATGATGAGGAAATTAATTAT	3	1	-	16	48682996	0
CATGTGCGCACACACATAAAA	2	1	-	13	21626331	1	2:G>A
CATGAGAAAAACTCAGTTAGC	3	1	-	16	57839640	0
CATGTTCACAGAGTATTATTT	5	1	+	15	129505144	1	13:C>T
CATGGCTCACTTGGGAGAGGG	2	1	-	11	22322916	0
CATGTGCTATAAGGTGCCCTA	3	1	+	1	278474251	1	10:G>A
CATGAAGTATTTTGAGACTAC	3	1	+	15	97303242	0
CATGCACGGATAAATAAACAC	2	1	+	2	43220118	0
CATGAGCACTTAGCACAGTCC	2	1	+	12	17738135	0
CATGAAGAAAATGGCACTTGT	2	1	+	1	59903756	0
CATGTTCTAAAGATGTAGTGA	2	1	+	14	31073167	0
CATGAGCCAGGCATAATACTC	2	1	+	14	102973447	0
CATGCAATTTGCCTTCCTCTA	3	1	-	7	106285437	0
CATGTACCTTGTTTTTAATAT	26	1	+	4	67773198	0
CATGGGAACAGGTGCACTGCA	6	1	+	14	148003813	0
CATGTCTTTGAAAAATGTGAT	16	1	-	14	93601790	1	10:C>T
CATGATGATTTGAACGTCTGG	5	1	-	8	3583812	0
CATGGGCTCCCTTCACTTCAC	2	1	+	3	95292724	0
CATGCCATTACCATTAGCTAT	4	1	+	6	53396104	0
CATGTGAATAAAGTTTGGTTG	2	1	-	8	66822914	0
CATGGGTGGAGTTCCGATTGT	2	1	+	16	29151113	0
CATGGTAAATATTTAACCTAC	2	1	-	7	78994901	0
CATGGCAATTCTATTGTGGCA	2	1	+	4	113210488	0
CATGGCAACTTCTCCTTGTGG	2	1	+	1	22645819	1	2:C>T
CATGACAGTAGTTTTACCTTT	2	1	+	14	81573239	0
CATGTGTACTCAACCTATTTA	2	1	-	2	128274787	0
CATGGGAAATAAAGCAGTTAT	2	1	+	4	34311243	0
CATGTCACAAGAAACGGAAAT	3	1	-	3	122926488	0
CATGTACCAAATAAACATTGT	3	1	+	5	46909407	0
CATGGCCTCACTCAGAGTGTG	7	1	-	10	8302472	1	3:A>C
CATGTGTCTCAGTTCTATAAT	3	1	-	1	52873390	0
CATGGTGACAGGAGGGACTGG	2	1	+	7	107149282	0
CATGTGAAGGACTATGGCAAA	2	1	+	12	11632994	1	9:A>G
CATGAGCCAGCTGCCTCTGTG	5	1	-	4	74594896	1	1:C>T
CATGTAATATAAACTATGCTA	8	1	+	12	53222567	1	3:C>G
CATGTTTTATTTTTGCTATAG	2	1	-	4	107281654	0
CATGTGTTCCTACTGACATTA	5	1	-	6	31052143	0
CATGTCCCAGGTCACAAAGGG	2	1	-	3	106711329	0
CATGGGCTATTTAAATCCTTT	2	1	-	1	139655175	0
CATGGAGGTAACAAATTTTAT	2	1	+	2	75224267	0
CATGATAGGAACATCAGCCTA	2	1	+	7	36207015	0
CATGGATACAAAGCCTCATAC	2	1	+	1	284559667	0
CATGATGCACTCAAAGACGGT	3	1	-	17	13157705	0
CATGTCAGAAGGAGATGAATT	4	1	-	2	112565164	1	13:G>C
CATGGCCCCAAAATTTTGTTC	8	1	+	14	32937762	0
CATGCTGGTTGTGTTTATTCT	2	1	-	11	15931699	0
CATGTGGATTTTCAAATGTGC	2	1	+	18	22535524	0
CATGTTGCTTTTGATATGCTG	2	1	+	4	28388014	0
CATGGAAATAAATGATGAACC	4	1	-	X	87879844	0
CATGGTGGGTTAACTTGAAGC	2	1	+	1	173902338	0
CATGGACTGGCAGGAAAGAAG	2	1	+	6	73156019	0
CATGTTAATTGTACTGCTAGT	2	1	-	13	38778173	0
CATGCATAGCACAGAATTCTT	2	1	-	X	32807024	0
CATGCAAAACCAGAAGGCAAA	4	1	-	1	2185403	0
CATGTCAGTTTATTTCTGGAC	2	1	-	14	112682842	0
CATGCCCATCAATATGCCAAA	2	1	-	1	38732686	0
CATGAACAATACTGTGTGCTT	5	1	+	3	16975982	0
CATGCAAGAGTTTTTGCCTCA	2	1	+	1	126161698	0
CATGGCCTAGTTCAGGACCGC	3	1	+	X	36045224	0
CATGTAGTTGAAGAGTAATGC	3	1	-	5	83018760	0
CATGGGTTCAATATTAGTCTC	3	1	+	7	105281671	0
CATGGGTTAAATATGTTAAAA	2	1	-	4	18708795	0
CATGAGCATAAATAAAGGGTG	2	1	-	12	39688790	0
CATGCCAAAAGCAGGACAATT	2	1	-	17	956708	0
CATGCTCCTTCTTCCTTTCTA	20	1	+	X	8485478	0
CATGAAAGGCCAAGGAAGGGG	2	1	-	1	238267802	0
CATGATTTTCACTTCTGTCCA	2	1	+	14	120426098	0
CATGTTGCTAAGTAAAGTTTA	2	1	+	4	104378209	0
CATGTCCTAATAACTCCCCAA	2	1	-	1	205381074	0
CATGCCTATCAGCAGCCTTGC	2	1	-	6	33394303	1	7:C>T
CATGCTCCGGTCCCCAGACTG	2	1	+	6	120191826	0
CATGGCACTTTTTCTTGCTCT	2	1	+	14	49239251	1	18:A>T
CATGCGTTTTGGAAATGATGG	3	1	+	15	79919668	0
CATGGCAACGCCAACTAGAGT	2	1	-	1	22645802	1	1:C>T
CATGAGTTATTTTAGGAATGC	2	1	-	13	63263980	0
CATGCGTGCAGCCAGTGGTTC	3	1	+	14	63738974	1	2:C>T
CATGAGAATAGGTGAACTAGG	3	1	+	6	103667123	1	7:C>A
CATGGAGCTGCCCTCTAACCG	2	1	-	6	42473387	0
CATGATAAAAATTGGTTTGGA	2	1	-	15	88098373	0
CATGGCTGAATAAACTGATAA	2	1	-	15	88096343	1	5:A>G
CATGAGCATCAACAAAGCTGC	2	1	-	13	61195663	1	8:C>A
CATGCATTTAAATTTGGTATA	2	1	+	6	110592180	0
CATGAGAAGAGCAGTGACTGA	7	1	-	16	33530779	0
CATGAGGTGAGACTTGTGGGG	6	1	+	8	83314187	0
CATGGAGTTTTCTCTCTGCTT	47	1	-	3	101161032	0
CATGCTGGTTTTCCTTTTTTC	3	1	-	13	115587489	0
CATGAGCCAAAACTTTTATTA	8	1	+	X	56796030	0
CATGGTCATTTTCTACCTGCA	5	1	-	14	50922190	1	20:G>T
CATGGGTCCCCGCTGCACTTG	2	1	+	3	115943030	0
CATGCAAAAACAAACCTGCAT	4	1	+	5	80808973	0
CATGCTAAGAATACTTTCCTC	3	1	-	10	53480530	0
CATGTGCAATGCTACTCCCAC	2	1	+	15	81225939	0
CATGTGATAAGATTCTGATTT	3	1	+	11	5061919	0
CATGGGAATTTCTAGTCTCTG	2	1	-	12	48880005	0
CATGTGAGGATACAAATAAAA	2	1	+	7	53305827	0
CATGAGTAAAAAGAGATTTAT	15	1	+	8	103050194	0
CATGCAGGGCTCGGCACCTGT	2	1	+	4	97396526	0
CATGTTGGGACTTGGCCCCTT	3	1	-	16	49969867	0
CATGCCACAATTAAGGTTTTA	2	1	+	3	42966034	0
CATGTACCTGGAAGTGATCTC	2	1	-	6	12477338	0
CATGATGAAATGAAATATAAG	3	1	+	17	13845440	0
CATGACTATATACAGTCCTTG	2	1	+	14	80950956	0
CATGGAAATCCAGCAGCAGCT	2	1	+	17	52659414	0
CATGGATGTTGTACAGATCCA	8	1	+	5	77154649	0
CATGGAGTAATTACTCTGCTA	2	1	+	7	122026939	0
CATGGGTTTAGTTGTATTTGT	3	1	+	3	94216650	0
CATGAAATTATTTTTGGAGAT	2	1	+	6	30874152	0
CATGGAAGCTTTTATTAGCGA	2	1	-	14	75245461	0
CATGGTTAATTAATTAAACTT	3	1	+	6	57491795	0
CATGGGGTGGCACGTGCAGCT	6	1	+	12	11889361	1	13:C>G
CATGAGGAATTGAAGCCTGGA	3	1	+	3	82008502	0
CATGGTATACCTAAGACTTCA	2	1	-	4	68667529	0
CATGGACACAGAGGGTCTCAG	3	1	-	2	70442806	0
CATGCAAAACGGGACAAAGGT	2	1	+	7	17836276	0
CATGTGAACCTGCCTGAGCCA	2	1	-	7	58220927	0
CATGTTAAACACAGGTCTGAC	2	1	-	1	8725451	0
CATGTGCATTTTATGTTGAAA	2	1	-	13	137506460	0
CATGTCTAATCCACATACACT	2	1	-	2	52304567	0
CATGCAGTGAACCCTGGCTCT	2	1	-	13	76591037	0
CATGGTAATGTGAGATGTAAG	3	1	-	2	58191813	1	5:G>A
CATGCTACATTAAAAAAGGAG	5	1	-	2	80748518	0
CATGCCCCACTGTCCCTGCCA	2	1	-	14	117744614	0
CATGAGACCTTATGCTCTCAT	2	1	+	3	34952623	0
CATGAGATCCTTTTTCTCGCC	2	1	-	6	86081214	0
CATGTTGAAATTTTTATATTC	2	1	-	1	273835090	0
CATGATATTTTTATTAACTTA	7	1	+	15	103659084	0
CATGGATTTTTGACCTGGCAA	3	1	+	9	20201896	0
CATGTAATTTAGGGGAAATAT	5	1	-	9	87113689	0
CATGGCCTTGAAGAAGTTTCA	2	1	+	18	4160966	0
CATGATTATTCACCCTGCCAT	3	1	+	1	15853111	0
CATGCATAGTTTTCCTTCTCT	4	1	+	2	68869763	0
CATGATCAGCCAATAATCCAA	3	1	+	8	47693023	0
CATGTTTTTTTAAGTTTCTCC	2	1	-	16	56676985	1	17:A>G
CATGTATCCTTATTACAAATA	3	1	+	4	97986042	0
CATGAATAAAGCCCTATGAGC	2	1	+	4	99228556	1	2:A>T
CATGTCATCATCACCCAGAAC	2	1	+	2	71672701	0
CATGGTAAAAATTCTCAGTAT	2	1	-	3	65434636	0
CATGACCTCCTGTGCTGCTTG	3	1	-	4	100387640	0
CATGCGCATTTCTTGTTAAGG	2	1	-	15	90777681	0
CATGATGTACGTGGAGAAAAA	5	1	+	17	37823543	0
CATGTAGTAACTTTGTCTTCT	3	1	+	2	128254182	0
CATGATTTTTCATAAGATAGC	2	1	+	15	103677411	0
CATGTCTTCATTTGTATTCCT	2	1	-	1	87241885	0
CATGGCTATTCTGTTTTTTAT	2	1	+	7	45227688	1	3:T>G
CATGATTATTCCTAGGAAGTG	5	1	+	10	19412079	0
CATGGGTACAGCTCATTAAGC	4	1	-	5	28907421	0
CATGTTTACCTCCCCCAGACC	2	1	+	3	37113180	0
CATGAGAAAAGCTTCTAACTT	5	1	-	17	29365428	0
CATGTGATCCCTTGTACCCAT	8	1	+	13	53711668	0
CATGTTTAATATCTTTTGCTC	6	1	+	6	94628050	0
CATGCGGGGTGGGGGCCTTTA	2	1	+	16	59066636	1	0:G>C
CATGTTTTTAAAAGGCAATAT	2	1	+	9	40884453	1	3:A>G
CATGGGAATTGGGGCCCAAAC	3	1	-	4	87481875	0
CATGGTAATTTTAGCCCCTCT	3	1	-	3	67735521	0
CATGTGCCAGCTCCATAACTC	2	1	+	3	23603178	0
CATGAGTATGTATATGCCTGG	3	1	-	16	47788389	0
CATGGATGGGGGCTGGGGAGC	33	1	+	2	15382427	1	1:C>A
CATGGGACACTGGGCCACCTG	2	1	+	2	62075839	0
CATGTGCCTCTGGCTGTCTAT	6	1	+	15	132190405	0
CATGCAGATAAATGGACACCA	3	1	+	13	138794346	0
CATGGGATCTGGGCTGGCCTT	2	1	+	6	46538124	1	20:G>T
CATGCAGGCAAGCCAACAACC	2	1	-	13	74953481	0
CATGCTTATGTCATATATGTA	2	1	+	10	39154385	0
CATGAGGCACTTGTAAAAGTA	4	1	+	17	50095786	0
CATGGCTAAATTGATACACAC	11	1	-	8	9785010	0
CATGGAAGTTTCCCGCCAGGG	3	1	+	17	54252765	1	13:A>C
CATGAGAGGCAGGTAATGAGG	2	1	+	3	63915828	0
CATGATGCTTTTAAAGATTTT	2	1	-	4	37774782	0
CATGGTATATTTAATCTTAAT	10	1	+	5	39591664	0
CATGCCAAGCAATCGTAAAAA	2	1	-	15	121259830	1	12:G>A
CATGGCTTGCCACTGAGTGAC	4	1	-	13	102091413	0
CATGCAAATGAGAGTGGAAAC	3	1	+	X	61395610	0
CATGGGGAAATAATATTCTTT	3	1	+	2	55776242	0
CATGCTTTATATTTCAGGATT	2	1	-	9	107054734	0
CATGCCCATTCTCCCTCTCTT	7	1	+	5	100096556	1	8:G>T
CATGTATAATTCAGTGTGCTT	30	1	+	8	12036249	0
CATGGTTACAGCTCTTGAGCA	2	1	-	14	114395096	0
CATGCCTATCTGATAGAGCTG	2	1	+	14	116789441	0
CATGAGGATGTTGTCCCTGGC	2	1	+	8	67733365	0
CATGTGCTCCACAGCCACCAT	5	1	+	14	6742825	0
CATGTGAGGATCACTATCTAC	2	1	-	9	43329363	0
CATGAGTAGTGTTACGAAGAA	4	1	-	1	245350470	0
CATGGTGAATCTGTGGTGACG	2	1	+	16	3287375	1	6:C>G
CATGCAATATTCAAAGTCTCT	3	1	+	9	130897638	0
CATGTCTCAAGATGGTTTTAT	11	1	+	6	97529228	0
CATGAAAATTAGCATTCCAGG	2	1	+	X	77896724	0
CATGTTTCTGTGCCTGGGGCC	6	1	+	7	103459936	0
CATGCTTCTGTGGCGCTTTGG	2	1	-	5	75864659	0
CATGCCCTTGCCACTCTGTAC	2	1	-	1	248173214	0
CATGTGTGGGTAAAGTGATTT	2	1	-	1	17453057	0
CATGCTAAATGGATTTTTGCT	7	1	+	2	87216958	1	2:C>T
CATGTTAATATCCCAAAGGAC	3	1	-	8	116871131	0
CATGGGCTGGCGGTGGCCCTG	3	1	+	6	65692338	1	11:A>G
CATGATAATTTTATACAGAAG	4	1	-	4	2756723	1	14:C>T
CATGAGAGGGCTCCATCACCC	2	1	+	6	38496975	0
CATGGGAGTTGTGGGAGGGGA	2	1	+	3	37087862	1	0:A>C
CATGTGATCTTGGGACAACCT	14	1	-	2	60047181	0
CATGTTTGGTTGTTTCTAGTT	4	1	+	10	2404438	1	2:A>T
CATGACAAGTGTGTATCTAAT	14	1	+	1	597933	0
CATGTCACATTGTGCCTTTTA	2	1	-	9	124623232	0
CATGGCTTTTGAACTTAACCA	3	1	-	13	115579374	0
CATGGACCTACAGTTGGGTAC	6	1	+	9	3414777	0
CATGTGCATTTATTTATGTTT	10	1	-	17	53677315	0
CATGCTGTTCCCGGTGTCAGT	4	1	-	2	2413177	1	1:C>T
CATGTGCCAAGGGTGTGATTA	2	1	-	11	11738701	1	20:A>T
CATGCTTCTGTCTGACACTTT	2	1	+	2	134978162	0
CATGAGATTTACTGAACTGTG	2	1	-	11	69031622	0
CATGGCTGCCAAAAGTGTATG	2	1	+	8	103550856	0
CATGGGAAAAAAGGGTAAACT	2	1	-	4	40835355	0
CATGTTGAATAAACCAAGGAG	3	1	+	1	254879702	0
CATGTGGCCTAACAAAAGGGG	2	1	+	6	47467481	0
CATGGCCGCCCCCTTGATCAG	3	1	-	6	25312956	0
CATGGGTTCTCAATTATGGCA	20	1	-	4	18672676	0
CATGTGAAGTTTGCAATTTTG	10	1	-	14	49827266	0
CATGGGTATAGTAAAGACTAC	3	1	+	16	33484167	0
CATGAGCACATTTTCAATTAA	3	1	+	4	79897091	0
CATGTGCCTCACAAGGACTCA	29	1	-	7	81562560	0
CATGAAAGACAACCAAGGTGC	2	1	+	X	36069687	0
CATGGGACACTTGTGAAAATG	2	1	+	3	14568680	0
CATGCCGCCGGTACAGCAAAA	2	1	-	13	27031389	0
CATGAGAGTCAAACAGACTGA	3	1	+	7	14726925	0
CATGGTGGAGGAATGGAAGAG	3	1	+	3	81899513	0
CATGCCTTACTCCCACCTTCA	3	1	+	8	41175398	0
CATGCTGTTTTCTCTGTAAGG	5	1	-	1	15888300	0
CATGTTAAAATAGTGTCAGCA	3	1	+	1	69748880	0
CATGTGGAACTAAGCTGCTGT	2	1	+	2	39338010	0
CATGTCATTTCGACTTCAAAT	2	1	-	X	112387083	1	11:T>C
CATGGAAGTGGCTGGGGGAAG	6	1	+	12	51179146	1	14:T>G
CATGAGCTCAGAGGGCTATGG	10	1	+	17	38263526	0
CATGAATCTGAGTGTGGGGAT	4	1	+	12	18449713	0
CATGATTGTATTAGTTTTATT	6	1	-	7	20054924	0
CATGGTTGAGTAATAGTGATG	2	1	-	17	32626589	1	13:G>A
CATGTGTCTTTTAAGAGTACC	14	1	-	8	72649885	0
CATGTAATAAAGACAAACCAT	23	1	-	6	31169035	0
CATGACAATTAGTTTGGTTGA	4	1	-	6	31087347	0
CATGGGGAACCTGGAAGAAAG	2	1	-	1	136467907	0
CATGTATTAGCAGTATTTTAT	2	1	-	7	63682376	0
CATGCAGGAGGGGACAAGTGG	6	1	-	4	96912715	0
CATGATAATAAAAGACTTCCT	2	1	+	6	23336798	1	3:A>G
CATGTTACATCATTACAACAT	2	1	-	6	30954645	0
CATGTAGCCTATAAACTGTGA	4	1	-	6	60172897	0
CATGGGGGGGAAAAATACCTG	3	1	+	17	56343559	0
CATGTGGGATCTTTTCCAGGC	7	1	+	9	2741528	0
CATGCTTTTTTGCTTTTTACC	2	1	-	X	63950469	0
CATGCGAATCTAATTTAATAT	6	1	-	17	49121348	0
CATGCCTTTATTGGTGACAGT	6	1	-	17	34403919	0
CATGAGTAAAATGCGCAGTGT	3	1	-	2	49362336	0
CATGCGATCTATAACAGAAAG	2	1	-	12	9544394	0
CATGTGAATGAAAGCCCAAAA	2	1	-	5	95561438	1	16:T>G
CATGCGCGCCCATGCCCAAAC	2	1	-	7	27992972	0
CATGAGACATCTTTAATTGTA	12	1	+	1	169322824	0
CATGGCCAAAATAAAATATCC	2	1	-	8	70767933	0
CATGGGCTGTAGAAATTAAAT	3	1	-	10	50470097	0
CATGTTATTTTGACCATTGTT	2	1	+	7	76187339	1	3:T>G
CATGATAATTAATCTCTGGGG	2	1	+	11	45002108	0
CATGGGGGTGGCCCTGGCACG	3	1	-	5	100275498	1	1:C>T
CATGAGTCCATCACGTCTGAA	3	1	+	6	55589581	1	20:T>A
CATGGGAGAACTTGGGCCAGG	4	1	+	2	28527169	1	5:A>G
CATGGCCTCGCTTGATGGATT	2	1	-	5	70510594	0
CATGTTGTGCATCAATAGTTC	2	1	+	4	125794260	0
CATGGTAGGAAATTGACAGCT	19	1	-	13	25218519	0
CATGCCCCCCCGCATTGCCCC	3	1	+	X	122653368	0
CATGGATTATTTAATCCAAAC	2	1	+	6	67496153	0
CATGTGTGGAAGTCATTTCTA	2	1	-	16	62183602	0
CATGATCTTTCTGTCTGTATT	2	1	-	11	71772037	0
CATGAGAAAACAAAGTGCCAC	2	1	+	17	56784224	0
CATGCATTTAAAGGCCCGTAT	3	1	+	1	190888750	0
CATGAAAGGGAACCTGCAAGG	7	1	+	13	30125899	0
CATGTTGGTCCCAATAGAGTT	2	1	-	3	5761244	0
CATGTTGTGCAGGTGAGGTTT	4	1	-	3	82146574	0
CATGTCAAGACCACTTTTTGA	2	1	+	8	32201465	0
CATGTCTCAGATTATTTGTAG	4	1	+	1	62149241	1	6:A>T
CATGTTTGATGTAAACTTTTT	2	1	-	8	57293101	0
CATGAACGCGTGAGTGGGGGC	4	1	-	2	4732903	0
CATGATTTTAATTGACCATAC	2	1	-	X	58386348	0
CATGTACACATCATTAACAAT	9	1	+	9	89751591	0
CATGTGCTGTCAACAAAGAAT	2	1	+	10	17085999	1	1:G>A
CATGAATGTGTTGCATACTTC	5	1	+	4	67771416	0
CATGGTGGCATCTGGGGATAA	4	1	+	8	70022902	1	2:C>T
CATGCAAGTTAGAGCTGCATT	5	1	-	6	38710198	0
CATGTGTGAACTTTAAAATAT	3	1	+	14	147818679	0
CATGTGTGTACAAAGAATGCG	10	1	+	13	43344895	0
CATGTGGCTGGCAGCTGGCAG	2	1	-	8	1997751	1	14:C>G
CATGCCCGTAGATCACTGCAG	2	1	-	6	36288157	0
CATGTTTGTCTAAGAGGAAAT	3	1	+	15	5735722	0
CATGGAACTGTAGCACCTGGG	4	1	-	7	111400859	0
CATGTTTGCAAAAGTAATTTT	3	1	-	4	445117	1	2:G>A
CATGGTTGATCTGCACTAACC	3	1	+	16	31304814	0
CATGTTCCCTTCCATCGTGTT	2	1	+	4	131477847	0
CATGATTCTAAATTTTAACAT	2	1	-	X	49664263	0
CATGGCTTTTAGACCTTTGTA	2	1	+	9	69451971	0
CATGGGTATTTGGTTAAAAAA	2	1	-	6	18804711	1	5:A>C
CATGTCCTAAAACGGTAAAGT	5	1	-	7	54479361	0
CATGCGAGCGGGGAACCAACC	2	1	-	1	100503521	0
CATGTGGTTTTCTTAGCTTGA	2	1	+	14	6858624	0
CATGGGATCTATTAAATTCAC	2	1	-	2	123292900	0
CATGTCAATTTCCACAAACAT	2	1	-	13	42608202	0
CATGAGGCCAGGACCGTGTGG	2	1	+	7	55903227	0
CATGCCAAGTTTTTTTAAATT	2	1	+	2	138968225	1	3:C>G
CATGAGAAAGCATACTGGTAT	2	1	+	1	224893529	0
CATGAGAGGAAATAAGATTTG	2	1	-	14	134581781	0
CATGTAATTTTACTGCTTCTG	2	1	+	9	62645251	0
CATGGCAGAGTTTTTTTTTTC	2	1	+	X	125652583	1	9:T>G
CATGTGGTGCAATTGATACAC	3	1	+	14	75497935	0
CATGTCTCTACTTTAAGTGTT	2	1	+	5	63840954	0
CATGGACACTAACCGTGTGTC	16	1	-	8	596826	0
CATGATCAGGGAACAGTCATT	2	1	+	X	87383431	0
CATGGTGACTGCTTTCAAACA	3	1	+	4	64813020	1	0:A>C
CATGGAATTTTCTTTGAATTT	4	1	+	13	109203154	0
CATGTGCTCCTGGCTGTCAAC	2	1	-	X	122087738	0
CATGATAATAAATCCGTACCT	6	1	+	9	63881362	0
CATGACTATGGAAATGGCTTT	5	1	-	7	31581153	0
CATGAACAAAACATTTGAAAT	3	1	+	14	93040482	0
CATGGTTAAAGCCAAAGAGGG	24	1	+	3	52294352	1	2:C>T
CATGGGTTTCTGACCAATCTG	2	1	-	4	111263444	0
CATGCGACGTCCCTTGTTCCC	10	1	-	6	123189167	0
CATGGATATAGACAGATTTCC	4	1	-	13	93967875	0
CATGGCAATTTAAAAGATTAT	2	1	+	6	105121933	0
CATGCGACATAACAGAAGTTC	2	1	-	3	9879613	0
CATGGCACAGTCTATACTTGA	6	1	+	6	8753096	0
CATGCACCTAAAATATTGAAT	2	1	+	3	22604371	0
CATGCACACTAAACCTATGTT	2	1	+	10	41421621	0
CATGTAGGTACATCCACCCAT	4	1	+	12	44997143	0
CATGAACAATTTAAATTACAT	6	1	-	9	31893694	0
CATGTGTTTTTAAATTGTACA	10	1	+	15	11660760	0
CATGGCTCTGATGGGTTTGGG	5	1	-	3	123382872	1	16:C>A
CATGGGGGCTGAAAATTGGGA	4	1	-	9	53984734	0
CATGTTTTGAACCGACAGCCT	33	1	+	14	19614961	0
CATGGACTTCAGAATATTTCT	2	1	-	11	797821	0
CATGCGACCTCTGACCAGGCT	2	1	+	9	126684754	1	3:T>G
CATGACTTTGGTAAAAGTTTC	8	1	-	2	51286106	0
CATGGTCTTAGATAAATAGTA	2	1	+	18	26771607	0
CATGGGGTGAGCAATCACTTT	2	1	-	4	91096183	1	2:C>A
CATGTATTGTCAAATACTTTT	4	1	-	16	3425044	0
CATGCATATAAGCAGGTAAAT	3	1	+	9	33999874	1	6:G>T
CATGATTAGCCTTTGTATGTG	2	1	-	14	94749251	0
CATGTCCCGAGTGGGACAGGC	4	1	+	14	118101688	0
CATGTAAAGTACTGCTCTGTT	8	1	-	1	238249446	0
CATGTGTTTGAGGGAGGGGGA	8	1	-	10	31956465	0
CATGGCACATAAACTGGTTAA	2	1	+	1	250757884	1	13:T>C
CATGTACCAGTGGTGATATAC	2	1	+	1	134522282	0
CATGCTGACTTCATTTTGCAG	2	1	+	5	3660243	0
CATGCAGTTATGCCACCGAAA	2	1	-	14	49731748	0
CATGTCAAAAACATTATGAAT	4	1	+	14	24359138	0
CATGAAAAATTACACATATTA	2	1	-	12	29065589	0
CATGAAACTTTTCACATCCTT	8	1	+	9	98865070	0
CATGTGAGAAGGCATTTCAAA	2	1	+	13	13517415	0
CATGGCTCCAGTGAAGTTTGT	2	1	+	1	156321643	1	0:T>C
CATGGCCACTGAACAAACCAC	2	1	+	1	283686661	0
CATGAGACTGCTTTTGAATTT	2	1	-	15	18354152	0
CATGTGTGTTCAGGAATGGTG	13	1	-	5	33182416	0
CATGGACAATAAGAATACATT	2	1	-	8	86172232	0
CATGCACTTATTTTGACTAAG	10	1	+	1	134790658	0
CATGCACTCAAAATAACTGCC	2	1	-	5	17280703	0
CATGACTCATTTTTCCAGGTT	67	1	+	7	20386456	1	3:A>G
CATGTGCATACACCACAATTA	2	1	+	5	20035169	0
CATGTCTGCCAATCCCTGTAA	4	1	-	14	38955075	0
CATGTTTACAAACTATTACTT	2	1	-	6	64804197	0
CATGCTATTAATGCTTAGAAG	2	1	-	15	90818033	0
CATGTACTTGGGAATAAGACA	4	1	+	1	36188425	0
CATGGATATTGTGAAAAAAAA	2	1	+	15	65131700	1	2:C>T
CATGCAGATAAAATTCATCCT	2	1	+	1	276186629	0
CATGTAGATGGCCACAGGAAG	2	1	+	7	135816543	0
CATGTACCCTATAAGTGAGCT	3	1	+	7	58730226	0
CATGTGCAAAAGAGGCTATAA	2	1	+	1	15952013	0
CATGGAACATTCTTTAGTATG	6	1	+	3	81904374	0
CATGAAACACAGGTTAATACA	2	1	-	9	80036853	0
CATGTCCCTCTCAAAAAATAC	2	1	-	3	4161051	0
CATGGAACATTTTTAGCACAT	2	1	+	1	9710628	0
CATGTTGCTGCTTTATGACTG	2	1	-	6	70394729	0
CATGCCCTCCCTGTGACTGGG	2	1	-	5	65086742	1	13:T>A
CATGTCCACATCTGGCTTGTT	9	1	-	13	24698730	0
CATGGGAGAAAAGATTTTTGC	3	1	-	5	57657602	0
CATGAATTTTGGGGGGGAGGC	4	1	+	14	93390099	1	9:C>T
CATGATGGTTACTGATTCCCA	5	1	-	8	112014828	0
CATGCGGATTCTTAGAAACTT	2	1	-	5	45396096	0
CATGGCCCAAATTTGTACATT	2	1	-	12	37642593	0
CATGGAACACAGCTACTACTT	2	1	-	1	17170949	0
CATGGGGGCGGATTCCCCTGG	4	1	-	13	92987173	1	19:T>C
CATGCAAGACAACAGCCTTCC	2	1	-	5	73391235	0
CATGTGACACAAGATTTGAAG	3	1	+	10	53372994	0
CATGAATTAAGAACATTTCAA	2	1	+	12	10738348	0
CATGAGTGTGGCCAACTTTGT	2	1	+	7	46915072	0
CATGAGTGAACCGGTCTGAAC	2	1	+	2	135225072	0
CATGTGCAGTTTAATTGACTT	2	1	-	12	33313773	0
CATGATGGTGGTGGCTTTGCC	2	1	+	18	5024444	0
CATGACATCCTGAAAAGTTAG	4	1	+	2	45121561	0
CATGTTGAAACTCTACAGGAG	3	1	+	5	5861742	0
CATGGCATTTTCTTACACCTT	3	1	+	4	58492778	0
CATGAGTCCCAAGTAGGATAA	2	1	-	1	194723603	1	5:T>C
CATGCAGGCAAAAGTCAGAAC	2	1	+	12	3664021	0
CATGACCCCAAGTGGTGACTG	7	1	-	12	4689534	1	2:G>A
CATGCTTATTTGTATCGAACA	4	1	-	4	127247964	0
CATGGGTGTGACAAGAAGGTA	4	1	+	2	87740721	1	20:G>A
CATGTTGATAGAAGATATTGA	6	1	+	6	81112334	0
CATGCCAAATTTTCAGGTTTT	2	1	-	12	46206035	0
CATGACTGGCGTCTGGGCTGC	2	1	+	6	119555778	0
CATGCGCCTGTGAGCCACCAG	9	1	+	15	30739823	1	5:A>G
CATGTAACAATTTTAGAACAA	2	1	-	3	92839627	1	4:T>A
CATGCCACAAACAAGGCCCTA	4	1	+	15	60786605	0
CATGAGATCTACCCTCTCGGC	2	1	-	8	56233474	0
CATGGCTTAAGCAAAATCAGA	2	1	-	1	95173304	1	0:C>G
CATGCACCCAAACTCTGGCCA	4	1	-	9	9524448	0
CATGACGTCTGGGGACAGAAG	2	1	+	6	37835879	0
CATGTAGAGACACACTTGTAT	4	1	+	11	145930	0
CATGTACAAATTTTTAAAGAC	3	1	+	3	8173782	0
CATGATGCAGAGCCATATGCT	2	1	-	1	143063221	0
CATGAATGTGAAACACTTCAA	2	1	+	1	88437512	0
CATGACTACCCTGTACGTCTG	2	1	-	1	2565761	0
CATGTGAACATCCTGGGGAAG	2	1	+	7	97537663	0
CATGTTTGAAGATTTTATGTG	2	1	+	5	99364986	0
CATGTGATAAGAAATTTTGTC	6	1	+	2	6938054	0
CATGTCAAACAAGAATAAAAG	2	1	-	4	87942959	1	7:G>T
CATGAGTATTTGATGACTGAT	20	1	+	13	112416338	0
CATGTGACTGGAATATAATTA	2	1	-	1	133876766	0
CATGCAGCTTCAAGACACACT	5	1	+	10	13340244	0
CATGGAAAGTTGAATAAAGGT	3	1	-	12	9940459	0
CATGATGCAACCATACTACAG	3	1	+	8	103370020	0
CATGGGTTTTGAGTAAGACAT	2	1	+	2	112595259	1	10:A>G
CATGCTGGCTCTGGAGAACTG	4	1	+	10	54277499	0
CATGATACTCTTATTGGGGAT	2	1	+	7	24202870	0
CATGTGGATTTGATCCAGTCT	5	1	-	2	68222640	0
CATGCCCAAATAAAATGCTAC	2	1	-	6	113030468	0
CATGGCACTGTAGGATTAAGG	2	1	-	7	81471130	1	9:T>C
CATGGGAACTTCCCAGTAGAC	8	1	+	1	16490999	1	15:A>G
CATGTAGTTTTGACAAAAAAA	6	1	-	14	99878779	1	13:C>G
CATGGCACGTGACTGATTTTG	3	1	-	12	968573	0
CATGGAAGCATAAGTCAAAGT	7	1	+	13	1760303	0
CATGGGGCAATAAAGCAGAAG	2	1	+	9	17504691	0
CATGGTTACAGAGCACAGGTC	2	1	-	13	12912727	0
CATGTTATGATATTTGCAAGT	2	1	+	5	82982299	0
CATGTGTCCAAAAAGATTCGT	12	1	-	9	19826235	0
CATGCAAATGACGAACGTGGA	11	1	+	4	115503995	0
CATGGGGCTGAATGTGTGAGT	2	1	+	5	49129521	0
CATGTCCATTGATTTAAATAG	2	1	+	4	101240833	0
CATGCAACTCTGGGGAAACTA	3	1	+	X	49575329	0
CATGGGTATAGCTGCCTTAAG	2	1	-	8	15583918	0
CATGAAAAATAACACAGTGTG	3	1	-	15	90030371	0
CATGGGGTTCGAGGAAAAAAT	6	1	-	14	119620052	0
CATGTTTCTGTATAAAAACAT	2	1	-	7	36940222	0
CATGAGCTGTAGGTACTTCCC	2	1	-	13	10343247	0
CATGGGAAATACTACGTGTAG	4	1	-	13	18738754	1	1:A>T
CATGTGCCAGAACACACTGGT	2	1	+	5	4332439	0
CATGAGGTAGCCAGATGCTGT	2	1	+	10	61542006	0
CATGTTCCTTCAATAAAAAGC	32	1	+	15	124073653	0
CATGACAAAATAATCCTAATG	3	1	+	14	15472879	0
CATGAAGAGCTGGATGAGAGG	2	1	+	15	45874615	0
CATGAGGCCCCCCTCCCCAGG	7	1	+	2	48410956	0
CATGCTTCTCAAAACGGAGGC	2	1	+	14	77918575	0
CATGAATAAAAAGACTAGATT	2	1	-	X	95256189	0
CATGTGGAACTGAATGTGCCA	2	1	+	1	67014508	0
CATGGAACACCTGTCTAGTGC	2	1	-	13	63352947	0
CATGTGATGCCAAAGAGCTGG	2	1	-	3	104454298	0
CATGATAACGAACCTACTCTA	4	1	+	12	13438778	0
CATGGGAAGAAGAAATCTGTA	4	1	-	6	38709022	0
CATGTGACTAGCTCCATATTT	2	1	+	13	800411	0
CATGTGACAAACTACTTCTGT	2	1	+	1	226626196	0
CATGTCTTTGAATGTATCCTT	2	1	+	17	45854158	0
CATGACCCCAGTGAAAATGCC	3	1	-	2	138450595	0
CATGGTTTTTTAAGTTTGCTT	8	1	+	9	118357322	0
CATGTCTTCCTAAAACGTGAC	3	1	+	1	274777896	0
CATGATACCAAAGAATATTTC	2	1	-	12	50067237	1	6:A>T
CATGCTACCATTTATGTTATA	2	1	-	2	68345486	0
CATGCGCCGTAGTAACGAGCA	2	1	-	7	4957616	1	11:G>C
CATGAGGATGATAAACTACCT	3	1	+	18	40787524	0
CATGAGATGAATGAGTCAGCT	7	1	-	3	2605996	0
CATGATAAACTGGTAACAGTT	4	1	-	1	14302710	0
CATGTAGTGCTATATTTGTAC	2	1	-	5	71424233	0
CATGGCCACCCTGGGTGGACT	24	1	-	7	38656765	0
CATGCTATATGTGAGAAAATT	2	1	+	13	28170134	0
CATGGTTTTCATTTTACAACA	2	1	+	7	62353709	0
CATGGGAAGTGAGGAATTGGC	8	1	+	5	93365235	0
CATGCGCAATTTCAAACAATG	2	1	-	1	67014491	0
CATGTGCACATAATCTATTAG	4	1	+	4	22896100	0
CATGAGGAAAATACCATCTTT	2	1	+	1	193071885	0
CATGAGGAAATTCCTATTTTG	2	1	-	16	17522545	1	3:T>C
CATGTTTCTCAAATATCCAAA	2	1	-	1	147238567	1	20:G>T
CATGATTAGGGTAAGGTAGAA	8	1	-	8	65036350	0
CATGGTGATAACATCATCTCT	2	1	+	6	43174576	0
CATGCTGGGAGCGGGGGTGGT	2	1	-	5	506372	1	18:G>C
CATGAAATTTCCAGTGTTTTC	3	1	+	15	85733231	0
CATGTGGTCACTGCAAATGAT	2	1	+	5	1098431	0
CATGGGATCTGGCGATGCTGT	3	1	-	8	46703207	0
CATGCCATCCTGACAAAATAT	2	1	+	16	49975559	0
CATGAATAAATCCTGAAGCCA	2	1	+	17	51355661	1	4:G>A
CATGTGCTCAGCTCTAACCAG	2	1	+	4	132904117	1	15:T>A
CATGCCATATGCAGATCATTT	2	1	+	12	19613673	0
CATGAGATGGCCTCACCTTGC	4	1	-	3	26682718	0
CATGTGATTAACTCTCAAAAG	3	1	+	2	125790505	0
CATGTGAGCCGAAACAAGAAG	25	1	-	3	8192354	0
CATGAGTTTTGACTCCCTTCT	3	1	+	14	93839449	0
CATGGTATTTTATTCCAGAAA	6	1	-	6	55589564	0
CATGTCACTACTGCCAATATT	2	1	-	10	9722595	1	8:G>A
CATGGCACCCACCAGCTACCT	2	1	+	17	50372744	0
CATGATACTTAAAACCCAATA	2	1	+	9	107052494	0
CATGTGGCTTTGTAATTAATG	11	1	-	1	117371069	0
CATGTCCTAGAATATAGAAGC	2	1	-	5	73263069	1	17:C>T
CATGTTACACGAGCTCTTTTT	3	1	+	6	80426888	0
CATGTCTTCATTCATCAGTGG	2	1	-	14	142382525	1	6:G>A
CATGGGTTCTTTGTACAGTGA	2	1	+	1	133185930	0
CATGCGTAAATGCAGGGAGAT	2	1	-	14	81149859	0
CATGTTGCTAGAGCTGTGGGA	3	1	+	16	25070114	1	1:G>A
CATGTTAGAATTATGAGGGTG	2	1	+	3	66097431	0
CATGTGCATATAAATAATCTT	3	1	-	18	38022952	0
CATGAAAACAAACATCTCTGC	2	1	-	2	63156293	0
CATGTGAAAATAGTGATGAAT	13	1	+	14	140696009	0
CATGAGACAAGTATTTTTTAT	2	1	-	4	79371950	0
CATGTATTTACAGTAATTCAA	2	1	-	5	73098732	0
CATGAGTCTCCCTTTAATCAC	2	1	-	9	113580058	0
CATGTGGTGAAAACAAAAAAA	2	1	+	14	72723606	1	19:T>A
CATGATTTGGGTCCCTTGGAT	19	1	-	14	33544310	1	5:G>A
CATGTGGCCAGACATAGCTCA	10	1	+	15	90831663	0
CATGGTACCAGAAGGGACCGG	2	1	+	8	28081420	0
CATGAAAATCCTTTCATAAGA	11	1	+	13	82385361	0
CATGTTTATTTGAAAATCAGT	2	1	+	13	90271173	0
CATGGACTTTGTGCTGATGCG	5	1	+	6	50381981	0
CATGACTGTTTCCCAGTTATG	3	1	-	5	50405672	0
CATGGGATCCATACTTGGCTA	2	1	+	17	61781198	0
CATGTCTCTGGAGAGCCAGGA	2	1	+	10	12634861	0
CATGTCTTGGTAGAAGAATAT	2	1	+	7	108025398	0
CATGTAAAAGAGTATATAGAG	2	1	-	3	11951780	0
CATGGGTTTATCACAAATAAA	173	1	-	8	112723790	1	0:A>G
CATGGCCAGTAAATAGTGAAC	40	1	-	1	210297779	0
CATGAGACATAGGAAGATAAT	8	1	+	13	109243371	0
CATGTGGTGGAGGATGTAAGC	2	1	+	7	108726239	0
CATGTAGACAAAGATGTAATA	26	1	+	1	254628652	0
CATGGGGCTCCTGGAAGACAG	3	1	-	X	42048063	0
CATGATATGGTGGGATGAAGT	4	1	+	15	4504287	0
CATGGGTGGTAGTTAATAATT	6	1	-	14	116261040	0
CATGAAAAATAAAACACAGCT	3	1	+	2	73552002	0
CATGGGGTGGGGAGCAATCTT	2	1	-	12	11759883	0
CATGGGGGCGGCCTAAAAAAG	2	1	+	6	83122820	0
CATGGTAAAGTTTAATAATGC	3	1	-	1	66349060	0
CATGCTGGATATGTTTGTAAA	2	1	+	2	83939116	1	3:A>G
CATGTAAAGCAACATAAAGAG	6	1	+	9	62452957	0
CATGTCATTCCATTTTTCTCC	2	1	+	8	73984297	0
CATGGTCATTTGCTATTGCCT	2	1	+	1	193025142	0
CATGCCCCTTCTGGTCACTAC	2	1	-	7	27992316	0
CATGTTTTTGAGGTGAATATA	5	1	-	5	46179549	0
CATGATGGAAAAACTATTCCA	2	1	-	5	532939	1	19:A>G
CATGGTGGTTAAGGAAAAGGG	2	1	+	6	35962304	1	20:A>G
CATGGAAGTGGCTGGGGGGTT	3	1	-	7	29815156	1	8:C>A
CATGCATGCTATGAGTGTGAC	2	1	-	1	196236411	0
CATGGAACACTATATCAGTTC	8	1	+	1	192462087	0
CATGGGGAAAACATACATTTT	11	1	-	4	102087093	0
CATGGAGTATATTAAAACTAG	4	1	-	14	113911386	0
CATGTAATTCCACTCCTGTAG	6	1	+	5	73353836	0
CATGAGTGGTCTTGGGGTGTT	12	1	-	2	56344244	0
CATGTACTAAGATTAACTTTC	6	1	+	4	93640007	0
CATGACAGATGTACAGGAAAG	2	1	+	1	103775191	0
CATGCTTATCATGAAAATACA	2	1	-	5	58370322	1	3:T>C
CATGTTCATATAAATACTTAG	2	1	+	8	82757184	0
CATGTTTGTCAAGGCTTTACT	3	1	+	6	102214583	0
CATGTGTCCTGAATTAATTAT	2	1	-	8	67306016	0
CATGTTTCCCAACACTGTATG	10	1	+	7	118658262	0
CATGAATTCCAGTAAATCTGG	2	1	+	11	79237751	1	5:C>A
CATGTACTTGGTTCTGAAATA	6	1	+	7	102956779	0
CATGGCACTATATACCAGCTA	2	1	+	2	74879208	1	18:A>C
CATGGACCAAAGAGATTTAAA	11	1	+	7	8499914	0
CATGTGAGTGAATGAGAGTGA	6	1	-	7	91269721	0
CATGTGAAAGAGAACTTTCTT	2	1	-	16	31647391	0
CATGCATACACATCATTTATA	4	1	-	3	109356421	0
CATGCTGATAGAGCTTTTTAT	4	1	-	8	116536845	0
CATGTCGGTTTATACGTTATT	2	1	-	8	60658075	0
CATGCTAATAAAGTCTTATTG	2	1	+	14	61746216	1	20:C>G
CATGGGAAGAGTATGGCATTT	2	1	-	2	53411521	1	10:T>C
CATGAATTTCACAAGTGGTTC	2	1	+	5	30756480	0
CATGTGTGTGATGATAGGAAT	2	1	-	18	16815701	0
CATGGAAATGAATGTTGACTA	4	1	-	13	90543239	0
CATGGCCTGTGAGCCAAACCT	2	1	-	3	76443268	0
CATGTATTATGCAATTTTTTC	2	1	-	5	88820550	0
CATGGCCTGATATTTATTTGA	4	1	+	11	76017833	0
CATGATGAAATGCTTCTAATG	4	1	-	1	290938618	0
CATGATATTTATAATACTAGA	2	1	-	4	18153457	1	9:G>A
CATGTGCTTCAAGAATCACTG	2	1	+	11	57512360	1	13:G>A
CATGGTGGATTTTTCATAAAT	3	1	-	X	87935726	0
CATGTGAGGTTATGCAGACTC	2	1	-	15	125723454	0
CATGTCACAAATTCTGTTTCT	26	1	+	X	76167381	0
CATGGATTAAATTATTTGCTG	2	1	-	13	102734492	0
CATGTCAACTTTTGAGAAGTA	2	1	+	10	19404440	1	0:G>C
CATGGTAGATACCTGTGTACA	2	1	-	9	61375354	0
CATGGACTCAGTAAAATAAAG	2	1	+	1	59927123	0
CATGTGTTGTTTATTCTTGTG	2	1	+	7	4957676	0
CATGGCAGCTGGGACAGTAGC	2	1	-	13	26609833	0
CATGGCAGGGTAAAACTTACT	2	1	+	15	79022970	0
CATGGGCCTGGTGCCCAGTCT	2	1	-	6	121752910	0
CATGTCAGCTGTGCACGTATG	4	1	-	7	108128877	0
CATGTTAACAGGCATTAGAAA	2	1	-	4	115146261	0
CATGTCTCTATAGATTACCAC	3	1	-	7	99517793	1	16:G>T
CATGAAAAATTTACTTGGTTT	7	1	+	12	47982757	0
CATGCCCTGGGGGATATTTAC	7	1	+	18	49161537	0
CATGGGCCTCAGGGGTGTTCC	7	1	+	5	2789185	1	2:C>T
CATGTGATGTTTCATTCAGTC	3	1	-	9	69440303	1	0:T>G
CATGAAGTCCTCAGGAGGAAC	4	1	+	14	135030446	1	1:G>A
CATGAAGTTCTACTATCTGTT	2	1	-	18	8686176	0
CATGACCAAAAAACAACAAAC	12	1	-	15	26073407	0
CATGTTTTCATTTAACTATGG	2	1	-	18	35000640	0
CATGGGCAGATTAGTTCCTGG	2	1	+	X	446679	0
CATGGAGAGGATGATACACTA	2	1	+	9	69147365	0
CATGTTTAATTTGGAACATAC	3	1	+	15	45834160	0
CATGCGTATGAATATATCAAC	2	1	-	14	146369220	0
CATGGGGTAGGCCAACTATAG	5	1	-	1	53199048	0
CATGAACTAAAAGTTGAGTGG	4	1	+	8	2399028	1	11:C>A
CATGTAAAACTTCCCCAATTT	2	1	-	14	85328111	0
CATGGTCCTGACTACACAAAA	3	1	+	16	69937864	0
CATGGCTGATTGCAATGTTGT	3	1	-	3	71490372	0
CATGTGGCGGTGGAATCAAAA	2	1	-	5	70568446	1	7:T>G
CATGCCACTTCCATATGTTTG	3	1	+	1	197864732	0
CATGACAGTGGGGAGAGGCAA	10	1	-	8	60924590	0
CATGGAGGCAGATAGCCTTGG	2	1	+	14	50441783	0
CATGACTGCAAAGAGAGAGAT	7	1	-	6	106831106	0
CATGGAGGTTACAGTCTAGCA	3	1	-	13	67583547	0
CATGAGTCCAGACAAAACTCA	4	1	+	14	32034345	0
CATGTGCAACAATTCAAACTC	4	1	-	1	265671776	0
CATGTCCGGGCCTAGGTGGGT	3	1	-	2	3323293	0
CATGAGACATTCCTTTGAATT	6	1	-	7	81449062	0
CATGTCTGTAGTTTAATCCAC	2	1	-	5	33066331	0
CATGAGTTAATGTAATCAAAT	3	1	+	14	138175266	0
CATGAGATTTTAGTATATAAA	2	1	-	11	15195138	0
CATGCCTTGAGGTTAAATGCT	2	1	+	1	36300272	1	1:G>A
CATGACAGTAAACAAAGGCAT	2	1	+	6	58217447	0
CATGATCTGAAGATCTTTCTA	2	1	-	7	46687285	0
CATGAAGTAAGATGAAGGAAA	4	1	+	14	114403788	0
CATGCTTTTGGGTCAGATGTT	2	1	+	11	23727166	1	8:G>T
CATGAGATAACTGGGGTTGAT	2	1	-	10	42282099	1	5:T>C
CATGGGGCTGAAAATAAGGCA	2	1	+	14	107784024	0
CATGTGCTTTCAGAACTGCCA	2	1	+	10	38151440	0
CATGGGGTTTGGGAATCTTCT	9	1	-	18	42263616	0
CATGAGTCTTTGGTTACTTTG	6	1	-	16	17523361	0
CATGTGTGTAGAATTTAAAAG	3	1	-	4	42240951	1	7:T>C
CATGTGACCCGATGTTGAAAT	2	1	-	18	44173218	0
CATGTGGCTGGGGATGGACAG	3	1	-	2	15893555	0
CATGGGGAAGTTATTAGGCTT	2	1	+	5	34934038	0
CATGTGTATTTAGAAAATCAG	2	1	-	1	30965500	0
CATGTTTGTTTGTAGGAAGTG	2	1	+	1	250776363	0
CATGTGCTTTTACTTTATATG	5	1	+	3	95026631	0
CATGTGAAAATTTCATTGTCC	8	1	+	14	12803572	0
CATGGTTAGTCACAGCTGTTA	2	1	+	1	36300968	0
CATGGCCCAGGAACACGTCCA	6	1	-	5	59772354	1	1:C>T
CATGGCACTTTGTGGCATTCA	9	1	-	6	7872780	0
CATGACTGTGGCCTAAGCAAG	23	1	-	X	45352847	1	17:T>G
CATGGTAATTTAAACAATGAA	8	1	+	15	62378417	0
CATGTCCAGGAAGGAGTGAGC	2	1	+	2	121942204	0
CATGTCCTAAGTCACAGGATG	2	1	-	8	83645821	0
CATGGCGTTTGAGGAGCAGCA	6	1	-	3	63666090	0
CATGGTACAACAAGGACTAGT	3	1	+	14	56234656	0
CATGTTAATTTCTTTTCTGTA	2	1	+	6	12328157	0
CATGTGGATACATTCTCTCAT	39	1	+	18	261592	1	2:G>T
CATGGCCCTGTCCTGCCCACT	4	1	+	7	22890281	0
CATGCTTATGTATAATCGCAC	2	1	+	3	109520061	0
CATGTGATTTTTTTTCAGCTA	2	1	-	13	22255897	1	15:A>G
CATGAGAATTGCAGCCTCCTG	4	1	-	14	83782288	0
CATGTGAAATATCTTCTTCAA	2	1	+	7	23746832	0
CATGTTTAATCCAATGCCCTA	2	1	+	8	64938321	1	20:G>A
CATGAATAAAATGTTTAGGAC	3	1	-	1	1169373	1	5:C>T
CATGGACTGAAAAAAAAGTTG	3	1	+	2	12067294	1	9:G>A
CATGAGGGAAAGATTTGGGGT	3	1	+	4	22900061	0
CATGTCCTCATCTAACTTGTC	2	1	-	15	113750606	0
CATGGATAACCTAATCCGCAG	2	1	+	10	16055121	0
CATGATATTATAGCTGTATTT	2	1	+	3	94225755	0
CATGTATTCCAAGTAATGATT	3	1	-	10	40840893	1	12:G>C
CATGAGAAGACACAAGCGTTG	3	1	-	6	67193657	0
CATGTGTTAAAAAACCAACTC	2	1	+	9	55081687	0
CATGCAGATTTGTTTTGCTAA	2	1	+	11	50580589	1	7:T>A
CATGGCAGTGGATCAGAGGGG	2	1	-	1	21623372	0
CATGGGACAGACTGTCCCCAC	2	1	-	7	805772	0
CATGTGGTCTGTGGGTGTAGA	24	1	-	10	38691474	1	16:T>C
CATGGCATTCATATTTCTATT	6	1	+	9	66878932	0
CATGGCACAAAGACAGTGCAC	2	1	-	2	51711515	0
CATGCAAAAGTCTGATCTTGG	2	1	-	8	60980434	0
CATGTACTCAAATAAATAAGT	2	1	+	1	281080964	0
CATGTGACCCTTGGCAAAAGG	2	1	+	1	176106526	0
CATGGTGGTAGTTCATAGTAT	2	1	-	8	72650410	0
CATGTGCTCCTGTTGTATGTA	13	1	-	7	24478376	0
CATGGGATACTGTTATCATCT	13	1	+	4	79882610	0
CATGCTAAACTATCTTCATAC	3	1	+	14	29611214	0
CATGCCTTCCTCTCTTGCTGG	2	1	-	15	114386566	0
CATGCAGTTTCCCACTGAGAT	7	1	+	18	4952368	0
CATGTTTTAGTGATTTGGATT	3	1	-	1	47372042	0
CATGTGCCAGTGCGGCCAAAA	2	1	-	7	121607342	0
CATGAAAAGAGACACATATTT	2	1	-	1	165988147	0
CATGTATAAAAGGTAACGTAT	2	1	+	12	15324392	1	17:A>G
CATGTTCCTTTTAATGAGTAT	4	1	+	8	103055748	0
CATGTGCCACGAGTTTTGCCT	5	1	-	4	122230639	0
CATGTGACATAGGAAACCTAC	4	1	-	3	16417427	1	2:G>A
CATGTTAGAAGTAGGAGTTTA	2	1	+	10	55057132	1	1:G>A
CATGCAGGACCTTCAGGCTGC	2	1	+	9	114985292	0
CATGGTTTGAAATCTTCAGTG	2	1	-	4	92647426	0
CATGTACCTACCACTCTGGCG	4	1	+	9	113463511	1	2:C>T
CATGGGAATAGCAACTGGAAT	5	1	-	9	113057603	0
CATGACTTGCCATTTGAGTGG	125	1	-	7	49420450	1	2:G>A
CATGTGTCAAAAATACATTAA	3	1	+	9	71035713	1	15:G>C
CATGGAAACTTCCAAGAACTC	2	1	-	13	54934631	0
CATGTAATCCCCAGTTTCCAT	2	1	+	5	33500932	0
CATGTCCCATACTGACTGCAA	6	1	-	3	2016777	0
CATGAAAAACACTTATCTTCT	2	1	-	6	71147643	0
CATGACATCATCCAAGTATTT	3	1	+	17	41170423	0
CATGCTGAAAATTAACTTGTT	3	1	+	9	70739437	0
CATGCATCTCAAATATGTCAA	3	1	+	2	129305712	0
CATGGCTGTGCACCATCGCAG	4	1	-	3	86209094	1	14:C>T
CATGAGTTGCTCAGATCCTTC	3	1	+	1	114226910	0
CATGGTTGGATTAAAATCTAC	3	1	+	8	74622640	0
CATGAGAAGGAAGTGACCCCT	12	1	+	1	266550720	0
CATGGACCTCTCCAGGATTTA	6	1	-	4	98061438	0
CATGTTTCTGGACTTTCTTTT	2	1	+	15	123683348	0
CATGCTCTAATTTGTTAATAC	9	1	-	3	39612225	0
CATGCCGTGTTTAAATTATTT	2	1	-	9	48289301	0
CATGTGTTTATAATTTGCCAT	2	1	+	9	117877147	0
CATGTAGCTGTGAATTGGGAA	4	1	-	2	101945451	0
CATGGTCAGGTGGGGAGTGTG	3	1	+	5	20150230	0
CATGCACCCCCACCTGGGAGA	3	1	+	5	88797062	0
CATGTTAATCGCAATCTCCTG	2	1	-	X	109456659	0
CATGGGATTTTTAGGAATGAC	3	1	-	10	16968203	0
CATGGGGTTTTTTTCATAAGG	5	1	-	9	124162619	0
CATGTTCCTATTTTACATAAT	2	1	+	17	33623359	0
CATGGTCCTCATATACAAGTT	3	1	-	1	262010385	1	19:T>A
CATGCAGTTTACGTTTGCTTG	5	1	+	17	31461127	0
CATGGGCGCCCAGGTGCCGGG	6	1	+	12	24726790	0
CATGTAACTCAGTACATATTT	4	1	-	5	38544067	0
CATGTTTATAGCTAGTAGGAG	3	1	-	13	109828446	1	18:T>C
CATGTGTTGAAAATGTGACCT	3	1	+	14	78560988	0
CATGAAACAGTCAAAAAAAAA	2	1	-	4	97245860	1	12:C>T
CATGCAAGAACAAAAAAAGCA	2	1	+	4	127137432	1	4:A>C
CATGGAGGGAACCATTTCCCA	2	1	-	9	55932029	0
CATGGGTCTAAATAAAAGCTA	3	1	-	6	54202303	0
CATGCCAGGCCGTGCCGCAGA	4	1	+	14	42654524	0
CATGTCCTTAAAAATAAATCC	43	1	-	7	53554990	0
CATGCTGTTAATATAATACTT	3	1	+	3	80280675	0
CATGGAACGTTGGCTTAAATA	2	1	-	3	16743843	0
CATGAGAAATCTTAAGCCAGG	2	1	-	7	22892351	1	3:T>C
CATGATTAAAGAATTTCTGAC	2	1	+	4	64432708	0
CATGAGGTTTCGCTCAGTTGG	4	1	-	1	235972545	0
CATGTATGCCACTTCTAATTG	3	1	+	12	1763646	0
CATGTGGATTGCACAGCGAGT	10	1	+	6	67761310	1	2:C>T
CATGGGTTTAGAGAGAAGATG	4	1	+	4	16460356	1	13:G>A
CATGGTGACGGATGTGTGTAG	2	1	+	8	33230690	0
CATGTGGTGTCTCAGCCAAGA	2	1	+	10	25133872	0
CATGGTTTCAAGAAAACAATT	2	1	+	5	1465578	0
CATGTGTGTGTGGGACTTGCC	2	1	-	12	50605289	1	0:T>G
CATGGTAATTACAAATGTCAG	2	1	-	13	32587146	0
CATGGCCCCAAGCACCTGGGA	2	1	-	2	109368907	1	20:G>T
CATGCTTCCTGAGGGGGAGGG	4	1	+	6	32541451	0
CATGCATTGGCAAGGAGGAGT	2	1	+	5	86850106	1	20:C>T
CATGAAATGGTGGGGATTGAG	2	1	+	1	264071364	0
CATGGTGTCATATATGTCATT	3	1	+	1	123890419	0
CATGTTCCGGTGCGGATGCTG	4	1	-	12	3192312	1	1:C>T
CATGTGTTTGCAAATTCCACA	2	1	+	7	65671647	1	10:A>C
CATGCCTCCAGTGGCCTGAGA	2	1	-	6	36087540	0
CATGAGCCTGCATCGTGTCCA	2	1	+	2	3159667	0
CATGACTTGAATTTTGTTGTC	48	1	-	17	55134340	1	1:C>T
CATGTGAAAACTCAATGAAAT	36	1	+	14	35335878	0
CATGATGATTCAATCCCTGAC	2	1	-	10	30833562	0
CATGGAATTTAAAGACTCGAA	3	1	-	1	166469178	0
CATGAGCAGTTATCTATTTGT	2	1	+	5	60036466	0
CATGCAAGATGCAGCATAGAT	3	1	+	2	45123372	0
CATGAAGCTTATACAGATATT	3	1	-	4	101242488	0
CATGGATGTCAGCAGAAAAAT	2	1	+	9	66134174	0
CATGAGCCCCCTGGCTGCGGT	55	1	-	6	27709836	0
CATGAGGTGATATGGTATCAC	3	1	-	16	32675279	0
CATGTATGTTGACCATTCTTA	2	1	+	6	107813231	1	18:A>T
CATGCGGAACAAAGCAAATCA	10	1	+	14	10685317	0
CATGAAAATGGTTGCATTTTT	2	1	+	13	43345371	0
CATGTGGTTCCACGAAAATAA	2	1	+	15	35656308	0
CATGGACTATGATGATGATGA	2	1	+	15	73124645	0
CATGTGTGGGTATTTACCTAG	2	1	+	14	75419810	0
CATGGGCCACGGCCAGGGTGT	5	1	+	2	51161227	0
CATGCCAAAATGAATTTGCTA	68	1	-	12	3162021	0
CATGAATGCACTGATAATATT	3	1	+	10	8371989	0
CATGAAAACTTGTGGCCACTT	2	1	+	4	127215867	1	17:C>A
CATGGTAAAAAGACCTACAGG	4	1	+	14	34474152	0
CATGAAAAATTTTCCTGGATT	11	1	-	17	13584285	0
CATGTCTTAATCAAGGCTGCA	2	1	+	6	93814729	0
CATGTGCAATCATAATGAGAA	2	1	+	3	28426849	0
CATGCGACTAAACATTAATTT	3	1	-	6	122865066	0
CATGTCATTCAGGTAACTTAC	49	1	-	2	97877082	0
CATGGGGATGGAGGGAAAGGA	2	1	+	7	46807962	0
CATGCTGAATGAAAACTCCTA	2	1	+	1	20010970	0
CATGAGACAGCCAGTTGCTGC	2	1	-	7	9069629	1	0:T>G
CATGATCTCCCCTCTACTTGC	2	1	+	1	198496474	0
CATGTTGTTGCAAGTGTGGCA	2	1	-	8	110210941	1	19:T>G
CATGTCAAGTGAAGTTATGGT	5	1	-	8	41130306	0
CATGGAGGCTGGGAAGGGAGC	5	1	+	5	1214994	1	8:A>C
CATGTTGCTCCCTGCACCTCG	2	1	+	5	63166195	0
CATGGCAACCAGAAGAAAATG	2	1	-	5	95946785	1	8:A>G
CATGCTCTGCTGCTTAGTCTA	2	1	-	9	19844171	0
CATGTTACAGAGAAGTCTTTT	2	1	+	14	42340559	0
CATGTGTGAATAAAGCCAATT	13	1	+	10	29466049	1	3:C>G
CATGTTTCTAGAACAATATTG	4	1	-	9	89751574	0
CATGTTTTTAGATTGACGACT	2	1	-	3	50373241	0
CATGTCCAGAAATATATGCAT	2	1	-	1	106542893	1	14:G>A
CATGGTGCTTTTTGAAAATTT	3	1	+	16	41967307	0
CATGGTTGATCTAGAGTTGCT	2	1	-	9	86718015	0
CATGCTTTCCTATGAAATATA	2	1	-	17	61040319	0
CATGTGTTGCAGCTGCTGGTG	2	1	-	3	65064320	1	6:C>A
CATGTTCAGCTGGTAATTTCA	2	1	-	7	93313732	0
CATGTGCTACACAGGTGCCAC	2	1	-	9	63066114	0
CATGAAAGAAAAATAATTCTT	2	1	+	6	48120471	0
CATGGATCACTCTGAAATGTA	2	1	-	1	238533337	0
CATGAAAATTTAGAACTTTGT	2	1	-	14	86528842	1	12:T>C
CATGCATAAACAGGATATGCT	3	1	+	4	83595012	0
CATGGCCCGGAACACTTAGAA	3	1	+	7	31573671	0
CATGTGGCATTTAAAAAACAG	2	1	+	12	18389070	0
CATGTCCAAAAGGGTAAAATA	2	1	-	2	73548904	0
CATGGGCAAATAAAATATACA	2	1	-	5	84863560	0
CATGTACACCTACAATATCCT	3	1	+	5	95523817	0
CATGGATTAAAAAGTCGTCCT	2	1	-	7	27859009	0
CATGGACCTAAAGCATTTCTA	12	1	-	1	188761126	0
CATGACGAGGCAGGTCTCATC	17	1	+	1	171362094	1	15:A>C
CATGAGGTGACATTGAAGGAC	2	1	-	6	47539069	0
CATGGTGAGTGCTTGATGATG	4	1	+	8	56439859	0
CATGTAGGAAAACCTATCATT	4	1	-	6	31676126	0
CATGAGCTAACACTTGGTGGT	2	1	+	15	113758042	1	15:A>G
CATGTGATGAGTGCAAGTGTA	2	1	+	2	120488122	0
CATGTCCAGCCCAGAGTGGAC	2	1	-	1	210103870	1	15:G>C
CATGAAGCTAGTAGGAGAAAA	11	1	-	2	45168177	0
CATGGCTCGGTTGCTCTATTT	2	1	+	18	49062090	0
CATGTGGAACCGTGATTTTTG	2	1	+	16	24059893	0
CATGCACTTGAATGCAAATTG	10	1	+	9	108080593	0
CATGGAACTGGTTGAAATGAT	2	1	+	9	50435532	0
CATGTTTTTTAAGACAGAAAA	4	1	+	2	103254752	0
CATGTTTATTGAAGAATTTAC	8	1	-	9	85765227	0
CATGCATCTGTAAGGCAGGAT	2	1	-	4	99614139	0
CATGGAATATTCTCATTCCCG	2	1	+	14	140673353	1	19:T>C
CATGGCAAGCTGTTCTGCACT	5	1	-	1	138128746	1	3:T>C
CATGTTGCTGTAGAATAGGGC	3	1	-	14	63310661	0
CATGTGATTATAGTTTATTTA	2	1	-	4	59813908	0
CATGTGCCCACACGCACACAG	3	1	+	14	147838168	0
CATGTAAAATGAATTTCCTAT	5	1	-	2	13384659	0
CATGGTAACCCTATTTGATGG	11	1	-	7	81582401	0
CATGGAACCATTCAACACTAT	2	1	+	5	14466085	0
CATGTTCCTTACTGAGGGACG	8	1	-	X	14716195	1	1:C>T
CATGGTATAGCTGAATGAATA	3	1	-	10	27352812	0
CATGCTTTATTGTCACCCAAG	10	1	-	17	33570098	0
CATGCTACAAAAATAGGTCTT	9	1	+	1	57009376	0
CATGATAATTAACATCTGAAT	4	1	+	10	44583980	0
CATGAGGGTTATAGCATATCT	2	1	-	3	91137036	0
CATGTTTCACCTGACAGTCAC	2	1	-	4	87543391	0
CATGGGGGAAGAAAAGTGGAT	35	1	-	1	101093755	0
CATGCAACAGCTATAACAAGA	2	1	-	4	43625220	0
CATGGGTTTTCTATTGAAGCT	2	1	+	7	56858845	1	6:G>T
CATGTGCTAAATTACTCTTTA	2	1	+	9	67806629	0
CATGGGGCCCAATTTTCTCTG	4	1	-	11	23907205	0
CATGGTGTCCTTCTGTCCCTT	2	1	+	6	54940091	0
CATGCCTCCTTTCTGAGAAAG	4	1	-	7	14477181	0
CATGTTACTAAGCAAAGCAAA	2	1	+	9	131853252	0
CATGCTACTTCAGCTCCAGAG	2	1	-	1	266623182	0
CATGTGAATACATGTATTTTG	4	1	+	5	87450504	1	6:T>A
CATGTTTATTGGATTAAAAAT	2	1	+	11	22479080	1	11:A>G
CATGCAGGAAGACTTTAATTT	2	1	+	16	38117487	0
CATGAGGCTAAAAGTTGTACT	6	1	-	X	95697795	0
CATGTTCTTTAGAAAAAAGTT	7	1	-	17	54281032	0
CATGACGTCTTTTTTTATTAC	2	1	-	16	52732282	0
CATGATTATGAGTTATCTGTA	2	1	-	7	29239618	1	20:C>T
CATGGAACTTAGATGCAAAGT	2	1	+	4	110210200	0
CATGTGTCCACACAGCCAGCC	3	1	+	3	34019260	0
CATGCTGTTGTATAGTAGCTT	4	1	-	3	94108468	0
CATGTTATCTGAGCTGACCCA	2	1	+	14	125894703	0
CATGTGAACTAGGTAAAATTG	2	1	-	12	34304029	0
CATGTTCAATACTCAGGTCTT	2	1	-	13	25939953	0
CATGCAAAGCCCCACACAATG	2	1	+	10	50109817	0
CATGAGCAGCAGTGCAGGCCG	2	1	+	2	7924509	1	7:T>A
CATGGTTGTAAGTTTATTTAG	2	1	-	1	264345388	0
CATGGTAATCACGTGAGTGGC	3	1	-	X	97058382	0
CATGTACTAACCGAGTTATCT	6	1	+	12	44544831	0
CATGAACAATTCTTTGGAAAA	2	1	-	9	86492047	1	13:T>A
CATGCCTTTAGAGGCATACTT	5	1	+	2	78422021	0
CATGTCATTTTCGACTCGATT	2	1	-	7	20511551	0
CATGGCAGTGCGGGATCTAAG	2	1	+	11	36816388	1	10:A>C
CATGTAAAATGGTAAGAGCAG	5	1	+	6	70630486	0
CATGGTGGTTCTGAGAGATTA	3	1	+	4	98028168	0
CATGGAAAAAAAAATCTTATT	5	1	+	8	81143117	1	4:A>G
CATGTGATAGGAAATATAATT	4	1	+	1	293565679	0
CATGGGGCCTGGGGGGACCCT	3	1	-	9	125648661	0
CATGGAGCAGGGCTGGGGAGG	2	1	-	6	12470538	0
CATGTGGAAATAGGAGGAAAC	2	1	+	8	74684655	0
CATGTAAATTTTCCAGTAATG	2	1	+	2	79892338	0
CATGAGGTCAAGAGAAACTGC	3	1	+	18	51655170	0
CATGGTCCTAAAAAAATCTGC	3	1	-	1	219814452	0
CATGTATTATTTTAGTCTGTG	2	1	+	9	118452947	0
CATGTTTGGAAGGAGGCCCAG	2	1	-	8	62862117	0
CATGCCCTTCACTGTGCACCA	2	1	+	9	6361036	1	12:C>T
CATGATAGAGTGGAAAATACC	4	1	+	9	98088357	0
CATGTTTTTTCTGGTTATGAT	2	1	-	1	258978180	0
CATGTGAGATGTGATATTATT	3	1	+	2	57174389	0
CATGTGCCTTATCTCCTAGAT	3	1	+	11	70181213	0
CATGTCCTATTGGAAACTCTT	19	1	-	4	134101973	0
CATGAGCATAAAATTTATTTG	20	1	-	18	41131621	0
CATGTGTCAAACCCTCTACTA	11	1	-	14	138654910	0
CATGGATCTCTCTCTAGTATT	2	1	-	13	138715716	0
CATGGCATTTCAAAAAGGTTT	2	1	-	16	24430833	0
CATGGGGTATAAACAATAAAC	2	1	-	10	16885704	0
CATGAATTTTTGTCAGGTAGC	10	1	-	8	75695832	0
CATGAAAATATTTATTTGTGA	3	1	+	1	147691374	1	13:G>A
CATGGAGCCCAGAGCAATGCA	2	1	-	1	266550820	0
CATGGAAAAGGACATCCAAAT	4	1	+	1	177631645	0
CATGCGCCCCCCTGCAGAGTG	5	1	+	6	43069243	0
CATGCTAATGCCAATGCCTCA	3	1	-	3	66735587	0
CATGGGCTTTTCCAGAGTGAC	2	1	+	5	20707863	0
CATGGGAAGATCTATTTAGAA	2	1	+	8	2641206	0
CATGACTTTTTCTGTGCTAAT	2	1	-	2	111250018	0
CATGAAGGCAGGAGTACGTCT	2	1	+	15	72731976	0
CATGATTTTTGTATAGTCTTT	2	1	-	7	63572236	1	4:C>T
CATGTTCCCTTCTAAACCTCT	2	1	-	9	17200820	0
CATGGATAACGATTTTAATAG	6	1	-	X	32732426	0
CATGAAACACATATGGCACTT	3	1	-	2	125792106	0
CATGTATATCTCTGTTTTGAC	5	1	+	3	38029544	0
CATGGAGGTGTTGCGACAAAT	2	1	+	5	62067955	0
CATGCTGCTGTTTTGCCAGTG	2	1	-	5	95659932	0
CATGCTATTCTAAAAGCAGTT	2	1	+	6	70650623	0
CATGAGAAAGAAGTTCCACTG	2	1	+	18	7764330	0
CATGGGCATTTGTACATAATT	4	1	+	4	111241786	0
CATGGACCCCACTTTGACTCG	3	1	-	4	99176088	0
CATGCACACTAACCAGAGTCA	2	1	-	14	40567371	0
CATGAGTCACACCTGCTGAGC	6	1	+	18	27437495	0
CATGGCCAATCTTGGCTCTTT	6	1	-	8	32940913	0
CATGTGTGGAGGCAGGAGTAA	6	1	+	5	8407399	0
CATGAGAGTTCAAGGCAACAT	3	1	-	15	127162077	0
CATGGAGCGTTAACAGAAGTA	3	1	-	13	144830335	1	2:G>A
CATGAGATTAGAATTCTAATT	5	1	-	9	108495141	0
CATGTGGCAACCAAAATTACA	4	1	+	6	93746186	1	4:C>T
CATGGCAGGGTTTGGAGCAGC	2	1	-	18	8655256	0
CATGGGAAATTTCCTGTATTA	7	1	+	10	13737781	0
CATGACCATTAAATTCTTCAT	3	1	+	14	43679680	0
CATGTTTGTGGATTCATCCTG	4	1	+	X	124226654	0
CATGTGTTGAGCTTTAGTGGA	2	1	-	8	57294791	0
CATGAAAGATCAAGGAAAAAA	20	1	+	18	51545088	0
CATGCGACATAGACCATCACT	4	1	-	8	30036269	0
CATGAAAAAGTGTATAATATT	2	1	+	11	6639618	0
CATGCAGTCTGCCTTCTGTAG	2	1	+	14	104606003	0
CATGCTCTTGAAAATGTTTGA	11	1	-	5	8405330	0
CATGATTGCTTAGCTCTGTAA	2	1	-	15	42161551	0
CATGGTATTTGCACACCCTGA	2	1	-	17	29402205	0
CATGGTAGTATAGAGAAGAAT	2	1	-	9	34828927	0
CATGCATTGCTTCACATACTG	295	1	+	9	86717383	0
CATGAGATTTGAGTAAATAAG	2	1	+	8	100861654	0
CATGGTTTGCCAATCTCTAAA	2	1	-	13	75371623	0
CATGATATGCGATACTGCAGC	3	1	-	18	12955808	0
CATGGCATTTATTAGTTGCTA	3	1	-	6	78267528	1	15:C>A
CATGAAGCTATTAAGCTGCTA	2	1	-	9	22798407	0
CATGTCTTTCCTGGATAATCT	2	1	-	10	3463198	0
CATGGTGGAATTCGAGTGTTC	5	1	-	13	142446161	0
CATGGCCCTTCAAGTCCTTGA	2	1	-	1	192945419	0
CATGTGTAACAAGACTTCTAG	7	1	-	8	16424281	0
CATGCAGCTAAAAAGTTGTGG	4	1	+	9	67646286	0
CATGAGCTTGTTTTTGAGAAC	3	1	+	3	35570647	0
CATGATGCAGCTGGAATGTGT	3	1	+	15	18537010	0
CATGACTTATTTCATTCTGCT	10	1	+	5	73383157	0
CATGTGGTCTCTAATCCTTGA	2	1	+	8	56320624	0
CATGTGGAACTTCTTGGGATT	3	1	+	11	15936609	0
CATGTAAAATTTTTCCAAGTT	3	1	+	18	51787998	0
CATGCTATGTGGGCTAGTTGA	7	1	-	14	94504336	0
CATGATATTCTTTTTTGCAAC	3	1	-	11	48432522	1	18:G>T
CATGCAGAGTTTGAGATTACT	6	1	-	4	116994967	0
CATGGACCCTTGAGGTTTGGA	4	1	+	16	48344659	0
CATGCCATTTTCCTCAACTGC	8	1	-	7	97539264	0
CATGTGTGAGAGACAGAGATT	6	1	+	12	48431237	0
CATGTATATAAAATTAAAGAT	27	1	+	8	88695548	0
CATGTGTTGGGGCTCGGGCCA	2	1	-	12	56762188	0
CATGTCCTATGTGCAGGATGC	5	1	+	1	283426264	1	9:A>T
CATGGGGGCCCCCACTGACAC	3	1	-	6	48973503	0
CATGTATTTAAAACAAATTAT	2	1	-	14	74846664	1	4:T>A
CATGTTTTAAATGTGTCTAAA	5	1	-	18	29415751	1	16:A>G
CATGTCCTTGTTTCTCTGCAG	2	1	+	15	123674612	0
CATGGAAAAACTTGTCATTTA	2	1	+	15	81908015	0
CATGGATACCTGAATCCCGGG	2	1	+	18	13839279	0
CATGTTCATAAAATAAATCTT	63	1	-	12	47157314	0
CATGCCAGTAGGGTCACTGGT	2	1	+	9	123014447	0
CATGAGAAAGTGTTATCATAG	11	1	-	8	119632061	0
CATGGCCCAGGATGGACCTAG	5	1	-	7	81880213	0
CATGCTTGTTGTATAAAAAAA	2	1	+	5	40626476	1	12:T>A
CATGGGAAATAATTTAACTGC	3	1	+	4	73673251	0
CATGGCTCTTTGAAAGAATTT	3	1	+	9	9135809	0
CATGTCTCGCGGCCAAAAAAA	13	1	+	2	5471089	0
CATGACCTTATTTATTTACAA	5	1	-	7	84889988	0
CATGGGGAGCAGAAAACATAT	7	1	+	8	33529726	0
CATGGGAGAGAGCCCAAGGCG	81	1	+	18	12995589	1	2:C>T
CATGTAAGAAAGTGGGCTTTT	2	1	+	11	70106658	0
CATGAACTATGCTAAATTAAT	3	1	+	15	900728	0
CATGATCCGAGAGTCCCAATC	13	1	+	6	38421902	0
CATGGCATAAATAGCTTTACC	4	1	-	1	236135323	0
CATGGCACTTGAATAGGCATT	2	1	-	3	93905289	0
CATGGCTATTCTAATCCCCCA	4	1	+	12	37497888	0
CATGGCCTGTGGCGTTGCACT	9	1	-	3	21673034	1	1:C>T
CATGATCTACACATATTTTAA	3	1	-	1	112049783	0
CATGGAGCCATATAGGACTAT	9	1	-	3	42875454	0
CATGGTCCATCAAGGACAGTA	2	1	+	X	4002008	0
CATGGGGGGAAGGCAGTGATT	3	1	-	4	33702780	1	5:T>C
CATGCTGAATAACTGCTCTAA	6	1	+	13	59518898	0
CATGTAAAGTCGTCCCCAACT	3	1	-	15	103662087	0
CATGCAAACTCATTTGTATCT	2	1	+	13	68339497	0
CATGTTCCCAAGGTAAGGATT	2	1	-	3	67658283	0
CATGTCTCCGCAGGGAAGACA	5	1	-	4	104560821	1	12:T>C
CATGTCCTACCTCTCACATTC	5	1	-	4	98698926	0
CATGCAACTGAGCAGGACTCT	9	1	+	3	508841	0
CATGGTACCTGACGGATATGA	2	1	+	4	1621051	0
CATGTTGCTTCTCCTCCTAGG	3	1	-	2	6258613	0
CATGTTTTCCTGTATTCTGAG	2	1	-	9	17504475	1	3:G>C
CATGTGCTTCTTGCCAGTTTC	2	1	-	6	37393461	0
CATGGGCCATTGTGTTAATTA	117	1	-	16	72683956	1	1:C>T
CATGCCTAAGTCACTCAGTAT	4	1	+	6	114063369	0
CATGATGAAAGGCATTTGGAA	2	1	-	14	112453111	0
CATGAAGTTGGGATATCAGCT	2	1	-	7	111497476	0
CATGTGACTTCTATAGTTTCT	2	1	+	16	48546361	0
CATGAGAAGTACCCAGAGCCA	2	1	+	7	36819733	0
CATGATGCCAGATTCCATAGA	4	1	+	X	32988491	0
CATGTGCCCACTTGCCCAGAC	7	1	+	2	63452620	0
CATGTGCCATACGAATTAAAT	15	1	+	7	105296035	0
CATGTAACAGTCCAATTTTTT	17	1	-	6	23433791	0
CATGGGCCCTATACATAGTCA	2	1	+	9	5588117	0
CATGAGGAGAATCTCCTCTCC	2	1	-	3	75622142	1	3:G>C
CATGTGTGTGTGTCAGTATAC	2	1	+	2	114274529	0
CATGCCCATTTTCTAGATTAA	14	1	+	4	28663573	0
CATGAAAATGATAGATAAAAT	2	1	+	4	90953695	0
CATGACTCTCCTGACGTCTGT	2	1	-	6	39382820	0
CATGTAATCAGAAATCCATAT	6	1	-	9	98246024	0
CATGCGCCGAAAAACCAACTT	17	1	-	15	52523058	0
CATGGTTCTATTAAAAACTCT	6	1	-	10	54866094	0
CATGTGGGAAAAAACATCCAC	2	1	+	14	14140406	1	8:T>A
CATGGTTATTTGTGGGAAGAA	2	1	-	1	127609610	1	4:T>C
CATGTTAATTACAGGCTGCCT	4	1	-	2	52766481	0
CATGGCACCCTTCTTAAGTCA	2	1	+	2	106782926	0
CATGTACATTTGTTTTAAGTT	4	1	+	5	41393594	0
CATGAGCCTATGGTGTAGATC	2	1	-	5	70645636	0
CATGCTAGGTGATGAAAAATG	4	1	-	7	101957611	0
CATGGTTCTGTAACCTATATT	2	1	-	15	132562176	1	9:T>C
CATGATGGGAGAATGAATTTC	3	1	-	7	107194691	0
CATGTTACATCCTGTGCAACT	4	1	-	13	100530621	0
CATGTAGAAAAACTAATTAAT	7	1	-	X	65338488	0
CATGTGCCTCTTTTTAAAAAG	3	1	-	3	11963599	0
CATGTGGCTGGAGGGAGTGAG	2	1	-	3	117249372	0
CATGACGACTCCCAGGAAATC	9	1	-	3	104341678	0
CATGTCACTGTCTGCTCGGCT	2	1	-	7	133248996	0
CATGGTTATTTTTTAAGTCCC	2	1	-	13	83007939	0
CATGCAGCACCAACCAAACTT	2	1	+	15	114830047	0
CATGGCCACACTCACCTCATT	2	1	-	3	117609169	0
CATGAGGAGGAAGAGACATCT	8	1	+	2	52522466	0
CATGCACAAATTTGTAAATTT	2	1	+	5	13313251	0
CATGTGTGTATTCAGCAAAAA	2	1	-	4	14360723	0
CATGCCCAGCTAAAGACTGAG	5	1	-	10	47157303	0
CATGCTCCATTTTTTTTAAGT	7	1	+	8	66166851	1	20:A>T
CATGAGGCAGGAGTCCTGTTT	3	1	-	13	105138455	0
CATGGTATTTCACAAGGAAGC	2	1	-	1	165301505	0
CATGCACAACCACACGTAAAC	2	1	+	5	58887847	0
CATGCAAGGAAAGAACAATTT	2	1	-	4	24382713	1	14:C>T
CATGTTTATTGACTGGGGAGC	2	1	-	4	69208588	0
CATGTAAACCCCTTCAAATCT	5	1	+	14	30580801	0
CATGATTCATTCCTCTCTTTC	3	1	-	10	25768403	1	6:G>A
CATGTTAAGAAAGTATGTATT	3	1	-	4	96343869	0
CATGCTGAGGCTCCAAGAGTC	3	1	-	7	44495479	0
CATGATCATTTTGTGTCTTGC	5	1	-	14	48124693	1	1:A>T
CATGTACTGTGAACATTTTTT	3	1	-	3	66418984	0
CATGATGAGGGTTGTGGTTAT	2	1	+	6	122773812	0
CATGAGGTAATGAGTAATTAC	5	1	+	16	2885256	0
CATGGGTTTTTTCAGTAATTT	2	1	-	9	11972740	0
CATGATCTTCAGGTGGATTAT	3	1	+	17	62580528	1	1:G>A
CATGAAATAAATAAATGACAT	4	1	+	9	69214059	0
CATGTAAATTTAATAGGAGCT	3	1	-	8	90228054	0
CATGGGTCTTACAGTCAAAAC	2	1	+	13	82170506	0
[truncated: 16,238 more rows]
