# Supplementary material for: Differential gene expression in the endometrium on gestation day 12 provides insight into sow prolificacy
Source: BMC Genomics. 2013 Jan 22;14:45. doi: 10.1186/1471-2164-14-45 (PMC3610143; doi:10.1186/1471-2164-14-45)
Supplement: Additional file 6: Table S4 — Tags mapped to nuclear genome for LL. [file 1471-2164-14-45-S6.xls]

## Sheet: Recovered_Sheet1
Tag	Copy Num	hits	+/-	chr	start	type
CATGGAAATGCACCAGAACCC	2	1	+	6	46989310	0
CATGAGGAACTATTTTGGAGC	4	1	-	14	32721798	0
CATGTAATGGTGCCTTGATCA	2	1	+	11	8651097	0
CATGGCACACTTTTAAAATAA	5	1	+	8	116538916	0
CATGCGGGGGTACCGGGGGGC	2	1	-	1	190032612	0
CATGGGTCCACTGGCACTAGA	6	1	-	3	36377040	1	1:C>T
CATGGCCTGGGAGGGCCTGAT	3	1	-	2	42175279	0
CATGGCATTGCGATCTTTCTG	7	1	+	9	121737237	0
CATGGTCACGGGCACCGCCTC	3	1	-	6	45925572	1	2:G>A
CATGAGCCTTCTGGGGCCCCG	4	1	-	7	2347592	0
CATGCAGTATATGCTAAATAA	6	1	+	4	127132816	0
CATGCTCATTTTACTCTCCTT	3	1	-	X	61377253	0
CATGGTATTTATTCTAGTAAT	4	1	-	13	27204758	0
CATGTCTTTGAGTGAGTGCTG	2	1	-	18	40745388	0
CATGATCTTCCCTTTGTAACC	2	1	-	6	76160345	0
CATGACATTTTAAACATTTCT	2	1	-	15	97327022	0
CATGAATACACTGAGCGTTCT	3	1	+	6	94811099	0
CATGTAGAACTAATATGTGAA	43	1	-	10	14082825	1	0:A>G
CATGTGACAATAGGCTTCAAG	2	1	-	17	684812	0
CATGGTTTGATCATGTAAAAC	2	1	+	1	146089841	1	2:C>T
CATGCATTGGCAAGGAGGAGC	2	1	+	5	86850106	0
CATGCACTAAAAGGGTTTGAA	2	1	-	X	116720666	0
CATGACCTCTTTAGCTTTGCA	22	1	+	1	134362427	0
CATGAAGGTCGCCTGTGCAGT	2	1	-	2	130071238	1	2:T>A
CATGGAGGGAAATAATTTTGA	2	1	-	12	40231669	0
CATGTTTAAGATATACAATGT	2	1	-	5	69189396	0
CATGCCCCAAGTTGAGAACTC	2	1	-	4	52160669	0
CATGAGTACTGAACAGGGTGC	9	1	-	15	66609430	0
CATGTATTTCTCCATCCTAAA	11	1	+	18	23019040	1	7:C>T
CATGTGTAATGACTTAAAGAT	4	1	-	1	81138590	0
CATGTGTCATGGGGGTTGGGA	2	1	-	9	44838504	1	1:G>T
CATGTTCACTTATGTAGGTTT	2	1	-	1	171924429	0
CATGCTGTCACGTCAGAGTCC	10	1	+	4	92879122	0
CATGTTATTCTCATTACCTGG	6	1	+	1	189950017	0
CATGTGAGCCTGGAGCCCTGG	4	1	+	1	134790475	0
CATGGGGATGAAAGACTGTGC	2	1	-	2	55896678	0
CATGCTGGGCTTCCCGCCATG	2	1	-	8	336823	0
CATGGATTCTAGTTTAATCTA	4	1	+	7	22637664	0
CATGCTCTCCTTTACCAAGCT	2	1	-	1	13088680	0
CATGCCAGACATTTTTTTCAA	6	1	+	9	113432641	0
CATGAGACAATGGAATGGAGG	4	1	+	16	35418219	0
CATGGGTAGAAAGTTTAAGGA	2	1	-	10	30546004	1	1:C>T
CATGCGTTGCAAAACCAAGTA	2	1	-	3	4664047	0
CATGATGTCATCATTTCTTGC	2	1	+	4	79896977	0
CATGTGAAACAGGGTAAAAGT	2	1	+	13	107491562	0
CATGTAAATATTAAAAACAAC	2	1	+	11	76696582	0
CATGCACACAATCAGAATGTT	2	1	-	18	44262870	0
CATGCGGTCTGAATGAGTGGA	2	1	+	10	16333688	0
CATGTGAGGGCTTGATTGAGG	2	1	-	2	23798304	0
CATGACAGGACATCCCAGATC	2	1	+	4	48121089	0
CATGTCGAGCCAGTGAAAGAA	2	1	-	11	79502904	0
CATGTTTGAGTAAATGTCTGT	6	1	-	1	183628750	0
CATGTGCATTTCCTGGGAAGA	8	1	-	2	49557239	0
CATGTGGAAATGTGAATGTCA	2	1	-	2	108651785	0
CATGTTACTTTCCCTCAAAGA	3	1	+	7	105054487	0
CATGAGTGAATGTAGGTGGGC	3	1	-	3	93284404	0
CATGTTATTACCATCTGAAAG	3	1	-	5	72809837	0
CATGCTTTATGAAGTTGCTTG	102	1	+	2	121514411	0
CATGTGGAGGCTCCAGGCCCA	6	1	-	14	118094024	0
CATGAAACCATTCACTCAAAA	3	1	+	6	10648486	0
CATGGACCCCTTTTAAAGGGC	2	1	-	14	55688225	0
CATGTAGTTAAACTTATCAGT	7	1	-	X	109280768	0
CATGGGATAGAGATGGCAATT	2	1	-	16	18710483	0
CATGGGTTCTAAGCCAGAAGC	3	1	+	7	36223391	0
CATGGGTCATCGTCAAACAGA	2	1	-	6	104476296	0
CATGTTATGGTTATTTATCGT	12	1	-	8	65036407	0
CATGATGTCTAGATACATTAT	6	1	+	5	80788868	0
CATGTGCCAGCTAAGAGCTGG	5	1	-	6	56490415	1	14:T>C
CATGTGTGCCCTTCAGGCAGC	4	1	-	2	49841782	0
CATGGACAGTTCCCAAGCAAG	2	1	+	2	128428631	0
CATGCCCGATCAGAAGGCCTG	3	1	-	3	28700061	0
CATGGGGCCTTTTTCAAGTTT	3	1	+	1	210654083	0
CATGAAGAGTGCTTAGAGTAT	5	1	-	5	26869122	0
CATGTGAAGCCCTCCACCCAG	2	1	+	2	3958007	0
CATGCTGATAAAGCTTCTTGG	3	1	+	7	91699347	0
CATGTGGAACAGATGCTTGGC	2	1	-	1	145044186	1	2:C>A
CATGGTCAACTTAGAACTCTC	3	1	+	13	2794176	1	17:C>T
CATGGGAAATCATAATTGTAT	3	1	+	13	103288606	0
CATGTTACGTAATCAAAACAC	6	1	+	15	88076824	0
CATGGGCCAAGTAACATCTTG	2	1	+	1	183892278	0
CATGCTTTTTACATCAGAGAA	2	1	+	14	113510470	0
CATGCACAGCCTCCAGACACC	3	1	-	7	53942612	1	20:C>G
CATGTTCCCAGGTTTCCCCCA	16	1	-	7	133181406	1	13:G>A
CATGCTGCCCGCGGCCGGGGA	2	1	+	10	64347798	1	16:T>G
CATGTCGTAAGTTCTTTCTGT	3	1	-	18	53266702	0
CATGTATTCTTTTAGATTCCA	3	1	-	4	15559319	0
CATGTTAATCTAAGCTCCCCC	3	1	-	3	22810731	0
CATGCGCCACCCCATTCAAAG	3	1	-	9	1992863	0
CATGTGACAATAATAATACCT	3	1	+	5	68847974	1	0:G>C
CATGTCAAAAAGCCAAATGAG	2	1	+	9	19089046	0
CATGGTAAGTTTTCAGGGTTT	2	1	-	4	131697642	0
CATGTTTTACCACCACTCTGA	2	1	+	15	89316881	0
CATGTCAGCAACCGAGTTTGT	2	1	+	5	12343523	0
CATGGACCGAGGGCCGCGGGA	2	1	-	6	115426261	0
CATGAAGAACCTAATAGGTTA	3	1	+	5	50041123	0
CATGTTCAGTAACTAGAACAT	5	1	+	17	12801180	0
CATGATGTTGAGTGTGGCTAA	4	1	+	3	122859397	0
CATGGGCATTATTGACATTCT	2	1	+	1	232571803	0
CATGTGTTCTTAAGGATGCTG	3	1	+	6	109169542	0
CATGTCAAAAAAGCCCTTAAT	8	1	-	8	86484223	0
CATGCCTGACCCCGACAACTC	2	1	-	15	29497214	0
CATGACAAGTTTATCCCTAAC	2	1	-	7	92819252	0
CATGTGGTGAGCTTCAATGGG	2	1	-	1	188443922	0
CATGGGTCTTCTCCCCTGAAG	2	1	-	5	59788344	1	2:C>A
CATGGAAAAAAAAACTCAGGT	3	1	+	X	61771007	0
CATGCCAAGGGCTTGGCATAG	3	1	-	12	13673339	0
CATGAGAAGGCAGTGCAAGAG	5	1	+	6	41286225	0
CATGTGGTTTTACTGTGTATC	7	1	-	13	21674600	0
CATGTGTCTTTGGGTGAACAT	3	1	+	9	378867	0
CATGGGAAAGGTGACGTTTCG	3	1	-	11	24508277	0
CATGTGGAAATTCACATCTCA	9	1	+	3	6979944	0
CATGCTAAACCTATATTCAGC	3	1	-	1	107599416	0
CATGTGAAAAGCACTGTATTG	2	1	-	4	122266976	0
CATGAGAATCCCGGACAGGTC	2	1	-	X	108715214	0
CATGGAAGCAAACCGTGTGAA	3	1	+	13	103555352	0
CATGTATCTGTAGCTCATCCA	3	1	+	3	34339605	0
CATGATGTACTAATCTCTAAT	2	1	-	16	24135207	0
CATGGAATCAGATGTGTAGCA	3	1	-	14	142299402	0
CATGGAGACCTGGGATGGTAT	2	1	-	6	35289519	0
CATGTCCAATCTTTCATACCA	3	1	+	1	92075820	0
CATGCTTCATAGTATTAACTA	2	1	-	16	31711702	0
CATGATTTTATCAGTTTAATT	2	1	+	3	2372131	0
CATGTTTTTCGCTAATTTGCC	2	1	-	7	97559763	0
CATGTTCCCAAAAATGGATAA	7	1	-	14	138721515	0
CATGATGATACATATGTATCT	2	1	+	8	75506978	0
CATGTAGAATTTGTATCACAC	3	1	+	7	105200723	0
CATGTTACATGGAATTTTAAG	2	1	-	13	33877281	0
CATGATCAAACATAGAGTTTA	3	1	+	9	88500090	0
CATGCTATATAGGACAGCGCT	2	1	-	1	254833608	1	17:A>G
CATGTGCTCACCCCAGCGACA	4	1	+	4	132093879	0
CATGGCTGCATGTTGGCATTA	3	1	+	4	57798053	0
CATGGATAATTTTAACCTTAC	3	1	-	9	68966978	1	16:A>G
CATGAGAGGAGATGGCAATGG	4	1	+	17	41466926	1	2:G>T
CATGGATGCAGCACCAAATAA	3	1	+	13	55311366	1	1:C>A
CATGAGCAAGGACGTCTGTGC	2	1	-	4	122891206	0
CATGTGATTTCAGAGCTTTGC	12	1	+	11	79167814	0
CATGACACTATTCTCTTTGAT	2	1	-	7	111686045	1	0:C>G
CATGGCTCACAGTGGCAATAA	2	1	-	1	26902676	0
CATGAGTTCTCTAAAACAAAG	2	1	+	10	6474992	0
CATGTCACAATTCAAAAAAGA	12	1	-	15	79482381	0
CATGCCTCCCCACCAACCCCT	3	1	+	7	27743490	0
CATGCGGCTGTGCCAGAGTGG	2	1	-	10	30593091	0
CATGGCCTAGTAAAGCAAGTC	3	1	-	13	83566211	0
CATGGCACGTGTGGGGGCAGG	4	1	+	1	282572915	0
CATGCTGTCTAAATATCCACT	4	1	-	9	128755052	1	2:G>A
CATGATCCCAGATAACCTGAG	3	1	-	9	69114901	0
CATGCCATAAATAATTATGAA	6	1	+	9	114010819	0
CATGGGGTTTACACTAACAAA	2	1	+	10	28526842	0
CATGCAGTTTTGTTTTGCTGA	5	1	+	11	50580589	1	19:A>G
CATGAGTTTAATTAGAAAAAA	2	1	+	13	67692579	0
CATGCAAAACTTTTTGAGGCC	2	1	+	1	97541018	0
CATGTGAAATTGCGGAGATGA	2	1	+	10	64438666	0
CATGCCGGGCCTATTCCTGGG	3	1	+	18	6094195	1	6:A>G
CATGTGAATGTGCCTAGACTA	8	1	-	8	9768101	0
CATGGCGGGCAAATAGAGCCT	4	1	-	15	120809386	0
CATGTTGTAAGACATTTTTCT	2	1	-	8	90205707	1	0:A>G
CATGTGACTTGGGCCCATTAC	2	1	-	1	116776570	0
CATGCTCCTAGAGCATTTGTG	2	1	-	2	69187493	0
CATGGGGTCTGGATGGAATGG	7	1	+	15	114266337	0
CATGCTTCAGAGGAATTATTC	3	1	+	11	8301251	0
CATGTGGGAGTGCCAGGACCA	2	1	+	4	135259222	0
CATGAAGACTAGTAGGCACGT	3	1	-	4	128870334	1	1:C>T
CATGTGCTTTATGTTTTTTCT	2	1	-	2	1609924	1	6:A>G
CATGCTCTGTGACTTCATCGT	2	1	+	12	1915657	1	2:C>T
CATGTGTCTAAAGGAGAGGGC	5	1	-	2	76646473	0
CATGCTCTCTTCCTGAATAGA	2	1	+	7	69757905	0
CATGAGTTAAATGAAATTAGA	36	1	-	2	57573230	0
CATGTGTTTCACTAATAATGT	5	1	-	2	87207500	0
CATGCCTGATCAAGAGGGTCA	2	1	-	13	70687136	0
CATGGCAGAGTGCAAACGCCC	2	1	+	6	48787750	1	2:C>T
CATGTGCTTTGGAAGCAAAGA	2	1	+	6	96424001	0
CATGCAGGGAAAGGAGAGGGT	2	1	-	3	104463212	0
CATGTTTTATTGCTTATGAAT	126	1	+	9	38039411	0
CATGGGAGGATCTGAAAGGTT	3	1	+	5	1103774	0
CATGGTAGTCACTAGCCCATA	2	1	+	6	21538195	0
CATGAGGGCAGGAAAGTGTGT	4	1	-	5	44372085	0
CATGAGAAACAGAAAAATCCC	2	1	+	9	10424804	0
CATGCTAGAAGGAGCCATTGT	2	1	-	7	98349154	0
CATGGAGCCTTGACCCTGTTC	2	1	-	12	42747985	0
CATGATGCCTTCACTTAAGCC	3	1	-	2	69595822	0
CATGGGGTCTGGGGGCGGGGG	2	1	-	9	50544253	0
CATGGTATTTTGACTGCTGAT	2	1	+	11	46628018	0
CATGCCTGGGGAAAGGAAAAA	2	1	+	8	33686871	0
CATGAGACATCTTCTATTAGA	2	1	+	6	31641336	0
CATGCTTAAGAAAGAGTACTT	3	1	+	1	110155688	0
CATGGAGCAGTCTCCTTTGCT	2	1	+	13	67042656	1	4:T>G
CATGGAGAAACTTTCTGTTAG	2	1	+	5	77834631	0
CATGGTATTTGGATAATTAAA	8	1	+	1	103032392	0
CATGCACGCAGCTGTATGGAG	2	1	-	2	36045710	1	0:T>G
CATGGCCACTCAAGTCCTGTG	2	1	-	7	104950155	0
CATGCACAAACAGGACGGAGG	3	1	-	3	8580243	0
CATGAGGGCCAGGTGCACACC	7	1	-	3	528451	0
CATGTCCTCTAAAGAAAAATG	2	1	+	9	108775521	0
CATGAGGAATATGATCTTTGC	2	1	-	8	79592510	0
CATGTAACATCATACTTATGG	2	1	+	X	43100654	0
CATGAGTTATAAGAGATCATA	2	1	+	10	47156878	0
CATGAGGCATACATTTTTCAG	14	1	+	5	11578022	0
CATGGTGGGAGTGTGCAAAAA	3	1	-	2	80732613	0
CATGGGAAGCACGAAAGAAGT	2	1	+	2	26703529	0
CATGATTTAAGCATTTTAAAT	2	1	-	6	104473820	0
CATGGACTCTGCAGGAAAGCA	3	1	-	5	93717731	0
CATGATGGTTCTTCAGAGCCA	2	1	-	3	33797922	1	1:A>T
CATGTTGACACTTGCTCTTAC	2	1	-	16	32230083	0
CATGGACAGTAATGACATGAA	2	1	+	5	96564372	1	18:A>G
CATGTTGTTGTGGTTTTGGGC	2	1	+	1	253568504	0
CATGTGTTCAGGGTTTGGATG	2	1	+	13	1939720	1	7:C>T
CATGGAGTGGAATAGAGAGTG	4	1	-	14	116724280	1	19:G>A
CATGCATTCCTCCCTCTCTGG	3	1	+	6	104642665	1	4:A>C
CATGGGTGGCGGTGGCGGGGG	10	1	-	12	15869382	1	2:C>A
CATGCTCCCTTATGTTAGACT	2	1	-	X	58387278	0
CATGCATTCTGGTTATGTCAT	8	1	-	5	48330233	1	16:A>C
CATGTTGTTTTTTAAAACCTC	2	1	+	2	25520328	0
CATGCATCCTCTGTACCAAAA	17	1	+	9	87105887	0
CATGCCCTGGGTTTCATCCTG	2	1	-	18	4647945	0
CATGTGACTAAGTCGGTGCTG	2	1	-	3	121540449	1	2:C>A
CATGGCCTCACACAGGTTTGA	4	1	+	14	30462525	0
CATGTTTTCAAAAAGATAAGC	4	1	-	16	61853955	0
CATGGGAAGCCCTGCTAATGT	2	1	+	2	67174472	1	2:G>T
CATGTGGATTTGTTTCAGTAG	2	1	+	8	116154189	0
CATGAAATGTCATTTACAGAA	3	1	+	1	289973113	0
CATGGAGGAGGTGCTGGCCCT	2	1	+	17	54571690	1	2:G>T
CATGGGGAAAACAAGACCTTT	3	1	+	13	57214287	0
CATGAGGGGAAAGGGGAGTTC	5	1	-	14	141209294	0
CATGTGCGCTGAAATTTTTAG	3	1	-	3	63660848	0
CATGCTTTCATTAATTTTTGA	2	1	-	2	102685293	1	19:T>C
CATGCACTCTCTAAATAAAGT	2	1	-	7	111725002	1	3:G>C
CATGATGCTTTAGAATTTTCC	2	1	+	16	49435427	0
CATGTTGTATCCATGTGAGTA	2	1	+	1	208007966	0
CATGACAATGCCAGCAGAGTC	4	1	-	6	37457154	1	1:C>T
CATGCTCAGAATTGATAGCGG	4	1	+	17	11260769	0
CATGATTGTTGTATCATGTGG	2	1	-	X	60301343	0
CATGGGCCTTTACTAACAAAT	2	1	+	4	5656446	0
CATGATCTGCGGGAAAGTTGT	2	1	+	3	111536991	0
CATGTTCTTCCTGGAGCAACG	2	1	+	5	2851175	0
CATGTACAGTGGGTTTAAGAA	23	1	-	9	115041863	0
CATGAGTCAGTACATTCAGAT	2	1	+	7	118656255	0
CATGTAGTATTTAGATGAGTC	3	1	+	11	16444067	0
CATGTGCTCCCTGTCCTGTCA	2	1	+	13	102656635	1	5:C>G
CATGACCCAAGATCTTTCATA	2	1	-	17	33678728	0
CATGTGGCCTCGTCTAAGGGA	4	1	+	3	6979779	0
CATGTGACCTGAAATAAACCC	2	1	+	11	18020843	0
CATGCTTTCCCAATATGTTTT	29	1	+	8	46204180	0
CATGCTCAGTTTAATGGTTCA	2	1	+	13	99142972	0
CATGTTTCTACACTAATCCTT	2	1	+	4	59816813	0
CATGCCGGTACTGGGGGAATG	5	1	-	4	100212867	0
CATGTCTATTTTTAAGGCTCT	2	1	-	6	73424313	1	16:T>C
CATGGGAATTTAGAAATGCAC	5	1	+	1	193551710	0
CATGCTATGTAAGAAATTACT	2	1	+	15	44302529	0
CATGTAATTACTGTGATTAAT	2	1	+	11	64264202	0
CATGAGTGCATTCCAGGTGCC	2	1	+	7	131685978	1	0:G>C
CATGTTAGTCTTTCTTAAATG	4	1	+	1	127611948	0
CATGTGGTAACTACAAAAGAG	3	1	-	1	171507391	0
CATGGAAAGATGGCAGTTTGT	2	1	+	11	70176833	0
CATGAGTTAACTTGGGTTTAC	3	1	+	16	47938170	0
CATGAATACTTAGGCTCGTTA	2	1	-	7	9860578	0
CATGTGGGTGTGGCAAAATAA	3	1	+	1	247547598	0
CATGGTCCTCACCTCTGGTCG	4	1	+	1	172005162	0
CATGGGGGCAGAGTTTACCTG	3	1	+	1	101612628	0
CATGCTTAAGGGTTTTATTAA	2	1	-	12	5871019	0
CATGGTCCTTCGGAGAGAGAC	11	1	+	6	122567953	0
CATGCAAAGTTAAACTTCTCT	2	1	+	9	10500027	0
CATGGGTTCATTGAATGCGCA	2	1	+	4	107497585	0
CATGGACGTGTGATTGGATGT	2	1	+	13	58589536	0
CATGGGGTAGGTGACAGAGAT	2	1	-	14	79835528	0
CATGACAAGGTAACAGACACC	2	1	+	10	40093902	0
CATGCCGGGCCACCGGGCATC	4	1	+	2	50953782	0
CATGTGACTGCACACTCCATT	9	1	+	1	276048111	0
CATGGGGTCAGGCTGCTTCTG	18	1	-	14	32643989	0
CATGTGTCTTAAGCAGTGACC	5	1	-	4	43645956	0
CATGTGGAAGAAGATGGACAC	3	1	-	1	77598897	0
CATGGGTGACATCCAATACAT	3	1	+	1	238095368	0
CATGTGTCCTATTATGACTAG	2	1	+	2	10414614	0
CATGTGAGCCCACACTAGGGG	5	1	-	17	46096533	0
CATGTCTTCAGTGGTGAGCAG	2	1	-	4	89432612	0
CATGTAGTTTTGACAAAAAAA	23	1	-	14	99878779	1	13:C>G
CATGTCTGTTTTTGTCAGTGT	4	1	+	4	36409301	0
CATGAGCTAGAACCGGGTGTA	2	1	-	8	115197360	0
CATGAAGCAGGCGTGCTCCTC	2	1	-	1	266474839	0
CATGTCCCGTACATCACTAAA	2	1	+	4	99512050	0
CATGGTCATTTGCTATTGCCT	7	1	+	1	193025142	0
CATGCTTTTTTCCTGTAGTTA	2	1	+	1	127609627	1	16:G>A
CATGATCAAGTCTCAGAGCAG	2	1	+	16	65687199	0
CATGTGGTCCTTCACCCAGGC	4	1	+	14	85339057	0
CATGGTAGGGCCATTAAGTGG	2	1	-	6	80403533	0
CATGAGCAAGATTAGGGCGAA	2	1	+	14	49569197	0
CATGAATCTTTCAGAAACACA	2	1	-	6	80410756	1	3:G>C
CATGTTTTACCCCATAGCACA	2	1	+	8	41183148	0
CATGTAAAAATAGTTTGCAAC	2	1	-	1	88557327	0
CATGAACCTACACACTGATTC	2	1	+	5	5861125	1	3:C>G
CATGTGTTATACAAGCAACAA	2	1	-	2	69463959	0
CATGGGAAACTGAACTGGACC	3	1	-	18	44255935	0
CATGTATCTTACGGTTTCCAT	3	1	-	2	39664778	0
CATGGAGAAAGTTGTCCTTTC	3	1	-	18	31950382	0
CATGCAAAAATTGGAGTGGAG	2	1	-	15	246089	0
CATGGACTCCCTACTTCTGAG	3	1	-	17	11288911	0
CATGTGGTAGGGAAGGTGTGA	2	1	-	15	34588082	0
CATGATAATCTCTTAATAGAT	3	1	+	1	123960273	0
CATGTGAATATAAACTTAATA	2	1	+	4	50514709	0
CATGGCCTTTGAATGGCACAG	2	1	-	7	29147956	0
CATGGAACTCCATACGCTGCC	2	1	-	3	15516123	0
CATGACAAGGGGGTAGCAAAA	3	1	+	16	63847181	0
CATGAGGTGCGTTCCCTAAGG	2	1	-	1	95071307	0
CATGGTTTAAGTAACAGGAAT	2	1	-	9	123471150	0
CATGAAACACTTACCAAAGAA	2	1	+	4	14858890	0
CATGAATAACTGTATCCTCAT	2	1	-	14	47060525	0
CATGCGCCCTAAGAGAACAGA	46	1	+	10	54864730	0
CATGTATAATATATAAATTCA	8	1	-	14	101997566	0
CATGCCCCCCCCCCCTTTTAA	2	1	+	16	32454550	1	19:T>A
CATGTCGTCCCCTCTTGGTGA	4	1	-	X	57494195	0
CATGTTTGCCTGGTACTTAAA	2	1	+	1	161911146	0
CATGGTAAAAATTTTAATTTC	12	1	+	9	122785578	0
CATGGAGTAATCAGCACCTGA	2	1	+	2	91116656	0
CATGCTTTTGTGCCTTTAAGA	4	1	-	5	39529156	0
CATGGTAAAAAGCTAGTTTTA	7	1	+	X	84776459	0
CATGGGTCTTCCTGCCCCCTC	2	1	-	2	5811058	1	2:C>A
CATGCGGAATGAATATTTTAT	4	1	-	1	134775350	0
CATGTGGATTAGCACACTCTA	2	1	+	9	21564910	0
CATGCAGGGAGTGGGCGGGGG	7	1	+	4	35702477	0
CATGCTCACCTGGTCAAGGAA	2	1	+	3	51764760	0
CATGTTTCTCTTTGTTGGGTA	9	1	+	X	16779186	0
CATGATCACTATTATGTTTCA	3	1	+	2	78562550	0
CATGTGAAGTTTCAAAACTTA	2	1	-	13	74051548	0
CATGCGGAGGTCCCATGGCCA	8	1	-	9	54377504	1	15:C>A
CATGGAATTCCTAGAACTCAA	2	1	-	4	105969208	0
CATGATGGAAGATGCCGCTTT	3	1	+	6	47468639	0
CATGGGAGTTAACTTGGAGAG	3	1	-	2	16839099	0
CATGAGGCTGCAGGGTTTGTT	2	1	-	4	115856229	0
CATGAATAGCCAGACTAAAGG	2	1	+	13	138715280	0
CATGTCAGCACAGGGAGCTAC	5	1	-	X	36063493	0
CATGGGCTGTGAGCGGTTCCT	2	1	+	2	52514660	0
CATGGATCGATTGGTATCATC	2	1	+	7	7798613	1	2:C>T
CATGTGTTTCTGCATATGCTC	2	1	-	4	109309481	0
CATGGTGCTGGCTCAGAAACC	5	1	-	13	29615552	0
CATGCAGGGTTTTCACTGGTC	2	1	-	2	66486735	0
CATGTGTTCTAACCCCTTGAT	3	1	-	6	111153949	0
CATGGTCCCTCGCCTAAACAC	5	1	+	13	145089745	0
CATGCCTGGGCTCCCGGTGGT	3	1	+	6	60869494	0
CATGCGGATTACCTTAGGTTG	3	1	+	8	74425054	1	5:A>G
CATGCCTCGAAGGATGAGAAG	2	1	-	14	83447323	0
CATGGTGTAATCTCCCATCTG	3	1	+	5	88851275	0
CATGTGGTGAGGACATCGGGT	2	1	+	12	6427747	0
CATGCTGCTTGATATCACAGA	2	1	+	2	129260657	0
CATGCCAGTCATCCTAGACCC	4	1	-	6	38947626	0
CATGGATACATTTTTAAAGAA	4	1	+	4	18160849	0
CATGGCTCAGTTGACAAGGAG	2	1	+	1	199869809	0
CATGTGTTGAACAATCAAATA	3	1	-	1	210049793	0
CATGTCTATAATCAGACTGGA	46	1	-	6	70753264	1	3:G>C
CATGCATAATTCAGCAGTGAG	3	1	-	18	684459	0
CATGAGCATGAAGGAGGGGAG	2	1	+	4	79701393	0
CATGTCCTTTTCAGCCAAGTG	2	1	-	15	131899691	0
CATGTCCTTATGAAACACACA	2	1	+	16	76952060	1	2:C>T
CATGGACTCAGAGGCTCTGTC	2	1	+	4	122683001	0
CATGTTCAGAATAACTGGTTC	2	1	+	14	92889293	0
CATGGAAACTCAAAGCAATGA	7	1	+	6	60836731	0
CATGTTGTCCCTGCAAAGCGA	3	1	+	9	130942501	0
CATGCACATTCTTGGAAAATG	3	1	+	12	35341533	0
CATGCACAGAGCTAAAGATGC	2	1	+	18	42913822	0
CATGTTTTTTCATAGATTACG	2	1	-	1	69835540	0
CATGTGATGGATACTGCAAAA	2	1	+	8	101002173	0
CATGGCGGCAAGTAAGAGGCG	2	1	-	3	35741395	0
CATGGAAAAAAAATAGATAGG	5	1	-	1	154970422	0
CATGGGATGTGATACCAACAA	2	1	+	17	49241624	0
CATGGGATCAGTTACCTGTTT	3	1	-	10	30925742	0
CATGCTTTCTATCCTATTCGT	4	1	+	X	18738094	1	1:T>A
CATGCTAAACAGACTCTAGAT	2	1	+	10	41770635	0
CATGTCCTTTGCCCTTGTAAC	35	1	-	1	210261771	1	0:A>G
CATGGGGCTGTTTTTTACTTT	2	1	-	8	36145920	0
CATGTGAATTTTATTGCTCAT	8	1	-	7	131904158	0
CATGCTAGATGTGGGGATATA	2	1	-	15	102208824	0
CATGAGAATTTTGAATGAATG	5	1	-	14	125883977	0
CATGTGCTGTTGAGTATAAGG	4	1	-	7	60791468	0
CATGAACTGCTAAATGACATG	6	1	-	1	282838340	0
CATGCGGAATTGTATTTTCAA	4	1	+	4	29203681	0
CATGTCCGTGTCTTGGACAAC	6	1	-	1	266552297	1	3:T>C
CATGGGCAGATTCCCACTTCC	2	1	-	7	72921523	0
CATGTGGCGTTTTTCTCTGAC	2	1	-	12	606841	0
CATGCATCCTTTCAGAACAGG	2	1	-	18	43191228	0
CATGAGTGTCCAGCACCAGGG	4	1	-	1	193019639	0
CATGCTTTTTAAAGGATAGTG	15	1	-	16	25070637	0
CATGACTGCCAACCCAGCGAG	2	1	-	14	99091057	0
CATGACAAAAACAACTCCATG	2	1	+	15	70014966	0
CATGTGCTGTGGACACAGCTA	3	1	-	15	21388414	1	20:C>T
CATGAGCTGAGCACAACTCAA	2	1	-	14	112435294	0
CATGGTAAACATACTCACAGA	2	1	+	14	49574238	0
CATGTGACTTTGTCCACTGCA	6	1	-	1	38785036	0
CATGTATATTATCTGAATCAC	3	1	+	7	107400677	0
CATGAGAATTTTCATGGTCTT	3	1	-	3	19817079	0
CATGTGATGTTGGGGTTTGGA	2	1	-	14	118008828	0
CATGGAGACAATGGGAAGAGC	3	1	-	2	56257371	0
CATGATACTTGAAGATTATCT	2	1	+	5	41432621	0
CATGTGAGGGACCAAATAAAG	3	1	-	11	23934816	1	5:T>C
CATGTAGCAGTTGTTGGGCGA	46	1	+	14	133566772	0
CATGGCTCCAGGGTTGCTGCA	3	1	+	2	31017296	0
CATGGATGTTCGGTTCAACAT	2	1	-	11	23090473	0
CATGTCACACTTACCCCTTTG	4	1	+	13	139777634	0
CATGATGAAAGTTTATCTTGA	3	1	+	12	52505456	0
CATGTCTTCAGCCACCGAAGG	2	1	+	16	35361887	1	20:T>G
CATGGCATAATAAAAAAAAAG	2	1	+	14	51736309	0
CATGTCTGCCCCCAAGGATAT	2	1	-	X	64359586	0
CATGAATCATCCTGTAAAAGT	4	1	-	1	94968950	0
CATGACAGCCTCAGCGGGAGA	5	1	-	12	56397044	0
CATGGAATCCATACAAATTAA	2	1	-	X	93977340	1	0:A>G
CATGTGCTCTCTCCTTACCTC	2	1	-	7	27985078	0
CATGAGACCAACTGAATGGGC	2	1	-	6	118249423	1	11:C>G
CATGTAATCAGAAATCCATAT	3	1	-	9	98246024	0
CATGAGGATTCTGACACCTAC	22	1	-	7	27618277	1	1:G>T
CATGCTGAAACACTATGGGCC	2	1	-	1	111189720	1	2:T>A
CATGCAGGGTGAATTTTACCA	2	1	+	3	96324714	0
CATGTCATCTTTTCTTTTGAC	2	1	+	13	67455106	0
CATGCACCACACTCAAAGGGA	2	1	+	13	108585182	0
CATGTTCCCCCAACCCCTTCA	4	1	+	6	57986792	0
CATGCAACTCCTCAGAAGGCA	7	1	-	9	1374821	0
CATGGGGCAGGAGGGTCTTTC	4	1	+	3	21945827	0
CATGCTTTTGAGGGATGCTTC	3	1	-	7	45655008	0
CATGTCCTGCCACCGAGTCAC	2	1	-	3	442537	0
CATGCATGTAAACTGTTGAGT	2	1	-	13	33077107	0
CATGGTCATGGTCCCCACCTG	2	1	+	14	54767853	1	9:T>G
CATGCATGGGACAACAGACTC	2	1	-	X	3400413	0
CATGGGAACTTCAGGGCTAAA	2	1	-	2	23044454	1	7:G>T
CATGAGGTAGTGCAGGTTTGA	3	1	+	13	115027681	0
CATGTGTAGTTAAATCCTTGG	2	1	-	1	174673992	0
CATGTGATGTCTCTTTTTTGA	3	1	+	14	75491667	0
CATGACTTTTATGGTTAAGAA	8	1	+	11	79476005	0
CATGTCCTGGGTGCAGCCAGG	3	1	+	2	47276259	0
CATGGGAGATACTATATTTGT	17	1	+	2	34275547	0
CATGGAACATAATAAAGATGA	2	1	+	6	114087806	0
CATGCTGGGGAAGGGAAGTGG	10	1	-	4	35709611	0
CATGACAGCTCAGATCTCCAG	3	1	+	7	126332592	0
CATGAGGGGACAAGTCTTGCC	8	1	-	7	34399789	0
CATGGGGGGTGAGGAAGGAAA	3	1	-	12	37897683	1	6:T>C
CATGATAGAAGAATGATTTAT	4	1	+	X	79892800	1	19:C>A
CATGTGGTGGCATAGAGAGAT	2	1	+	7	64625091	0
CATGTGAATACATAAATGCCA	14	1	-	6	58290861	0
CATGCTATCCTTCCTGTGGCT	13	1	+	13	14513309	0
CATGTATATTTGGAGATGACA	5	1	+	6	88977127	0
CATGATAATCCCTCGAGGCGT	4	1	-	1	286848613	1	1:C>T
CATGGTGATGCAGGGGGACCT	2	1	-	6	22094099	1	2:C>A
CATGTGCAACAACACAATGAG	3	1	+	9	117470822	0
CATGTAAACCAATGTGAACAT	2	1	-	3	78857193	0
CATGGCCACACTCATCATTTA	2	1	+	2	5005951	0
CATGGCACATCAGAAGATGGA	2	1	-	1	266026367	1	1:C>T
CATGCTGAAAGGACACCAGGA	2	1	-	7	95883767	1	14:G>T
CATGTGAATATTTTATGGCTC	27	1	-	1	9142073	1	9:G>T
CATGGATATTTTGATAGGTTA	8	1	+	14	126930031	0
CATGTCTTTGCTCCCTGAATG	2	1	-	1	9129654	0
CATGGTTTTTCTTTGAAGTTC	2	1	-	11	68906341	0
CATGCACCACAGCTTTTGGTA	2	1	-	7	105375531	1	3:T>C
CATGGAAATGGTGGTAGCTCA	4	1	-	6	114810111	0
CATGTTAATATTTCATTAAGG	3	1	+	1	217744911	0
CATGACTAAAGTAATATGATT	2	1	-	2	101383807	1	16:C>A
CATGGTTCAAAAATTATGAAG	2	1	-	9	2859155	0
CATGTGTGGAACTAGAAGGCA	3	1	-	14	77917375	1	2:G>A
CATGTGTATTTTAAATGTAGA	24	1	-	15	88859522	0
CATGCTTACAGTCACAGAGAA	4	1	+	18	8417774	0
CATGTTAGGAATTCATTTTCG	2	1	-	4	85258799	0
CATGGGGCAACACTATTACAA	2	1	+	8	52191646	0
CATGTATCTAAAGTGCTTCAC	7	1	+	5	96202467	0
CATGTATTAACTCTTTTCAGC	2	1	-	15	80062101	1	15:G>A
CATGTATCATCCTGAAAGGAG	2	1	-	6	18733143	0
CATGTTTTTATTTACTCTTAG	2	1	+	17	3675060	0
CATGAAAGAAAATTTGTTATT	2	1	+	2	4083578	0
CATGAAGGAAAATAATAAAGT	5	1	+	6	31494830	0
CATGTTGGCCAGGCGGAGGTG	2	1	-	3	62765537	0
CATGCAATACTGGTATTTCAA	2	1	-	5	62754246	1	12:A>C
CATGTGGAGCACAAAATCTCA	25	1	+	15	68626432	0
CATGGGATTTGCAAAAGGAAA	15	1	-	X	96842180	0
CATGGCCTTAGGGCCTGCTAG	2	1	+	1	145047514	0
CATGTGTGTGCACGCGACACA	4	1	+	14	19614105	0
CATGGAATATGCAGTATGTCT	2	1	+	4	33008426	0
CATGTGTAGGCAGAATGGGGT	4	1	+	10	56920490	0
CATGGAGTGGGTGGCTCGGAG	4	1	-	1	153408124	0
CATGTGTCCCTAGAGCTATGT	2	1	+	2	117154561	0
CATGTGTCATTACTGAAACAG	2	1	+	8	62247426	1	2:G>T
CATGCTAATGCTCAAAATACA	3	1	-	13	93727718	0
CATGCATTGCCACTCTGCACC	2	1	+	14	35998282	0
CATGTTCCTAAACAAGGAATT	3	1	+	5	58551927	0
CATGCCTGGAAAGATATTGTT	6	1	+	13	67329083	0
CATGCAACACAGTAAGTGTTT	3	1	+	9	88867034	0
CATGTGGGTCGACAGCCTCCC	9	1	-	7	131309505	0
CATGCTTATTGGCATTTGTAT	3	1	-	11	12908124	0
CATGTCATAGAAAAATCAAGA	5	1	-	14	43932572	1	6:A>T
CATGGCACAGCCTGGCTGGGC	2	1	+	1	283680969	0
CATGGGTGTTCAAAGAGGAGA	2	1	+	7	21521721	0
CATGAATCTTAGGTTTCCTCC	2	1	-	10	40849497	1	1:C>T
CATGGTTGAGCTCAAATAAGA	4	1	-	5	72754400	1	3:T>C
CATGTAAAAATTTGAGGGACA	2	1	-	1	188116363	0
CATGCAGAGGACCTGGCTGGG	2	1	+	7	122024620	1	16:A>C
CATGGAGGGAAGCCTTTCTCG	2	1	+	14	1153040	1	0:G>C
CATGTTCTGTTTGAAAGTAGA	2	1	+	3	49068572	0
CATGTAGTGTGGACCACTTGA	2	1	-	1	77878925	0
CATGATAATTGGTTAAGCAGC	2	1	+	X	97994077	0
CATGACTCACACTGTAATCAA	2	1	-	7	133091743	0
CATGTGTTTACAGTGATCTCT	3	1	+	7	43413591	0
CATGAGCTATGGGTTAGGTGT	35	1	+	8	33283179	0
CATGAGCCCAAATGTTGTTCT	2	1	-	3	39431239	0
CATGTGCTCTTAGAACCTTAG	4	1	-	13	67094481	0
CATGGGAAGCACCTAGAATTT	2	1	+	12	10204870	0
CATGAAGTTTATCACCAGCAA	2	1	-	1	53797786	0
CATGGGGAAATTTACTATGGT	2	1	+	13	83811421	0
CATGAGGCAAAATAAAACTTG	4	1	-	14	117686194	1	2:T>A
CATGTATTTTCCACAAACTGA	2	1	-	X	33705550	0
CATGTTAATTGTATGTAAGTG	2	1	-	7	70625693	0
CATGCTGTACATACAATCAAA	4	1	-	4	23022403	0
CATGGGTCACACTGGATGAAG	2	1	-	6	20835562	0
CATGGATGCGCCAGAGAGGGG	2	1	+	2	68161953	0
CATGGCAATCAGGTCTGAGGA	2	1	-	17	34215197	0
CATGTGTTGTTTATACTGTTG	12	1	+	2	123298233	0
CATGGTGCTATTACAGGCTGA	2	1	-	6	106829125	0
CATGCTGTCCAGTGACCTCCC	3	1	-	1	247510514	0
CATGTGCTTTTCTTAGATAAA	6	1	+	3	50511024	0
CATGCACAGAAAGGACAGGTT	4	1	-	15	77030043	0
CATGGGACAAGTGTGTGGATG	7	1	-	12	16141450	0
CATGTGGTGAATAGGTTTGAG	2	1	+	3	116281502	0
CATGCTCTCATCCCGCCATCC	2	1	+	12	2043800	0
CATGAGGTAAAAATTAAGGAT	2	1	-	3	8159464	0
CATGGCATCTTCAAAAGGACC	2	1	-	13	140886625	0
CATGTGTGTGTCTATTAATAT	2	1	-	3	73407515	1	16:G>T
CATGGAAGATTAGCTCTTCCG	12	1	-	9	55925192	0
CATGTGTTTTTCCCACTTTAA	2	1	-	15	43741491	0
CATGGTAGAACTAAGATTCAA	2	1	-	2	92877089	0
CATGTAGCAGCATGTGAATGG	3	1	+	1	121214958	0
CATGTGGCTGCTGTTACGATC	2	1	-	1	33210872	0
CATGAGTGAGAGTCAGCCCAT	2	1	+	6	38796025	0
CATGCCTAGAATTCCCTCAGC	2	1	-	6	58907818	0
CATGTTCATTTGCACTTGATA	5	1	-	X	109870816	0
CATGTACAGTGCAAACTGATT	2	1	-	9	61798168	0
CATGGAGCATCCGTCACACAC	3	1	-	15	114323745	1	1:G>T
CATGCTCTTTCTGTTATACAT	3	1	-	11	4965358	0
CATGTGTTGTTACATAGGACA	2	1	-	5	41565451	0
CATGGGGTTTGAGGAGACTCT	2	1	-	5	28874077	0
CATGTAGAAAGAAGTTCATGA	2	1	-	14	122156939	1	9:C>T
CATGAGTTGCTGGGAACTATC	2	1	-	11	48076677	0
CATGGAATGGTAGAATATGTA	2	1	-	3	116635790	0
CATGCCAAAGAAGAGGGTTCT	3	1	+	1	209965727	0
CATGTGTCACCTGTCCTCCTA	2	1	+	12	3720025	1	8:G>A
CATGAGTTCCTCATCAATTAA	2	1	-	X	53252580	0
CATGAGCTCATTTATATGCAT	3	1	-	8	90567121	0
CATGCTTTGTCTCAGAATTAA	2	1	+	14	80996356	0
CATGCTTCAGTTTTCCTTTAA	2	1	+	15	132619104	0
CATGCCTGTAATCTACCCTCC	2	1	+	9	50434730	1	1:C>A
CATGTTTTGTACAGAAAAGAG	2	1	-	7	66019566	0
CATGGACATAATGAGAGCAGT	3	1	-	9	2557367	0
CATGCTAAATTGCCCTCCAAA	2	1	+	16	49386900	0
CATGAGCCAATTCTCTTAAAG	13	1	+	3	15462151	0
CATGGTAACAAATGAAACAAT	2	1	-	8	10389634	0
CATGGCAAGTACTCAAAAGAT	5	1	-	6	28499112	0
CATGTGAGTCTTGTACTTGTT	2	1	+	13	141110249	0
CATGTGGAGCCTGGAGCCTTC	9	1	-	2	16815417	0
CATGATTATGAGTTATCAAAA	3	1	+	1	153175753	1	0:A>C
CATGTGCATTATATTCACCCC	2	1	-	3	98190309	0
CATGGGGACCTCAGCTTCTCC	3	1	+	14	35343402	0
CATGGTATTTTTATACAAAAA	17	1	-	1	72517659	1	4:T>C
CATGGTCTAGCTGCAAATGAA	2	1	+	15	79912358	0
CATGACTTTTTTTACAAGGCA	5	1	+	9	123619845	0
CATGTACAAATAGCAAAAATA	2	1	+	18	38914294	1	0:T>C
CATGAAGAGCTTTTTCCTTCT	2	1	+	6	37594320	0
CATGCGTAAAAAACTTGGAAT	2	1	-	2	51290330	0
CATGGCTGCTAGAAAATATAA	6	1	-	7	24385183	0
CATGACACTGCTTTATGGAAA	4	1	+	8	56443177	0
CATGTAACAAAGTCATTTAGC	5	1	-	4	28945520	1	13:C>G
CATGCCCATGAATCATTTAAT	2	1	-	8	69406667	0
CATGTGCATTTAATGTGATAT	2	1	+	13	38778236	0
CATGTATCTCAGTAGTTCAAT	2	1	+	1	52049808	0
CATGTATGTATAACTGTCAAT	6	1	-	14	51275262	0
CATGAATATGAAAACTTCAAG	7	1	+	5	92285613	1	3:T>G
CATGTGCCAAACAGTATGCTT	3	1	-	15	121968440	0
CATGAAGTAAATGGATATTAT	6	1	+	18	42151083	0
CATGTGTGCTGGTCGAGAAGT	2	1	-	1	118489379	0
CATGTGGTCATTCTTAAGACT	2	1	+	14	108737181	0
CATGATCAATTACCCGTCAAG	5	1	+	17	38219191	0
CATGTTACACAATAATGGAGT	2	1	+	7	27571997	0
CATGGTTTGCCTGGAGGGCTG	3	1	+	2	26705206	0
CATGCACTTATATAATTTTAA	2	1	-	1	210262972	1	3:T>C
CATGTGGGCACAGAGAAACCT	2	1	-	5	61915417	0
CATGGGGTTATTTTTGAAAAA	2	1	-	4	110139304	0
CATGCTGAAACTCCCATGACT	2	1	-	14	130353861	0
CATGTTCAAAATGTCAGCGTC	7	1	+	1	193555277	0
CATGAGAGTTGTGTTTGAGTG	2	1	-	14	15981081	1	2:C>A
CATGTTGGGTAAGGGCTTGCT	3	1	+	2	123943252	1	18:T>G
CATGTAAATTACTAACTTCTA	2	1	-	1	220563061	1	3:G>C
CATGCAAGAATCAGCATTGCA	3	1	-	3	50527223	0
CATGTGTGGTATCTTGGAAGG	11	1	-	9	79103117	0
CATGCTCTTGTATTCTCTGCC	3	1	+	1	8725010	0
CATGTCGGGCCGGTCAGTGCG	2	1	-	3	9200158	0
CATGGGAAGAACTGACAAAAA	4	1	+	8	33509494	1	12:C>T
CATGCTTTCGATTTTACTGAG	4	1	-	13	138797693	0
CATGTTTTCTAACGGGCATAT	2	1	-	X	87966111	0
CATGGTATTGTGCACATCTCC	6	1	+	9	61630161	0
CATGTAACATATGCTTGACTA	3	1	+	16	32635209	0
CATGAGAAGAGGGAGAAACCC	2	1	-	4	92558743	1	1:G>T
CATGTGTCAGCAGTGAAAATA	9	1	-	7	53601594	0
CATGCTCTGTTAAAAGGGGGC	2	1	+	16	49496489	0
CATGACATACTTATCAGATGC	2	1	+	6	14594970	0
CATGGAGAAATGTTTTTCATC	7	1	-	2	39671059	0
CATGTATTCTTAAAACTGTAA	2	1	-	8	95972331	0
CATGAGAAATAAATGTGATGT	4	1	-	17	55121449	0
CATGATACACATTAATTTCAC	2	1	-	3	109520044	0
CATGTCATGATAACTTGTAGA	2	1	-	1	57012804	1	2:C>A
CATGGTCCAGGTAAGAGAGCG	2	1	-	18	2277217	0
CATGGGGCAGAGAGAAGTAAA	6	1	+	7	81887427	0
CATGTGATTAAAATTTAAAGA	2	1	-	14	68277290	0
CATGGCTATGTTATTTCTATG	27	1	-	15	43530996	0
CATGTCAGAAATTTGACTCTC	2	1	+	10	18006232	0
CATGCCCTCACCACTTTATGC	4	1	-	2	8506377	0
CATGTCTCTACAATCATTCAT	2	1	+	5	57989385	0
CATGACTCACCTGAGACCACT	2	1	-	1	120117998	0
CATGGTCCCCATTAAAGGAAT	2	1	+	14	41202292	0
CATGGTATCCTCACCTCACAC	2	1	+	X	96432608	0
CATGAGTTGGGCTACTTGAGA	2	1	-	1	77958391	0
CATGTAGATAATACTAGTTAA	5	1	-	4	115852522	0
CATGTGCCTGCTCCTCCCTGT	4	1	-	11	77519208	0
CATGATAGCAAGTGTGTGATT	9	1	+	4	70695111	0
CATGGTCCTCACAGCTGCCAG	2	1	-	1	283931807	1	0:T>G
CATGGAGCCACTGCGTGCTGC	2	1	-	12	55848337	0
CATGCTTTAACTGGAATTGGC	2	1	+	14	29475061	0
CATGAGGTTCTTTGAAGGGAA	2	1	-	3	28428161	1	8:G>A
CATGTTCATGTAGTCCAATCC	2	1	+	X	89548391	0
CATGATGCTTTGCACACTAAT	3	1	-	5	3678966	0
CATGAGAATGAGAGGAGACAG	2	1	+	14	138667835	0
CATGGTTCCCGGGACTCCACT	2	1	-	16	25082480	0
CATGGTACGTAGGAGTCTCTA	2	1	+	2	56294492	0
CATGCTCAGGAACCATCTTCT	2	1	-	2	63506028	0
CATGCAGTGCTCTCCCCCAGA	2	1	-	6	2756473	1	5:C>T
CATGGTATATGTGTATTTGTA	2	1	-	2	23863358	0
CATGGGTATTACCAAACTATA	5	1	-	13	96405032	0
CATGGTTTCTGGCTTCAGGTA	2	1	-	3	73395756	0
CATGTGTTTTCTTCTAGATGA	2	1	-	1	33195352	0
CATGATACAGCACCTTTCCTG	5	1	+	9	2464582	1	3:A>G
CATGTTCAACAGCTATTTTAA	2	1	-	13	10455804	0
CATGCTCCGGAATGGACCCCA	2	1	+	6	43684159	1	20:G>A
CATGCTCCACAATCTATTTGG	3	1	+	5	28836883	0
CATGTTTGAAAGATTACTTCT	6	1	-	1	59870144	0
CATGTTTGGGAAAAGGTAATA	2	1	-	6	83355826	0
CATGTTGACAGTGGGGATAAA	3	1	+	3	52430103	0
CATGAAGTCTGAAAGGTGACC	2	1	-	14	35019844	0
CATGCTATGCTAAGACACTTT	2	1	+	16	25262614	0
CATGTTCTAAATGTACAATGA	2	1	-	6	63839657	1	4:G>A
CATGTGAGAAGTTATTTTAGT	13	1	+	X	10687593	1	14:G>T
CATGTATCTGTGTAGATGTGG	4	1	+	1	153738287	0
CATGGAAGCTCTCACACCATG	2	1	-	1	145202021	0
CATGCTACTGTTTGCAATGAC	3	1	-	12	13639430	0
CATGTGGGACATAGAGGGTGC	7	1	+	2	46595467	0
CATGTGGACTATATTCCTAAT	2	1	-	6	31643530	0
CATGCCCGTGACTCGGGGTGA	2	1	+	15	77083417	0
CATGCATAATAAGAGTGCAGT	2	1	-	8	83186737	0
CATGATTTCGGATAGAGAACC	2	1	+	3	90108132	0
CATGCCTGGGGGGCACAACTT	2	1	-	13	11527775	1	7:A>C
CATGTGTCTAGAGGATAGAAA	3	1	+	1	241857044	0
CATGGGAAAAGGTGTGAAAAG	2	1	+	X	104968328	1	10:A>G
CATGCCGGGAGGTTCCCCCCC	2	1	-	16	47808828	0
CATGATAAGAAAAGTGGTCCT	6	1	-	1	95742494	0
CATGAACAATAATGGCCCTAC	2	1	+	3	39286947	0
CATGTATTGTCACAAACTTTT	2	1	+	8	23385184	1	17:C>T
CATGTGCCAAATTCATTGCTG	14	1	+	1	112156859	0
CATGTTACCCAGTAGGTAGCC	2	1	-	18	14045020	1	1:G>T
CATGCTTTTTTAGTTCTCATT	2	1	-	7	81583930	0
CATGTAATTTCATGTGAAGCC	9	1	+	7	102324323	0
CATGCCAGTTTCCATGATAAG	2	1	-	15	6140833	0
CATGGAGGGGTGAGGAGCCAT	8	1	+	6	32486744	0
CATGTTTATGACTCCATTTTT	2	1	+	1	43010457	0
CATGGGTTAGTGTGAATTTTT	2	1	+	7	36527465	0
CATGCATATATTGCATTTGAC	2	1	+	18	23263376	0
CATGAAAGTTAACCTCGTAGG	2	1	+	2	92872913	0
CATGGATGACCCCTGACACCG	2	1	+	1	119026320	0
CATGACCCATCTCTGAGACGT	2	1	+	1	276184744	0
CATGAGGACCCAGGGTTGTGA	2	1	-	6	29425901	0
CATGTGTCGTCACAGGTGTGG	2	1	-	X	1731998	0
CATGAGATGAATGAGTCAAAA	2	1	+	1	14073360	1	3:A>G
CATGTACATTGCTAAAGTGGT	2	1	+	2	36859167	0
CATGGGCTGACCCTGCAGATG	7	1	-	14	32708976	0
CATGTGACCTGAAGTTAATAG	2	1	+	2	122552333	0
CATGCGGGAGGCGGATAGTTG	2	1	+	15	130580142	0
CATGCCTCTAAATTTATCCTA	2	1	+	13	103376976	0
CATGTCACAGCTTCATCAGCC	2	1	-	7	121562633	0
CATGGCAGACAGCATATCAAG	5	1	-	8	63542154	0
CATGATTGCTGATCATCTTCC	2	1	-	13	28526417	0
CATGGCTTGTGGTCCAGCAGG	2	1	+	14	32940420	0
CATGCTTGCCCTGTGCCCTGC	5	1	-	14	9835951	1	10:A>G
CATGTATGTGGGTGTATTGTG	2	1	+	3	116279864	0
CATGTTAATTAATAAACATAA	3	1	+	1	187987135	0
CATGCTGCTTCCCTTCTTACT	5	1	-	9	51707992	0
CATGGTTAATAACAAGGCAGC	4	1	-	10	40841226	0
CATGACAGCTCAGACACTTGT	2	1	-	9	9049347	0
CATGGTGTGACTCCTCCAGCA	2	1	-	9	38029161	0
CATGGACTGGGGACCCCCCAA	2	1	-	6	39724207	0
CATGTGAAGGATTAGGGGGAA	3	1	-	5	73092607	0
CATGTGACCCCTTGATGTGTG	2	1	-	X	63782561	0
CATGCTTGGTATAGAGCTTGA	3	1	-	1	19209758	0
CATGACCCCATGTCTACCTTG	3	1	-	6	122870538	0
CATGGACCTACAATTGGGTAC	4	1	+	9	3414777	1	12:G>A
CATGAGGTATAATGGAAAGAC	2	1	+	15	864908	0
CATGTAGCTCAGGCAAGGTCG	5	1	+	6	123209901	0
CATGTAATTTCCTCATCAGAA	2	1	-	3	29482965	0
CATGCCTCATTTACAAAGGAC	2	1	-	3	106689755	0
CATGCTGGAAGCATTTCAAAT	2	1	+	1	53765633	0
CATGCGAAGTTTGCTAACATA	2	1	+	18	20785169	1	1:C>A
CATGTGAAAAACTTCTCAGGC	2	1	-	17	26695994	0
CATGCAGTTTGGGATGGAAAT	3	1	+	14	131229901	0
CATGTGGATACTAACCTGCAT	6	1	-	9	128761291	0
CATGCTCTTAAAAAAAACTTA	2	1	-	11	23005247	0
CATGGGCCTAATATGTTTCTT	2	1	+	7	4943338	0
CATGCCTGAAGACATCACACC	3	1	-	14	136668825	0
CATGTGATGACATTTTAAAGT	2	1	-	8	115198973	0
CATGAGCCAAGGGGACTAATG	2	1	-	9	98954951	0
CATGGCAATACTTGAATATCG	26	1	+	15	77065121	0
CATGGGGCTTTGGAGGTGTCT	2	1	-	9	97232289	0
CATGTGTGCCTGGAAAAGCCT	4	1	-	4	7339723	0
CATGACAAAATTATAGGTCTA	3	1	+	5	3878676	0
CATGAAGAAGTGGGAGAAGGT	12	1	-	9	117187609	0
CATGTGAAGACTCAGGTTCGG	2	1	+	4	37218148	1	1:C>A
CATGTGTAGTTCTTATCCTTT	2	1	+	15	55657035	0
CATGTTCCATTACCCCTGGGG	2	1	-	9	121734130	0
CATGTAATGCTATCTTTTAGT	6	1	+	1	20014135	1	6:C>A
CATGCGCCTGCAATAGCCAGC	3	1	+	5	60418297	0
CATGTGTATGCTGATATAATA	2	1	+	9	113449011	0
CATGCTATTGTCTTAAATAAT	11	1	-	2	111621276	0
CATGCCCATTTTCAGAGCTTA	5	1	+	6	37652027	0
CATGCACCTCTCCACCGTGGT	8	1	-	5	28873052	0
CATGTGGAGAGTCACCGTGGT	5	1	-	6	42830433	0
CATGGCTCAACTTTAAAAATG	2	1	-	13	68951317	0
CATGGAAGTGGTACCATGTGG	2	1	-	4	125705846	0
CATGTTAATTGATTTTTGTAA	3	1	+	6	28206804	0
CATGGCCAAGAGGTGGGGCGG	5	1	-	4	508681	0
CATGACTTCCGCGTGTGGCAC	4	1	+	4	99297335	0
CATGGTTACTCCCCAGCCAAA	3	1	+	6	88977339	0
CATGCTCTCTACCCCTTGTCC	2	1	-	5	67621957	0
CATGGTGAAAGTAATTAAATG	2	1	-	3	37529946	0
CATGGGTATAACCCTAAAAGC	2	1	-	5	67224308	0
CATGGGACTTCTCGAGACCCT	3	1	+	2	53152797	0
CATGGACCCAGACATTCAGGT	9	1	+	14	113884268	0
CATGAAGCCAAAGGAAAACGG	5	1	-	4	122370456	1	2:G>A
CATGCTCACTGGCCGCACCAA	2	1	-	6	34373073	0
CATGGTAATTAAAGAAAGTGA	3	1	+	14	104148349	1	3:T>G
CATGAGAGACACAAACAGGTA	2	1	-	2	56271684	0
CATGGCGGGACCCTGAGGGTC	2	1	+	5	97377725	0
CATGCCTTCAGATTTCATCTA	2	1	-	X	112224284	0
CATGTGTCATTTTTCCTTCTA	4	1	+	1	187988084	0
CATGTTTTTGATTAAAGGAAA	8	1	-	14	137929313	1	1:A>T
CATGTAACCTGATAAATTTCC	5	1	+	4	110540339	0
CATGCACCTCCATTGTGTGAC	2	1	-	2	68107586	0
CATGCCACTTTGTCTGTTGAA	2	1	+	3	115223753	0
CATGTATTTGCCCGTAAAGAG	4	1	+	11	1231089	0
CATGGTTATTTCATTTACAGA	2	1	+	7	122825197	0
CATGCTGGTTTGAGCTGATGT	3	1	+	5	30638522	0
CATGCGACGCCAGCAGGGTCG	3	1	+	12	365244	0
CATGCCAAGCAGTGGTAATGC	3	1	+	7	88170332	0
CATGAGAGTTTTTTGTGGAGC	5	1	-	15	82596225	1	12:T>A
CATGTGCTCCCCACCACCCCG	2	1	-	7	48854716	0
CATGTATATTTATATCTGCTT	3	1	+	18	38752143	1	19:A>T
CATGGGAAGTTGTGGGATGCC	2	1	-	X	47254098	0
CATGGCTTTTGAAATCTCGAA	3	1	+	1	32860041	0
CATGTGGTGTGGTCCCTGAGT	2	1	-	3	41281988	0
CATGTGCACATGTCTGGCTAA	3	1	+	8	112012132	0
CATGGGGCAGAAATGATGACT	2	1	-	13	67691397	0
CATGGTTGACTGAGAGAAGCA	3	1	-	3	117716583	0
CATGGGGGAGGGGGTCATGGA	3	1	+	1	146939564	0
CATGATCTTTGTGACAGTGTG	5	1	-	3	9296259	0
CATGACGGGTATTTGTTTAAC	2	1	+	11	79146394	0
CATGGAATGTAGTGAGAGATC	2	1	-	14	7693335	0
CATGATTTACCATTTTAACAA	2	1	-	15	29848646	0
CATGGATTGTCCAGCAACAAA	8	1	+	18	10550282	0
CATGCAAATTTATTTTAAGGC	2	1	-	15	78274562	0
CATGTAATTACAGTTTCTAAT	8	1	+	16	49383862	0
CATGGTGACTGTGGGTGGACG	2	1	+	14	62555282	0
CATGTTTTCACCTTTGCACTT	2	1	+	17	49228337	1	9:T>A
CATGCCTCGCCGAGGAAAGCC	5	1	+	14	119621562	0
CATGCCACAGTTCCTCGCCTG	2	1	+	4	9563901	0
CATGGTCCTGGGAAGGAAGAG	2	1	+	X	33056328	1	0:T>C
CATGCCAGCCACGTGTGAAAG	2	1	+	4	14984436	0
CATGGGGGTGCTGGGCAGGGG	2	1	-	13	60071087	0
CATGAAGAGCCTTATGTAGCA	2	1	-	2	71617832	0
CATGGTGTTTTTTAATCATGC	2	1	-	15	120673094	0
CATGTACTTCCCCTTGGGCTT	2	1	+	16	65575737	0
CATGCCTCCAGAATGAAGAGC	7	1	-	2	53651863	0
CATGTTATATAAATTTCTTAA	2	1	-	9	96378464	0
CATGTATACGCACATATGCAT	2	1	+	5	40746579	0
CATGCCTACTCAAGAAGATTC	3	1	-	7	105046364	0
CATGTTGACATGAGCAGACAG	3	1	-	5	74944284	0
CATGGTAATTACATTTTTATC	6	1	+	14	115634312	0
CATGCAGAAAAATTTACCAAA	4	1	+	2	16334391	0
CATGTCATAACTTTTTTGGGT	2	1	-	2	130853370	0
CATGCTCAGCTGGTTAGGGTC	3	1	+	15	90071991	0
CATGGGGTCTTCATTTTACTT	7	1	+	1	289875983	0
CATGTGAGATATGTGTGAAAC	2	1	-	4	95015621	0
CATGTACCCACTTACAGCATC	2	1	-	14	89122055	0
CATGGCTTATTTTAAATAAAA	2	1	-	15	44020358	0
CATGTGACTAAAATGATTCGG	2	1	-	1	266027171	0
CATGCTTCGTAAGCGGCATCT	2	1	-	1	2665363	1	0:A>G
CATGTGAGCTGAGGCACTTAG	17	1	+	X	16778907	0
CATGTATATATTCCAATTCTA	2	1	+	8	46345766	0
CATGCCATTTTTTGTTCTTCA	2	1	-	4	70199403	0
CATGGGCTGGCGGGGGGGTGG	2	1	-	16	76299372	1	18:C>A
CATGCTTCACGCTTCGAACGT	4	1	+	14	127343680	0
CATGCTGGACAGAAGGGCAAG	4	1	-	14	38221364	1	14:T>C
CATGTATTACTTGTGCCATAT	2	1	-	11	20155969	0
CATGGAAGATTCCCAGTCTCC	2	1	+	6	48785571	0
CATGTGGAATTGAATTCTGCT	2	1	-	7	26575676	0
CATGTTTTTCATGAGAAAAAC	3	1	-	14	126940294	1	2:G>A
CATGGCTCACAAAAAAGGAAA	4	1	+	3	105385877	0
CATGATCACTGCTTGGAACAA	2	1	-	14	65034983	0
CATGCAATAATGATAAACAAA	3	1	+	15	90576398	0
CATGCCCTAATCATCATCAAT	3	1	+	6	79960682	1	1:C>A
CATGAGAAAAACAGGTCACAT	2	1	+	7	6180163	0
CATGCCAGACCTATAACGGAG	2	1	+	11	74572516	0
CATGCTTGTTGATCACTTTAA	2	1	+	6	123173596	1	19:C>A
CATGAATAAATGCAGAATACA	3	1	-	2	37774396	0
CATGTGCTAAGCATTCCAAAT	4	1	-	15	103835922	0
CATGTTACCCAAAAAAAAGGC	3	1	+	1	254750859	0
CATGCAGAATGACATCAGGAG	2	1	+	14	10566938	0
CATGAAGAGGAGAAAAGTCAG	4	1	-	8	8149042	0
CATGTGTTTTAAAATACTTTT	2	1	-	14	43892325	1	16:A>G
CATGAGCAGAAAGTACTATTG	5	1	-	14	112285327	0
CATGGAGTCTTGAAAGATGTG	4	1	+	2	10387792	0
CATGTGGTGTATTTAAGATCT	7	1	+	7	126646586	0
CATGATTTCAAGTACACATAA	2	1	-	1	179262503	0
CATGGGTTAGTGGACCTCCTA	3	1	+	2	49925376	0
CATGCTGCCCGAGTCCCAGGT	3	1	+	13	12608690	0
CATGTGTGCAATTTCAGCTGA	3	1	-	6	25301472	0
CATGGATGATACCTAGGGGAA	2	1	-	15	43998656	0
CATGCAGCCAAAAAGAGAATG	3	1	-	5	1216912	0
CATGGGCAGATCAGAGGAGAA	4	1	+	12	17652752	0
CATGCTGTCTGTCCCATCGTA	3	1	+	2	67161936	0
CATGCGTATTTGCCGAACTTC	2	1	-	6	122039252	0
CATGTGGTTTTTTTTGGCACC	2	1	+	18	8502978	0
CATGTGAACCTACTGTGAGAC	2	1	+	1	17251586	0
CATGCGTGAGTGAGAGGACAA	5	1	+	4	100007224	0
CATGCAGCTCTGTGGGTGGGT	4	1	+	8	116855144	0
CATGCCCTGGGAGCGCCCTGG	5	1	-	14	865497	0
CATGCTCCCGAAGTGCCGGGC	3	1	+	1	2108102	1	1:T>A
CATGTGTTGAGTATGGCTAAG	2	1	+	7	21987244	0
CATGTGCAGCACAATGGAAGG	2	1	-	6	107631240	1	20:T>C
CATGGTCATATGTATTTCCCT	3	1	+	8	73564839	0
CATGTGTCTTTGAAGCTTTTC	2	1	+	18	44245871	0
CATGAGAGGATAGCAACACGA	2	1	-	1	134120696	0
CATGGCTTTTGGTAAATTGCT	3	1	+	4	18176845	0
CATGCAGATTATCATCAGTGA	4	1	+	1	266166606	0
CATGTAATCCCTGGCTGGACC	2	1	+	2	13408667	0
CATGTCTCGGGACAACTGGCA	6	1	-	6	119375121	1	3:G>C
CATGGTAAAATGTCGTTGTGA	16	1	-	6	83378085	0
CATGTTGAAGTTGAGGTCCTG	2	1	-	6	103472116	0
CATGTTTCTCTCTTTACTGTG	3	1	-	6	80426536	0
CATGCTCAGTTGCTGGGAAAT	3	1	-	X	61760404	0
CATGTCAGTGGTCACGTGATC	2	1	+	18	5029791	0
CATGACCTAAAGCCGTCAGGG	4	1	-	15	109082533	0
CATGGATGAAGAAGCATTTGA	2	1	-	3	104933778	1	6:T>A
CATGTGTACAGCTAGTGTAAA	12	1	+	14	24806780	0
CATGATGCAAATAAGCATGTG	2	1	+	1	110170761	0
CATGCTGTTGAATTAAAGAAG	4	1	-	7	20050798	0
CATGTTTGTTTGTATTTTGAA	4	1	+	2	69013735	0
CATGGTGACCCTTAAATACTC	2	1	+	16	66858714	1	4:T>G
CATGATATTGTTCTGTGTCCT	2	1	+	4	135650716	0
CATGGGAGCAACACTTTTTTC	4	1	-	1	185434687	0
CATGGACTGATTTGATTCAAG	2	1	+	3	94039054	0
CATGCAAAGAACTCTTGACTG	3	1	-	13	98532770	0
CATGTATCACCCACAGCAGGG	2	1	+	10	1461619	0
CATGCTGACCTACAAGCAGAA	2	1	-	2	28711026	1	1:G>T
CATGCTAAGCAAGAGCCTAAG	14	1	-	1	118867891	0
CATGACAATTCTTGATCTCGA	10	1	-	14	75798805	0
CATGCAATAAAGGAAAATATG	2	1	+	13	99981779	1	6:G>A
CATGTTGGTTGGTGATTTCAG	3	1	-	4	96992231	0
CATGGAGCGGGTGAACATTGC	4	1	-	7	27618314	1	3:G>C
CATGTGTCTCAGCTTGACCAG	6	1	+	13	25931363	0
CATGCAAAGGAGGTGTGACGC	2	1	-	1	229337835	0
CATGATGTGGTCTCATGCAGG	2	1	-	17	35877881	0
CATGTCCCATTTTATGGACCG	13	1	-	1	59918945	0
CATGTAAACTTATTTTTTCAA	3	1	-	6	67520478	0
CATGGAATACTGTTTACTCAT	2	1	+	1	128939299	0
CATGGGGCCAAAGAGCAAGCT	2	1	-	6	110908521	1	11:C>T
CATGTATTTTAGAAAGCTCAC	2	1	-	4	79897074	0
CATGCATTCCATTGTTGCTTC	2	1	+	10	19399266	1	1:C>A
CATGTTTTTTCTTTTACGCTG	2	1	+	13	138249123	1	16:T>C
CATGAGGGTACTTAAATTTTG	3	1	-	6	47543202	0
CATGGGACGAACATCGTAAAG	3	1	+	13	94765887	0
CATGGGCCCAACAATAAAGAG	8	1	+	1	78183168	0
CATGTGTTAATAAGAGTTACT	2	1	-	1	166327988	0
CATGTGCTTTTTAAGTGGCTA	2	1	+	1	210056145	0
CATGCTATGTCCCTGAGGAGG	3	1	+	9	43323444	0
CATGCATCAATGGAAGGGACA	3	1	-	4	18041555	0
CATGAAGGGCAAACGAGGGCC	8	1	-	14	30916472	0
CATGGGATTCATTAACAGCAG	2	1	+	6	32504016	0
CATGGAATGCAGTCTGGACAA	4	1	+	7	111442688	0
CATGCAGTAAGCATTTGATGT	101	1	-	7	40351357	0
CATGTAACACAGGATGGTTAT	2	1	+	13	7063492	0
CATGCCCTCCCTCAGCCCCAG	2	1	-	6	35182812	0
CATGTGTCTACGATTGTTTTA	2	1	-	6	87899405	0
CATGTATACTTACTGGAACTC	2	1	+	1	280766928	0
CATGGAGTCAGAAACTGTGAT	3	1	-	1	251464006	0
CATGGAAAGTATTGCAAATAA	3	1	-	X	15097451	0
CATGTATATTCTTAATGTGAA	6	1	-	9	33326581	0
CATGCACTCAATGGCTGGAAG	4	1	+	5	40951895	0
CATGTGATTGGAAAATATGCA	2	1	+	3	90100442	0
CATGCTGCAGAGGATGCAGCC	7	1	+	14	136598243	0
CATGAGACCTAAATTATCAGT	2	1	-	15	78083234	0
CATGAGGTTGCCTGGCATTGC	4	1	+	13	33418866	0
CATGGCAAAATTTATGTGTGT	4	1	+	15	60073784	0
CATGCATGAAAGGCCAGATGT	4	1	+	6	109136529	0
CATGCCATTGGTAAGGGTCTT	5	1	+	3	34949314	0
CATGGATTTTGAGGTGTTTTT	5	1	-	3	63432595	0
CATGATTGTTCACTATGTACA	2	1	-	5	47248738	0
CATGTGCAGAAGAAGGGCCCC	3	1	+	2	46455084	0
CATGTCAATAAAAGGTCTTTA	2	1	-	X	120072542	0
CATGGTTCTGCAGTTATGATG	2	1	-	4	116728287	0
CATGGTGGTTACCAGGGTTGA	2	1	+	8	46559848	0
CATGTGAAAAGCATTTTTTTA	2	1	-	1	225563605	0
CATGCTTTTCTGCCAGCAGTT	2	1	+	3	5775293	0
CATGCTGTAAAATCCTTCCCG	2	1	+	6	123042029	0
CATGCAACACCCATAACACTC	2	1	+	15	35758623	0
CATGAGTCACTTGGAGGTTCC	7	1	-	16	77025412	0
CATGGCTACCGATCAGGTGGG	2	1	-	4	79368543	0
CATGTTCAAAATGCTATTCAC	4	1	+	4	23548558	1	20:G>C
CATGGTACTCTACTTTGTGTG	6	1	+	14	48614266	0
CATGCCTCTCAGGATTTGGAA	2	1	+	6	109002231	0
CATGTAACTCAATCAAAATCA	3	1	-	17	55653558	0
CATGGGTTAAAGCACATCTTG	3	1	-	1	189965043	0
CATGGATGAACCAACCGGGGA	4	1	-	3	28698014	0
CATGATGTAATTCTCCAGTCG	12	1	+	X	119920724	0
CATGTGACATCCTCTTCCGTC	2	1	-	10	28504295	0
CATGGGCCCTGGGTCTCCTGC	2	1	+	18	48837444	0
CATGGTATGAAAAACCAGAGG	11	1	+	14	130112204	0
CATGTGCAAAGGTCTTGGAGA	8	1	+	7	91261953	0
CATGTTTGGCTACGATGCCTA	2	1	-	X	42697197	1	1:A>T
CATGTCCACCTCCTGTTACTG	13	1	+	2	46407848	0
CATGTCCACAAAAAGACCACT	2	1	-	10	13566643	0
CATGGTGAGGAAAACACTGAC	3	1	+	8	65511671	0
CATGTGATTTGCTTACCTGGG	3	1	+	1	197233984	0
CATGGCTTGTTTCCCAAACTG	4	1	-	X	87963421	0
CATGATAATTTCCTCTGGCAG	2	1	-	16	72683740	0
CATGCGATCGCTGCCAAGTGA	2	1	-	15	20002082	1	0:T>G
CATGTTGAAGATTATTTTTCC	2	1	-	3	96015367	0
CATGCTGGGGGCGGGCGCGGG	2	1	+	18	50864541	0
CATGGTAGTATTTCATCACAA	3	1	-	18	37900244	0
CATGTTTGACATTGATCTTTT	2	1	-	6	67449235	0
CATGCCTACATCTCTGGGAGC	4	1	+	17	56790853	0
CATGACCAGGGTGAGGTCCAG	2	1	-	13	102908274	0
CATGCCAGCCTTTAATGATTC	2	1	-	15	42257135	0
CATGGGCTTCCAAGGGGTGCA	7	1	+	3	62437795	0
CATGTTTACTTTTGCATTAGA	2	1	-	6	56293520	0
CATGTGTGTCTCTGGGGACTA	7	1	-	11	14539421	0
CATGAACCTTGGGAAGAGGCC	7	1	+	12	38006385	0
CATGCTTTTAACCAGTAATGA	2	1	+	5	3638932	0
CATGTGGGGTTGCCTTGCCAA	6	1	-	3	109350814	0
CATGACTATTTTTAGCCCTGT	2	1	+	13	83799808	0
CATGAATGTAATGGTCGGTGC	2	1	-	4	123210773	0
CATGAGATAAATTAGAATTGC	3	1	+	11	18555433	0
CATGCATACACACCTCGACTC	6	1	+	1	211427460	0
CATGTAACAGAATTTGTCAGA	2	1	+	8	71452888	0
CATGTTCCTTCAGACAATAGA	2	1	-	18	43170697	0
CATGATGTTAACTCTAAATAC	5	1	-	15	128793910	0
CATGTGCGATTCCTAGACAGA	3	1	-	1	210093143	1	0:A>G
CATGCTAATATTGTCCAATAT	2	1	+	11	13875851	0
CATGAAATGTTTTGTTCAAAT	3	1	-	12	40271662	0
CATGCTGAAAAATCACATATT	64	1	+	2	118817558	0
CATGTAAAAAACACTATCAGT	2	1	-	1	136552485	0
CATGGGGGAGTTTTTGCTCGC	3	1	-	1	2617642	0
CATGAATGAGGAAATTGTGGC	2	1	+	1	197663023	1	14:C>T
CATGTCGAATGTTGATCAAAA	2	1	-	1	5740688	0
CATGTGAGAAAGAAAGGAAGT	2	1	-	7	70861409	0
CATGTCACAGGAAAAGAGTGA	4	1	-	7	9858824	0
CATGGCTCCGCGGCCGCTGGG	2	1	-	12	3896522	0
CATGGCAGACTGATTTTGAGC	2	1	-	13	73769178	0
CATGTTTAAATTTATGTGTAT	2	1	-	8	4702731	0
CATGCATATTTGAAGAAGTAG	3	1	-	X	96431335	1	1:C>T
CATGCATACCTGGAATGAAAA	3	1	+	9	69597740	0
CATGGCCTTGGTGGAGGGCAG	3	1	+	2	61660652	0
CATGAGGCTAGGGAGGCTTGG	2	1	-	11	79293390	0
CATGGACTAAAAATGAATACA	40	1	+	X	32734020	0
CATGCCTGAACAGTGACAATG	2	1	-	7	136002953	0
CATGTCTGTAGGCAAGGAGCA	17	1	+	16	70420701	1	1:G>A
CATGGCCCAGCGGGCTCTCGA	2	1	-	13	21675213	0
CATGCGGGTCACACCACGTGG	2	1	+	12	11792826	0
CATGCACAGTGGGAATGGGCA	2	1	+	16	63234285	1	2:G>T
CATGTGCCTTTTATTTGCAAA	2	1	-	14	110377271	0
CATGGTTCGACTTAGTGGAAG	2	1	-	16	33994779	0
CATGTAGCCATCCCTTTGGCT	2	1	-	5	28871730	0
CATGGTTGCTTAGGACTGGGG	2	1	-	13	143463589	1	16:G>A
CATGAACATTCTGAAACACTA	2	1	+	1	262744538	0
CATGTGCCTTCATTAGTTAAA	6	1	+	13	38778190	0
CATGTGAATCATTTCTCTAAT	6	1	+	13	86657874	0
CATGTGTGATGTATTATACGC	2	1	+	3	87599009	0
CATGCCTACAAAAAGTACTTC	4	1	-	13	54814370	1	20:A>G
CATGGTTATTTTATATCTTTT	4	1	-	14	93046403	1	4:A>C
CATGTAGTTACCTAAATTCAT	2	1	+	4	37194206	0
CATGAGGCAGGTGTGGGGAAA	2	1	+	14	30241048	0
CATGTGGCTGCTGTTCTCACT	5	1	+	12	22627494	0
CATGTCCTCCCCCGCTCCCCT	4	1	-	2	57135234	0
CATGTAGAAGCTCTGTTACAT	2	1	-	11	20123037	0
CATGACAATGGGGCCAGGAGG	2	1	+	2	15975119	0
CATGGGCATTATTGCATCAAA	3	1	-	14	57981273	0
CATGGAAACTCAAGCTAGCTG	2	1	+	2	53735296	0
CATGCTTTCTGTATTATATTG	5	1	+	12	31552151	0
CATGTCTGGCTGGAGCTCAAA	3	1	-	14	92888344	0
CATGGAGGAGGAGTCCTGATC	18	1	-	X	42537579	0
CATGGTTTGTCTTATGATGAG	10	1	+	10	27895757	0
CATGGCACAGATACAAGTTTG	2	1	-	9	6948554	0
CATGTAAAGTGACAGTAGCAG	16	1	-	9	5369032	1	5:C>T
CATGTATTCTTATATTTTCCT	2	1	+	4	105732049	0
CATGACTTAACTTGGAGAGTA	2	1	-	4	115852488	0
CATGTAATTGCGGGACTTCAA	2	1	+	8	47727936	0
CATGTGCTGCTGGTCACGTGG	8	1	+	18	12992078	0
CATGGTAACTAATTGCATTGG	2	1	-	4	86555959	0
CATGTTGTATTAAGGACAATG	2	1	-	2	5293127	0
CATGAGCTTGCTTTTGGTCAA	6	1	-	8	60916475	0
CATGTAGATGTTTCTAATTGA	6	1	+	5	58551709	0
CATGAAGACATCACTGAGGGG	7	1	+	3	62910862	1	1:C>A
CATGATATTCACAATACAATG	2	1	+	1	119836728	0
CATGAGAAACACTAAGCAAGA	2	1	-	16	28767286	1	11:A>G
CATGTGGGTGCAGCCAACAAA	3	1	-	7	14127169	1	17:T>G
CATGAAGGAAAATTCAGTTAA	4	1	+	14	56311628	0
CATGAGGGGGGAGGAGGCGGG	2	1	+	9	26988337	1	20:T>G
CATGAAGATTGGAAGGGAGCC	7	1	+	1	217625303	0
CATGGACACTTATGATATGTG	8	1	-	8	83447170	1	1:G>T
CATGTCTCTTACAAGGTGCAA	2	1	+	6	54910974	0
CATGTGATTATCTGGCATAGG	8	1	+	4	22800448	0
CATGGGTCTTAGCTATTTGAA	5	1	+	1	155383241	0
CATGCTAAGCACTGGCAGGGT	3	1	-	7	106478202	0
CATGTATGTATTGAGATTCAG	6	1	-	2	136468782	1	1:G>T
CATGAATTAATTGATTTTATA	4	1	+	11	71862872	0
CATGCATAACTGACCAGGGAA	2	1	+	1	165005647	0
CATGTACTGCTCTTTATGGGG	3	1	+	10	11608172	0
CATGAGCCATCCAGAGTTGCC	2	1	+	4	116083136	0
CATGTAGCCCAGAGATTCTTG	3	1	+	6	37594292	0
CATGAACAGACCCCCTCGTTC	2	1	-	2	6257801	0
CATGGAACTATTGAGACTGCT	2	1	-	7	120440194	0
CATGACATCAAGTCTTTTCAA	7	1	-	8	97887379	0
CATGGCTCTTCTTTCCAGACC	3	1	+	2	46830595	0
CATGGATATTCACATTTACCA	2	1	-	4	91711923	0
CATGGAACCCTGGGCGGTGCT	8	1	+	6	101996602	0
CATGCGGAGATTGGGGAGGGC	4	1	-	18	35810499	1	9:A>T
CATGGACAAGTATAAAACATG	2	1	+	9	28410166	0
CATGATGAAATAAAACTTATA	8	1	-	3	60974009	1	0:T>G
CATGGTTTAAAGATGCTTAAG	5	1	-	14	6863729	0
CATGGACAATTATTTATCTTG	108	1	+	8	46204343	0
CATGTTCTGGGTCAGTTAGAT	2	1	-	2	61186591	0
CATGCTCCTGCATTCAACCTA	42	1	-	3	34248274	0
CATGCCCTAACCTTTGTGACC	2	1	-	12	55890717	0
CATGCATCACTGTGACACAGG	2	1	-	13	12469523	0
CATGAAAGTAGAGGAAGATGA	4	1	-	14	126336332	0
CATGTCAAGGTGTGCATTCCT	2	1	-	1	166471149	0
CATGAGATAACTCAATGGAAA	7	1	-	2	55683600	0
CATGAGTCATTTCAAACAGTC	4	1	-	X	96841586	1	14:A>T
CATGACCCAACAAAGGGGTAA	22	1	-	16	18709781	0
CATGGAGAATGGAACGATTAA	2	1	+	18	50830893	0
CATGTTTGGTTGCCTTGGGAC	2	1	-	16	18589687	0
CATGCTTTTCTGCTTATTATA	2	1	-	7	122589760	0
CATGTGTCAATACAGGCTTTG	5	1	+	4	5793046	0
CATGCCGAGGGCTACTGCGCA	2	1	-	9	85739777	0
CATGTTCGTAAGTCGCCTCCT	2	1	+	6	23392595	0
CATGTGTTCAGCCATCGGTGG	3	1	+	2	1356747	1	0:T>C
CATGTAGGTATGTGTACTTTC	2	1	-	8	116544770	0
CATGCTGCAGAGTGGCCCCAG	3	1	-	12	46198147	0
CATGCAAATTCTTGGTATGGA	2	1	+	18	10588524	0
CATGCCTGTCTAATTCCATGG	2	1	-	3	95300170	0
CATGAGATGGTATGTTTATGT	3	1	-	2	69496379	0
CATGAGGTCTCGCAGGCCCAC	2	1	+	15	88072722	1	2:C>T
CATGACCAACTGTAATGTGGA	12	1	-	1	254629393	0
CATGTGCCTGTGTTGGTTTCT	2	1	+	7	12723602	0
CATGTGTGGGGGCTATACGGA	2	1	-	7	17516581	0
CATGAGTACCTGAACGTGCAC	2	1	+	5	83214314	1	1:C>A
CATGGCAAGCAGAGTAGTGGT	2	1	+	6	41277797	0
CATGTAGAGTGAAAGTAGAAA	4	1	-	4	85763174	1	6:G>C
CATGCATAATGAGGGGGCACC	3	1	+	10	27385557	0
CATGGGGGCAGCAAAGAATCA	6	1	-	7	14452060	0
CATGCAAAGCCTTACATACCA	4	1	-	9	35500123	0
CATGAGCTCCTAGCCTTCCTG	2	1	+	1	266886672	0
CATGAGATGCTGCCTTGGCAC	3	1	-	4	106973253	0
CATGGTTTCTCTCCCCTGATT	4	1	-	2	25509092	0
CATGTAAAAAGAATTGTTTAG	4	1	-	13	21674293	0
CATGGTCTGGGAGCCTCCGCG	2	1	+	3	96175249	1	1:C>A
CATGGATTTATAAGCACTTGA	25	1	-	9	83922827	0
CATGTATGTGGCTTATTATGT	2	1	+	4	56531765	0
CATGGTTTCTGCATCTGTGTA	5	1	-	9	44842654	0
CATGGATCCATAGCATGAGCG	2	1	+	17	52645790	0
CATGGATCCCCTGGAAATGTT	2	1	+	9	69438018	1	1:C>A
CATGCCTCAAGCTAAAAAAAA	3	1	-	15	129794747	0
CATGGAAGTTGAGTCCTCTGC	2	1	+	12	11758820	0
CATGCCAAGCAAGAATGCTTT	2	1	-	15	35248737	0
CATGTGCAACAATTAAATTGG	2	1	+	7	16522718	0
CATGTGTAATATACTTAGCCA	22	1	+	8	71928113	0
CATGTCCTCAGATGTTCTGGT	2	1	-	1	273862321	1	12:T>A
CATGTAGAATGTTGTTTAATG	2	1	+	9	119922405	0
CATGGTGATCACGTCCCATCC	3	1	-	15	124435266	0
CATGTCTGGCATTAAGTTGGC	2	1	-	4	104382701	1	1:G>T
CATGCTGTGCATTTTAAGTGA	3	1	+	8	28013920	0
CATGTTCATTGCATTAGACTC	2	1	-	14	141212630	0
CATGTATAAAATGCTATGTGC	3	1	-	14	117491361	0
CATGCCTAGAAGATGGTCAGA	3	1	-	13	136721491	0
CATGAAGTGGTTTATTGAAGC	3	1	-	6	103461865	0
CATGTGACTAGGAACCTTCCG	4	1	+	14	10684004	0
CATGTGGATGTCTTGTTCTGG	3	1	+	13	86608839	0
CATGTTTTATATATCAAAGAA	13	1	+	8	67099334	0
CATGTGATGTATATGTGAGGT	3	1	+	2	51684034	0
CATGAGAGTTTAGATTAAAAT	7	1	+	2	1425975	0
CATGAAGATGTTAACAAACAT	2	1	-	5	67489960	0
CATGTGTGTCATGCACACCCA	2	1	-	16	24076346	1	2:T>A
CATGCCTTCTCCACACATATC	2	1	+	5	14898162	0
CATGGGCTCTGCAGTCGGGGT	3	1	-	4	81786723	0
CATGTGATTTAAAATATGGAG	2	1	-	18	44714926	0
CATGCAGATTCAGATTCAACC	3	1	+	11	18488010	0
CATGCTTTCAAAAGAGAATTG	2	1	+	2	27263826	0
CATGCTTACTGTGTGCTTCCA	2	1	+	3	123229313	0
CATGTGTTTTCTTACAAAGTT	3	1	+	5	59155609	0
CATGACCCCTGACTCACTCCG	2	1	+	7	45685262	0
CATGCAACCTCTGTGGGGGGA	4	1	+	1	61568187	0
CATGACTAAATAACTGTAGAA	2	1	+	13	86620972	0
CATGACTGTATTTTATTAAAT	26	1	+	3	122859779	0
CATGACTGGTGGCTGCTGTAT	2	1	-	4	14381980	0
CATGCTATAAAGCATCAGAAA	2	1	+	13	22625835	0
CATGTTAGGTGCTAGAAATGG	4	1	-	3	74581946	0
CATGTCTAGTCAGTCTTTACT	6	1	-	15	98244044	0
CATGGAAGGTCCCCGTGTGAA	2	1	-	10	1697926	1	13:A>G
CATGGAAAAGTATTCAACACC	2	1	+	7	106213415	0
CATGGTAAATAGACAGTGCAT	3	1	+	6	25229377	0
CATGAGCAGTTTGGTGAGATA	6	1	+	1	10727068	0
CATGCTATTTACTAGACAATT	4	1	+	6	49669728	0
CATGGCATCACGCGGTTTGGG	2	1	+	5	63896328	0
CATGAGCAATTTTACTGGGAT	3	1	-	9	35998658	0
CATGTTTATAATCCAAGGGGC	2	1	-	18	7545080	0
CATGGTCTAATCGGTTCCTTT	2	1	-	X	90544543	0
CATGAGCTACTTTTTAGAATT	5	1	+	13	72515809	1	2:C>T
CATGGATAAAATTTAAAGTAA	4	1	+	4	86468802	1	19:C>A
CATGCTCATTAAGATCAAACC	2	1	+	13	115688816	0
CATGAGCTTTGGGGCTTGAGG	2	1	+	13	10542676	0
CATGTGTAGCAGGGAACACCC	3	1	-	13	102910997	0
CATGCTGATTTTGGGCTTACG	3	1	+	12	24318794	0
CATGACAGTTTCACTTGTAAA	2	1	-	11	78869639	1	19:C>T
CATGCTCAGCCCACCAGGCCT	2	1	-	5	7252971	0
CATGTAAGTATTATTTATGCA	2	1	-	3	116646489	0
CATGTTGTGTACCTTATTCCC	8	1	+	12	56056023	0
CATGTGAAGTGCTTAACAACC	2	1	+	13	66969935	0
CATGGCTGTGGCACATCAGAT	3	1	-	1	154992898	0
CATGTGACCAGGACTGATGCA	2	1	+	16	68695117	0
CATGTATAGTACAAGAGTTAA	2	1	-	9	31936565	0
CATGCATCCAACTCTTATAAA	2	1	+	7	95468219	0
CATGTTTGATTTATTTATGGC	2	1	+	7	106207785	0
CATGTGATCTACGGGGTGGGG	4	1	-	4	75071814	0
CATGTTTAGCTTCCCTTTCAA	4	1	-	9	77019537	0
CATGATGACTAAATGTAACAA	7	1	+	18	18844001	0
CATGTAGTGAGATCCATCACG	9	1	-	15	44019736	0
CATGACAATTTCAGACACCAT	3	1	-	3	73514621	0
CATGCTGAACATAAGCAGCGT	2	1	+	18	258627	0
CATGTTCCATATGGCCCAGTA	2	1	-	12	4012118	0
CATGTTGACGCTCTCATCTTC	2	1	+	6	114019641	0
CATGTCATAATCTACCTTTGC	21	1	+	X	8390552	0
CATGGTTGAGCGGTTGACAAA	20	1	-	7	48888764	0
CATGTGTAATTCTAGAAAAGC	4	1	-	1	23394996	0
CATGAGCTAGTGCTGTAGGGG	2	1	-	7	24199878	0
CATGAGCATCACTACAACTCA	2	1	+	5	46085576	0
CATGTGAATTTGCCATCTTCA	15	1	+	4	105757986	0
CATGGGCGATACATACATGAA	3	1	+	14	111090466	0
CATGGAAGGAAATTAAAAATA	3	1	+	11	24728947	1	14:G>A
CATGGGTATTTTGCCATTTTA	18	1	+	15	125516617	0
CATGTAGAATTGCAGTTTTAC	2	1	+	12	34055091	0
CATGGGGCTTTAAGAGAAAAT	2	1	-	13	38972674	0
CATGAGGCCACTTATGATACT	2	1	-	3	20256267	1	3:T>C
CATGTACTCTCTTTCTTAGAT	2	1	+	X	86566026	0
CATGGGTAATATACATAAGTG	5	1	+	8	63847863	0
CATGCTTAGAGACCGTCCACC	2	1	+	1	287716612	0
CATGCATACCATCCACCTCAT	2	1	+	1	67013835	0
CATGTTCTTTAATTCTTTGCT	2	1	+	13	10519637	0
CATGGTGCTCACCATAGAAGA	2	1	+	4	71593386	0
CATGCAATTTTATGCTGGCTT	2	1	+	8	36385503	0
CATGTAGTAAACTCCGTAACT	15	1	-	8	59147256	0
CATGCTATTTTTTCTTGGTAT	3	1	-	5	70610439	0
CATGAAAGTACCCATGGCAGA	2	1	+	13	125364438	1	20:G>A
CATGACAGATTCCCTGACCTC	2	1	+	9	73311403	0
CATGCCTTAAGTGTGGCCCCG	2	1	-	15	121021357	1	19:A>G
CATGTAGAACTGTGGAGCTTG	2	1	-	7	26562308	0
CATGGGAGATGTTGCTGCAAA	3	1	+	13	137930606	0
CATGTATTTATTGAACAACAA	5	1	-	6	15572305	1	15:T>G
CATGGGTGTGGGCAGAGCTGG	2	1	+	1	283424247	0
CATGGACCTAAAGCATTTCTA	5	1	-	1	188761126	0
CATGATGCCTGCAAGCAAGCT	2	1	+	10	22569255	0
CATGTGTGTTTTCACTGAATT	2	1	+	13	66610555	0
CATGATTTTTTTCTGCTACAG	3	1	-	17	61044040	0
CATGGATAGTATTGAGGATGT	4	1	+	16	18090533	0
CATGCCTCATATGCTAGAAAC	3	1	-	16	62941702	1	1:A>T
CATGTAAAAGTTCAAAAAAAA	25	1	-	4	31969460	1	17:A>T
CATGACCTTTGACCTGCTCAA	2	1	+	14	10067884	1	18:T>C
CATGACCTGAAAGGTGAAATA	2	1	-	18	17540329	0
CATGTCATAGTTACCAGTTGG	3	1	+	1	112273677	0
CATGTAGCTTTTCTAGCTGTA	2	1	+	16	19444516	0
CATGGCTCACAAGGTCCCTTA	4	1	-	12	18028198	0
CATGGTAGTTGTATAGAGGTT	2	1	-	6	96119050	0
CATGCTATTAATTTCATAATG	4	1	-	9	86212347	0
CATGCTTTGATTTCGTCTTTG	2	1	-	11	5508745	1	10:G>A
CATGTTCCTTTGCTGACTTAC	2	1	+	16	47280560	0
CATGCATTTTTACTTTGTATG	9	1	-	12	9951427	0
CATGTGGTCAAAGACCCACTG	2	1	+	9	67847716	0
CATGGGGCGTTGTAGGTTGGG	3	1	-	11	5904176	1	7:A>G
CATGGGTTTTAAGTAAGACAT	4	1	+	2	112595259	0
CATGAGGGGCCTAAACAGCAT	2	1	+	3	55944934	0
CATGTTCTTCACTAATGTCTT	2	1	-	1	159570350	0
CATGGGGGGGCTGTGTTATAA	2	1	-	14	11459617	0
CATGGAAAACAGGCAATATTT	3	1	-	8	99742849	0
CATGCCGTGAGCACAACCAAG	3	1	-	6	22093311	0
CATGATCCTTGTAATAAGAAA	2	1	-	1	162437625	1	12:A>T
CATGTCCTGTGTTGATAGAAA	2	1	-	4	79825008	1	19:A>T
CATGGATATACCAAAATCCCC	2	1	+	3	40931476	0
CATGAGCGGATGGAAGAAAGG	2	1	-	5	90559800	0
CATGCAGATGCCACTTTAAAG	8	1	-	8	63451824	0
CATGGTATGTATCTGTTAAAT	5	1	-	1	166072087	0
CATGACTCACGACCAGGCTGG	8	1	+	6	38799846	0
CATGAGACAGCAGTAGGGCGC	2	1	-	2	49314306	0
CATGGATATTTGAAAACAATT	53	1	+	15	133457865	0
CATGAGCTTTGCCAGAGTAGA	2	1	+	16	24817803	0
CATGGATCTCATGTCAGATCA	2	1	+	3	104248765	1	1:T>A
CATGTGATGGCTATCGCAGGT	3	1	+	1	14208471	0
CATGGCTTCCCTTTGGTGCCC	2	1	-	13	33375190	0
CATGCGAGGGTGTGACTTGGA	16	1	+	3	104246965	0
CATGCGGGGGTTCCCAGTTTA	2	1	+	13	104332843	1	17:G>T
CATGTCCAAATTCTTGGAAAA	2	1	-	15	70852116	0
CATGTGTGTACCAGAATCAGT	4	1	+	3	89474228	0
CATGTGGTGCAGATGGAATGG	3	1	-	4	132046359	0
CATGTGAGTTAGTGAATTGAT	2	1	+	2	28198353	0
CATGTGGGCATTTTATGATTG	4	1	-	13	144969938	0
CATGTTGCTTTTTAAAACTGG	5	1	+	13	46050609	1	7:G>C
CATGTGTTTTTTTTTCCCCTG	8	1	+	1	64202521	1	20:C>G
CATGCCTTAGACTTCTCTGCA	2	1	-	3	109350153	0
CATGTTATAAATGGGAATTTA	23	1	-	4	28338146	0
CATGATTCTCTTTGCATTTTA	2	1	+	15	53093998	0
CATGACTCGCTAATGGGTCAC	5	1	+	9	38035140	1	8:A>G
CATGCGGATTGTGGGTCAGAG	3	1	+	2	2956018	0
CATGTGAAAATTTGAAACTGG	2	1	-	9	104201024	0
CATGACCTCCTGTGCTGCTTG	51	1	-	4	100387640	0
CATGTGAATTTGTGTTTAATG	2	1	+	14	118942445	0
CATGATTCTTTGCCAAAATCT	5	1	+	14	7416193	0
CATGCATTATGTGAATGATTT	10	1	+	14	30229490	0
CATGAGGCAATTACTTCCCTG	3	1	+	12	11879714	0
CATGGAACTTCATTTAACCCA	2	1	-	14	11464030	0
CATGTAAAATCACAATTATGC	5	1	+	1	161851527	0
CATGCTACAGAGACATTCCAG	3	1	+	17	56789371	0
CATGGTGTATCTACTTCTGAT	7	1	+	3	94225693	0
CATGGTAACAGATGGAGGCAG	2	1	-	3	123233675	1	3:G>C
CATGTAAAAATATCTTGAAAG	4	1	-	8	111976189	1	0:T>G
CATGTCTATTTGATCTTGCAA	3	1	-	9	114401442	0
CATGTCCTGTGGGATCCCACA	2	1	-	13	103289756	0
CATGAGAAAGCCTGAGGAGAC	5	1	-	2	48161388	0
CATGGTACCTTCTAGAACCAG	2	1	-	8	71423981	0
CATGTCTTTCACACAAATTCA	13	1	-	11	67231921	0
CATGTCCATCTGAGTCACTCC	2	1	+	6	62558917	0
CATGTAAAAATGACTGAATGT	16	1	+	14	71334138	1	19:T>G
CATGCGCTCTTAAAATCAGAA	2	1	-	1	37505860	0
CATGCCCCTGTCTGGACATGC	2	1	-	6	62141731	0
CATGGAACATTTTTTATACTA	2	1	+	6	96590478	0
CATGAATACATTTGCTAAATA	2	1	-	9	40659867	0
CATGTTAGGTAGAATTAGTTC	2	1	-	1	46082544	0
CATGTACGTAAGTTTCTGTCT	2	1	-	1	81090211	0
CATGCTGACAAACAGCTGTCA	2	1	+	6	53232416	0
CATGACACTTGTGTTTATACT	2	1	+	17	27530814	0
CATGCCACTAATAAAGGCCGG	2	1	-	12	44344764	0
CATGGCCGGGACACTTTGGTC	3	1	-	4	115043641	0
CATGTCCTGCGACACAGCGGA	3	1	+	4	127078259	1	1:G>A
CATGTGAATTCCATCACTGCC	6	1	+	4	114953717	0
CATGACTAGTAAGTTGATACA	3	1	+	15	35751311	0
CATGGTGTCTAGAACAAGCGC	23	1	+	3	66732745	0
CATGTGAAAAACTAGGCTGAG	3	1	-	15	119405360	1	18:G>C
CATGTGGTAAAACATTATATT	3	1	+	16	65683442	1	3:T>G
CATGACATGGTTAGGATTCTG	2	1	-	1	69621896	0
CATGTGTGCTTCTGTCTCAAG	3	1	+	1	173427173	0
CATGGTCTTAGATGAGTCCAC	3	1	-	2	102692129	1	16:C>A
CATGTGTCCTGTACAGGTTTA	4	1	+	4	80199722	0
CATGAAGTTATTCCTGATCCT	3	1	+	9	118869868	0
CATGTTTGGAAGCAAAAAATG	2	1	+	1	36280858	0
CATGCTCCATTGTCTGAAGAC	2	1	-	3	49945557	0
CATGAAGTTAATAAATTATCT	3	1	-	9	32589476	0
CATGTGTGAAATGTTAATGAG	3	1	+	9	109695839	1	6:G>T
CATGGCAGTCACAAAGCTGTC	2	1	+	6	45394824	0
CATGTGAAAATTGTTCAGCTT	2	1	+	9	86881012	1	4:A>T
CATGACAGGTACCTCAAGAAA	2	1	+	11	45574320	1	9:A>T
CATGCCTGGGAAGGGCCTTCT	5	1	-	3	1447695	0
CATGATTTACCCAGGATTTAA	3	1	-	2	70413203	0
CATGGGATATATACTATCTCA	4	1	-	2	25415158	0
CATGAGTAAAATACTTGGGTT	5	1	+	2	49319925	1	13:A>C
CATGATGTAAGATGTTTCACA	2	1	-	8	61504532	0
CATGCCGTCCCTCTTAGCCGA	4	1	-	3	80692492	0
CATGTTGTGTCAGGAAGCTAG	2	1	-	5	44622946	0
CATGGTCATTAGCCAGCAAGT	3	1	-	16	49943548	0
CATGTTAATTCACAGAGCCCT	3	1	+	14	107690300	1	16:A>G
CATGTTATGTGTATGTCCCAG	2	1	+	16	33568872	0
CATGGTGCCCAGTGAAACCCA	9	1	+	12	20048599	0
CATGCCACAGGCATAGGTAAG	2	1	+	14	11462761	0
CATGTGAGCAGGTTCAGGCTG	3	1	-	6	10701807	0
CATGGCACGTCACATTTTCGC	3	1	+	11	71860832	0
CATGGGAGATCAACGATTAAG	3	1	-	14	109112544	0
CATGGGGAAGGTTTGGTCCGC	2	1	+	14	85731608	1	1:C>A
CATGCAAAGCAGGATAAGAGT	5	1	+	18	27317568	0
CATGTGTAATGAGGTCTGACA	2	1	+	18	22052418	0
CATGGTAAGTGATGACCCTGC	8	1	-	2	37783254	0
CATGTTAATATAATTGGTTTA	2	1	+	13	92205219	0
CATGCTTTTTACGTTTATTAT	3	1	+	4	103219452	0
CATGTGTTCAAACAAGGAAAA	6	1	+	2	67981844	0
CATGCGACTAAACGCGAGAGA	3	1	-	11	77438780	0
CATGTGTGGGGGCGGGCAGGA	2	1	-	3	37086653	0
CATGCTTGGCAAGAGGGAAGA	3	1	+	12	29800589	0
CATGCCCAGATCCTCACGGAG	7	1	-	6	42802796	0
CATGCATTGCGTGATTTGTAA	2	1	+	5	57661875	1	9:T>C
CATGTGAGGAGCAAATCCGGA	3	1	+	2	138472218	1	2:G>T
CATGTGGGGTTGTGCAGGACT	2	1	-	13	28523137	0
CATGGGCTTTTAAATAACTGA	3	1	-	15	113513439	0
CATGAGGAAAGACAGGGATGA	3	1	+	2	135276342	0
CATGGAAACAAAATCACCTAT	2	1	-	17	4847155	1	3:T>C
CATGGGCCCAGGATTTCTTAC	5	1	-	4	533616	0
CATGGTTTGAAAACTGGTGAC	2	1	+	2	120262794	0
CATGCCGCGGGTACCACTAGA	2	1	-	7	106500298	0
CATGCCACATCCGGGTACCAG	2	1	+	4	41916779	0
CATGGTATCATTGACATCACC	2	1	+	5	2706248	1	17:A>C
CATGATACCATAAATGAAAAT	3	1	-	3	33848304	0
CATGGCTCGTCTAGTCCCATG	5	1	-	9	8077145	0
CATGTGAAATCCAGCTCCAGC	4	1	-	6	13352594	0
CATGGTATTCTTTATACCAAA	2	1	+	12	14671113	0
CATGTCATAATACTAGCGGAC	3	1	-	15	34589326	0
CATGACACACCTGCAAGGTGG	10	1	+	7	48962616	0
CATGGCCTTTCGGCTTATTGT	2	1	-	1	185434739	0
CATGTGTTGGTCAAGGGGCCA	2	1	+	8	101192723	0
CATGGATATGTATTACAGGGT	11	1	-	X	123093429	0
CATGTGAAAGAAATTTTTTCT	2	1	+	7	81338479	0
CATGGACATCGTGGTATATGG	2	1	-	18	31975880	0
CATGTGTAAAAATGCTATAAA	3	1	+	4	107699171	0
CATGAAGTCTCAGCAACCCAA	4	1	-	2	51621891	0
CATGTCTGGGGGCTCCCAGGG	2	1	-	10	63129194	0
CATGGAATGCACCAGCAAGGG	2	1	+	11	29973459	0
CATGGCCAAGGGAAAAGAGAA	2	1	+	1	244061002	0
CATGCCAGATCCTGAATGTGC	2	1	+	15	106124951	0
CATGTAGATCAGGCCCCAAAG	3	1	+	2	47216208	0
CATGTGTACCAGAAAAGCACA	3	1	-	13	68273632	0
CATGAGCAAACAAGAGAACAG	2	1	-	14	118097412	0
CATGCTTTCTTGTAGTCCCAC	2	1	+	17	13563414	1	0:T>C
CATGCAGCTTGCCGTAGTTGT	2	1	+	1	717175	0
CATGATATTTTTACAAGCAGA	3	1	+	4	5793075	0
CATGTGAGTGAAATGTACATA	4	1	-	9	50435876	0
CATGATCTGAGGATCGTCGGG	2	1	-	13	108966361	0
CATGTGATTCCCATTGTGTGG	2	1	-	5	3523709	0
CATGCACCCAGGCAGTGAGGA	2	1	-	2	135323092	0
CATGCTTACTAGCCTAAACAA	4	1	-	8	82742544	0
CATGATTGCTGGGATAACTGG	2	1	-	15	114847100	1	3:G>C
CATGTGACCCTGCAATGCTGC	2	1	+	13	19199703	0
CATGCTGAGCGACGAGGGAGC	9	1	+	15	46248478	1	10:T>G
CATGCTTCTGTGAAAAGGGGG	2	1	-	10	54159733	0
CATGCAGAATCAGTGGATTTA	25	1	-	5	42293584	0
CATGAGATTTCCTGGGATACC	54	1	-	3	34950300	1	14:T>C
CATGGGAGGGCAGGGGGATGG	3	1	+	2	62553957	0
CATGTGTTAACTGTGAGCACA	3	1	+	9	9050121	0
CATGTACAACCATACAGAGTT	5	1	+	6	102527	0
CATGTCTTCATTTGTATTCCT	2	1	-	1	87241885	0
CATGGGCAGTTCCCCGAGCAA	2	1	-	9	96404919	0
CATGTGACGACACACAGGTCA	3	1	-	14	143472513	0
CATGGGAGTTATTTGGGAGGG	2	1	-	9	40322949	1	0:T>G
CATGTTTTCGAGGCAGAAAAC	4	1	+	6	102148218	0
CATGGGTGGATGGTGAGACTC	3	1	+	6	120240371	1	15:G>A
CATGCTCCCAGGAAACCTGTG	3	1	+	17	127927	0
CATGATGGCACTATGAACTAG	5	1	-	13	105596583	0
CATGTGTGCTACCTCAGTTAC	3	1	+	9	130897108	0
CATGGTGGATTCAACACTCCA	2	1	-	15	78049236	0
CATGTGGTCTGTGATGTCAAG	3	1	+	5	57957167	0
CATGGATGTATTTCTCTACTG	2	1	-	1	68498902	1	8:G>A
CATGAGGGATGGAATCAGAGC	2	1	-	11	5348457	0
CATGGGCTTGTCTGAGTGTAT	3	1	-	18	11992718	0
CATGATCCCCTGCACGCAGTG	3	1	+	15	132035235	1	14:A>C
CATGCACACGTGGAGGAGCCA	3	1	-	2	139846493	0
CATGACTCTGCGGAGAAACTG	2	1	-	14	50818314	1	2:G>A
CATGAAGACTGTTTTCTCCTG	2	1	+	14	126327795	0
CATGTAGAATGGAGAAACCAT	2	1	+	6	100739968	1	3:A>G
CATGCTTGAGAACCTGGGGCC	2	1	+	4	135892505	0
CATGGCTAGGTCACAAATGCA	13	1	-	12	33434645	0
CATGGCAAAAAGAGTTCCTTC	3	1	-	17	40181032	0
CATGATGAACTCTTAACAGTC	30	1	+	6	101996781	0
CATGTGAATGATTCAAAAAAA	5	1	+	13	61983505	1	16:T>A
CATGTTTATAATTGGGCCCTA	2	1	-	17	39877934	0
CATGGATTCCCTAGAATTGGG	6	1	-	7	120602771	0
CATGCATTATTTTTGTATGGT	59	1	+	2	118119766	0
CATGTGTATGTCCCCCTGTAC	2	1	+	14	30502079	0
CATGAGCCAGGCATTCACAAT	3	1	+	X	95629464	0
CATGGGACTTAAAATGCCATT	3	1	+	X	96617715	0
CATGTATACCCGAGATGACAT	2	1	+	6	57300846	1	4:A>T
CATGGTGTTTTCTCCACTTGC	17	1	+	10	8418917	0
CATGGAGAGTTCCCTTTGTGT	2	1	-	5	34886224	0
CATGAGATCAGATATGAGAAG	2	1	+	2	18455123	1	0:A>C
CATGACACAAGAAGGAAGATA	2	1	-	3	122859935	0
CATGTGCATCTTAAATGTTAT	8	1	-	X	102889542	0
CATGTAACCCAAGACCAAAAT	13	1	-	11	44027638	0
CATGAAGCTTCTTCACTTTGA	3	1	-	18	27739023	0
CATGTAATTTTCATAATAAGC	2	1	+	16	63463414	1	20:A>C
CATGGACTTTTTTATGTGTTT	2	1	-	16	45691499	1	10:T>A
CATGCATCATAAAATTTTTAT	7	1	-	13	62113662	0
CATGCAACGGGAAGACCCTCC	2	1	+	9	48931074	0
CATGTGTCCTTTGTCTGTAGG	2	1	-	9	42935643	0
CATGTGTTTACAGCTGCCACA	2	1	+	4	74971684	0
CATGTGTGTTACCGGGATGAC	2	1	+	1	111198953	0
CATGGTGAATCTGTGGTGACG	2	1	+	16	3287375	1	6:C>G
CATGTGATAAACTGCAATAGA	2	1	-	7	105380611	1	14:A>G
CATGGAGTAACACTTGAATTT	2	1	-	14	142110737	0
CATGTAGTACTAAAACACAAA	3	1	-	14	112295369	0
CATGTTATATTTTGTCATCAC	2	1	-	8	59065285	0
CATGTAATCTTAAATAGTCTG	4	1	+	10	21242448	1	2:C>T
CATGAGGAGAGGATTCCTGGG	4	1	+	2	14138430	0
CATGGGGATGGGGGGAATGTC	2	1	+	1	8236413	1	13:T>G
CATGTTCTATTTAGTAACACC	2	1	-	3	36836560	0
CATGTTAACTTGGTAGAATTA	9	1	+	4	86775181	0
CATGTGTGCGTGAATACCAAT	2	1	+	11	64281442	0
CATGGAAACTCCTATTGTTGT	3	1	+	1	961028	0
CATGTAGAGATGTCAGTGGGT	5	1	+	X	9543958	1	3:T>G
CATGGTGCAGCCTCGCACCCA	2	1	-	7	135455389	0
CATGTGTGGGTAAAGTGATTT	2	1	-	1	17453057	0
CATGGTACTTGGAACTACCAA	2	1	-	10	54753140	0
CATGCTGCTTGACAGAGTGGA	2	1	-	8	62875079	0
CATGTGCAGTGAATATTCCCC	3	1	+	18	38960645	0
CATGCTGGTCTCTGAGACTAC	2	1	-	14	35709814	0
CATGTAAAGAACAGCCTAGGT	2	1	+	18	23013674	0
CATGCGCTGATCCTCCACAGG	3	1	-	1	192436903	0
CATGCAGAGAAGGTGTGATGG	5	1	-	15	102213212	0
CATGGTGGGACGGTGGAAAAC	4	1	-	6	65466152	0
CATGACATCTTTGACGCTTGT	8	1	-	1	154993125	0
CATGGTTCCAGAGCAGCTGCT	2	1	-	4	134103864	0
CATGGTCCCTGGGGCTGAGGG	3	1	-	15	131639592	0
CATGCACACGCTGGGAGGAGC	3	1	-	12	43066986	0
CATGCCAGCTTGTTAACAGCG	2	1	-	9	117470898	0
CATGTGCCACATTTTTTTAAA	2	1	+	6	8806993	0
CATGCGCGCCGCGCCGCTTGC	4	1	-	7	95969361	0
CATGTTCAGAAACCAAACTAA	2	1	-	9	31938090	0
CATGGAACACAATAAATTTCA	4	1	+	15	88077005	0
CATGGTCACCACTTTCCATAA	5	1	-	4	100147264	1	0:C>G
CATGTTTGAGAGTCCTAATTA	3	1	+	7	23556246	0
CATGGAACCACAGTTCTGCAG	2	1	-	4	9775484	0
CATGTGTTTATGAATACATTA	2	1	-	1	201685167	0
CATGACACTTTATCACCTCAG	2	1	+	5	32331817	0
CATGGACCCGGGGCTCGGGTG	2	1	-	9	863193	0
CATGATACTTTCATAGTAAGA	2	1	+	5	77696560	0
CATGGACCGGTGAGGGTGCCC	4	1	-	2	14847171	0
CATGTTGAATAAACCAAGGAG	3	1	+	1	254879702	0
CATGCGAAACGGGAAGGAAAC	2	1	+	4	113021773	0
CATGTCAGTTAAGTAGAAATA	2	1	-	4	44374633	0
CATGGAGAGCAAGCGAGATTC	2	1	+	12	11988451	0
CATGATGTTCAAGCTTTACCT	2	1	+	4	42072967	0
CATGATCTGGCTATTTTCAAC	2	1	+	13	20918577	0
CATGGGAACTCTGTGGACAAA	2	1	+	8	23640079	1	11:C>T
CATGGCCAGAAGGTATCTTAG	2	1	-	15	88865040	0
CATGTGTACAGTGTTTTAATA	4	1	-	8	90523762	0
CATGGGAAGTAGGATGTTCCT	3	1	+	14	115682054	0
CATGCGGATCTGCCCCCTGGC	5	1	+	X	96835528	0
CATGCAAAGCCAGGTTCCTTC	3	1	-	7	121629612	0
CATGTTCCTATAACCCTGTCC	5	1	+	5	77162716	0
CATGGCTCAGGGGATCCCTGG	2	1	+	17	55139337	0
CATGATCTTTAAAGGATTATA	2	1	+	4	64272906	0
CATGTTAGAGATATTTTTTCA	8	1	+	15	45778705	0
CATGGTGCACGAAGACAAACC	2	1	-	13	22853065	0
CATGGGGATCTATGATCCACC	2	1	+	2	49966102	0
CATGAAACAAAGTTGGACAGA	2	1	+	9	51899336	0
CATGACAACTCAACTAAAGAA	2	1	+	9	32552030	0
CATGCTTGAAAATTTCAATGT	2	1	-	11	6386053	0
CATGAAAGAATCTATTAAGCA	3	1	+	5	68154335	1	11:A>C
CATGTGCATTTTTCGTATGTG	8	1	-	18	1838788	0
CATGGTGTGATGACCATCATG	2	1	+	13	84216452	0
CATGACAGGTTAGAAAATCTG	2	1	+	8	33408605	0
CATGTTGTATTTTTGGCTCTC	3	1	+	7	16644170	0
CATGAGTAAAGTCAAAGGCAC	2	1	+	1	165005293	0
CATGTGGCTGCTAGTGTGGCC	16	1	-	7	97558618	0
CATGTGCTCTGGGTCTCACCC	3	1	-	18	49062073	0
CATGCCAAGGCACCATCAGTT	2	1	-	7	95972558	0
CATGTATAATTTTGTGTTCAA	22	1	+	11	14472200	0
CATGGCTGTGCCTAACAATAC	5	1	-	8	30050880	1	0:A>G
CATGGAAGTGGACATAACTTG	2	1	-	1	165484305	0
CATGTTTCTTTAAGTACAATT	2	1	+	2	43385952	1	9:A>T
CATGTCTGTGTTCATAGCTCA	2	1	+	6	94808835	0
CATGGAGACCAAGAGTGGAAA	2	1	+	1	91476685	0
CATGGGGAACCTGGAAGAAAG	2	1	-	1	136467907	0
CATGGCAGAGATGAAAGAGTT	6	1	-	1	177219856	0
CATGACTTTTTAAAAGTTGAA	2	1	-	10	62794236	0
CATGATATGGGCACTGGAAGA	3	1	+	13	33591367	1	1:G>A
CATGTTAGAGTTTAACAATGC	3	1	+	4	37480518	0
CATGGAATGGATTTGAATTTG	2	1	-	6	20774207	0
CATGGCTGCTTGGGAGCATTG	2	1	-	X	54793372	0
CATGCTCACTAAATCCATCCA	7	1	-	1	150385129	0
CATGTAATAAAAGAAAATGAA	5	1	+	8	103940652	0
CATGCATGTTTCAGGGTTCAG	27	1	-	7	73422350	0
CATGGACCGCCTGCAGAGGGT	2	1	-	8	1465808	1	1:G>T
CATGTGCTGAGTAATAACGAA	2	1	-	4	41599620	1	17:A>G
CATGGGAATTGGTTTTTAAAG	2	1	+	4	101209916	0
CATGGATTCATCTGGCGTTCC	7	1	+	2	66982644	0
CATGATCTGTAGTTTTCATTC	11	1	+	1	238252008	0
CATGCCTCACTGTCTATCCAC	3	1	+	13	93990821	0
CATGCATTTTATTCTAACATA	3	1	-	9	63499941	1	10:A>T
CATGCAACACTGGCTAATATC	2	1	-	4	28663556	0
CATGTTTCTTGTTTTAGTCTA	2	1	+	3	101106528	0
CATGCTTTAGAAGAATATATT	9	1	-	10	41732359	0
CATGGCTTGCCTCACTTTAAA	2	1	+	2	108724486	0
CATGCTCAGTCTGACAGCTAA	3	1	+	9	17368251	0
CATGATGCAGTTTACTTTTAC	2	1	+	13	86712053	0
CATGCAACGGAACAAGTTTGA	2	1	-	5	13314040	0
CATGGATCAAATCAGAGTCCA	3	1	-	11	14472183	0
CATGTCTGAAGTAAATGTAAA	4	1	-	7	135597087	0
CATGTGATTTTTTGGCATATT	2	1	+	18	25063900	1	18:C>A
CATGTCCTGGATGATCCAGAG	2	1	+	1	261119477	0
CATGGGCTGCACAGTAGGTGT	2	1	-	9	78248603	0
CATGGAGATACTTTTTTTCCT	2	1	-	3	54444637	0
CATGACAAAATTTCAGAAGAA	6	1	-	1	236133538	0
CATGATAAATTAGCAGCAGCT	4	1	-	1	142468070	0
CATGGTAGCAATGCCAGTGGT	2	1	+	7	98101526	0
CATGAAAACCAAGTTGATCAG	3	1	-	1	116674758	0
CATGGGCCCATTACATTAAAC	7	1	+	5	52625829	0
CATGGAAAAGAAGATTTCACC	2	1	-	8	56340012	0
CATGTTCATGCTTCAGGATAG	7	1	+	7	8152079	0
CATGCTGTGGAAAGAGGGTGA	7	1	+	18	8046773	0
CATGATCTGCCATCTACAACC	2	1	+	3	62274951	0
CATGAGCGTGTTTGGGGACAG	4	1	-	3	33859550	0
CATGAGAGAACAAGCATGTTC	3	1	-	13	28516499	0
CATGTCTTTATGGTGAAGGAG	4	1	+	5	86812408	0
CATGGTTGTACCTGTTTGTGG	3	1	+	14	29704880	1	1:T>A
CATGCCACGCTCGGGCGTCCC	2	1	-	1	287876206	0
CATGTGCACTGAGATGTAGGG	2	1	-	8	61950846	0
CATGGTCATGGCTAGAAACCA	2	1	+	15	35069063	0
CATGTGACATTGAAATCAGAG	14	1	-	6	19429662	1	1:C>T
CATGAGCTCCTTAAGCTTACA	4	1	-	8	47150501	0
CATGCTTGAAGAAGTTTCCTG	2	1	-	4	15514230	0
CATGCTTTTGTGTTTAAAATC	3	1	-	X	32800364	0
CATGAGAAGAGAAAAGATTAA	2	1	-	17	1590802	0
CATGGGGGTTCTTTGCTTTGC	3	1	+	15	125101715	0
CATGCTTAGGAAGGACTTCCT	2	1	+	2	108446285	0
CATGGCATCCCCAAAGCAAGT	2	1	+	18	12364670	0
CATGACGAAATTCGTGTCTCA	29	1	-	1	287715668	0
CATGATTATTTTTCTCAGTAT	2	1	-	11	64214828	0
CATGAGCCAACAGTTTTCCGT	2	1	+	14	147922358	0
CATGGAGACTCTAGTCACTCG	3	1	+	12	55898047	0
CATGGTTTCTTCTTTGTAAAA	2	1	-	1	86823162	0
CATGTGGTCTCTTAAGTAGAT	4	1	-	1	2667364	0
CATGCATTTCCCCCAGTTAAA	2	1	-	7	4216342	1	20:A>T
CATGGGCACCTGGCTCCTTAG	8	1	+	15	132142315	0
CATGCAGAATGTACAGACAAG	2	1	-	1	145047433	0
CATGACACTAGAAAAGGAGGA	6	1	+	1	228836334	0
CATGTATCTGCCATTCAACCT	2	1	-	2	125792344	0
CATGGAGTTTTAGAACCGAAA	4	1	+	13	102875894	0
CATGGACAGAAACATCAAGTT	2	1	+	9	16161253	0
CATGCTTCAGTCCGAAGGGTG	2	1	+	6	55165874	1	12:A>C
CATGATCTTTACTGCTGCAGA	2	1	-	9	95779259	0
CATGAAATTTCAATGTCTAGT	3	1	+	9	38038928	0
CATGGTGCCCTCTGACCACAG	2	1	-	1	122786878	1	8:A>G
CATGAATCCAGAATTGTCTGT	3	1	-	14	34756205	1	1:A>T
CATGTAATGTTAGTTGGTCCC	2	1	-	1	111155725	0
CATGACGCGGCTGTTCTGAAG	2	1	-	6	43092659	0
CATGCTTCAGGCAGCTCAGTG	2	1	-	13	21954527	0
CATGCCCATCAAATGAGGAAG	4	1	+	7	38457458	0
CATGGAAAAATTAAAATCAGG	2	1	-	X	111449121	0
CATGTTTTTAAGTAGTGTTTT	3	1	+	1	59914098	0
CATGTGGGTCTTTGGCAAGTT	2	1	+	14	75140122	0
CATGCACCTTAGTCCTCTGTC	14	1	-	X	18617397	1	0:C>G
CATGCCGTGTGGCCTTAAGGG	2	1	+	18	41347029	0
CATGACTAATCTGACTGCACT	4	1	+	6	107790496	0
CATGTTTCTCTGATACCTAAA	3	1	+	3	40411561	0
CATGTCCAGTTTTCTGGTGTC	4	1	+	6	3634003	1	5:G>C
CATGATGGAGGAAAAATATAA	2	1	+	8	26037431	0
CATGCTTCGTGCCGACAGTGG	10	1	-	14	92888040	0
CATGTGTAGTATGTTATGATC	35	1	-	11	23674424	0
CATGGAATCGCATTGCAGGGT	2	1	+	17	34070734	0
CATGTCCAGAATAAAACAAAG	3	1	-	2	121542652	0
CATGCCAGGCCAAAATAAGTA	4	1	+	1	58758051	0
CATGTGGTCGTGTCAGGGCAG	2	1	+	4	3011323	0
CATGAGGCTGGGAATCTTTGA	3	1	-	3	22810923	0
CATGAAGAGAGGTCATTATTG	2	1	+	2	113669154	0
CATGTTTTCTATGGTAACAGG	4	1	-	3	74202839	0
CATGTGAAAGGACAAAAATAA	2	1	-	2	92979123	1	12:C>G
CATGTGGTCCTAGGACAGTTG	3	1	-	X	97015494	0
CATGTGCATCCTCCTGGTCAG	7	1	-	6	13352556	0
CATGCCAGGGTTCATCTCACC	9	1	+	13	37094715	0
CATGGGACGGCAGTGAGGAAG	2	1	-	18	16962975	0
CATGCATATAATTTAGCTAGA	2	1	-	3	114853809	0
CATGGGCCATGGATCAGAGCA	2	1	-	15	89579735	0
CATGAGGACGTGGAAGTGGGA	3	1	+	2	120381273	1	2:C>T
CATGTCACATTTATGACATAC	3	1	+	1	22530061	0
CATGGGACAAATTTATTCCAT	2	1	-	1	275101461	0
CATGACCATTAGTATTAAAAT	2	1	+	6	113651793	0
CATGCTTGATGGCCTGTCAGC	3	1	-	9	107130289	0
CATGCTTTAATTGCAAGCCCA	3	1	+	12	55893484	0
CATGCTGGGGGTAGATTAGGA	3	1	+	2	53183532	0
CATGCTCTCCCTCTGAGCAGA	2	1	-	3	102262841	1	1:A>T
CATGTAGACACAGAGATATGT	25	1	+	1	155496171	0
CATGTGACAAAATTCAAATAT	2	1	-	14	70150859	1	3:G>C
CATGCGGCTCCCAGGAGCTAA	4	1	+	5	72754743	0
CATGAACAATTTTAAAGAGAA	3	1	-	5	33140276	0
CATGGGACATGTTGCTGGTTG	3	1	+	6	99711382	0
CATGTACTGGTCTGGAAGAGT	2	1	-	7	20529881	0
CATGGGTCCTTCAGAGCAGCC	2	1	-	6	29418103	0
CATGCTCTGCCAGTGAGACTT	2	1	-	9	116113224	0
CATGAGGCAGGAGTCCTGTTT	2	1	-	13	105138455	0
CATGGCTTTTGGTCTGGGATG	3	1	-	11	5042367	1	15:T>C
CATGGAGGCCCCGGGCCACTA	3	1	-	2	1433836	1	2:G>A
CATGGGAATTCCTATCACAAT	2	1	-	4	115772101	0
CATGGGAAGGTGGTGGAGGGA	3	1	+	7	59177461	0
CATGCAATATAGAATTATTGC	2	1	+	15	78754772	0
CATGAGCCGGCGCCCACGAGC	10	1	-	3	38367870	0
CATGCTTCTGTACAACAATGT	2	1	+	7	69402148	0
CATGTGCAGCCCGTCTGACCT	2	1	+	9	20638079	1	6:T>C
CATGGAAAGCCATAAACACAG	2	1	-	16	32233662	1	3:T>C
CATGTTGACGTGAGCAGACAG	2	1	-	5	74944284	1	9:T>C
CATGCAGCTGCTGCGGAACTG	2	1	-	2	51619449	1	3:G>C
CATGTGTTTCTATCACCTCCA	3	1	-	X	82587219	0
CATGGACAAAGTAAATTGGCA	3	1	+	1	91990735	0
CATGAGAAAATGTGAATAAAC	2	1	+	9	46226491	0
CATGAATTAAATTCACTTGTG	4	1	+	1	17164008	0
CATGCTGACTTCATTTTGCAG	2	1	+	5	3660243	0
CATGGACAGCTGAGGTCAGGG	3	1	+	1	78351645	0
CATGAGGTGCCCCTTCTCCTG	8	1	+	6	119158932	0
CATGCATCAGTCAAGCAAAGG	2	1	-	7	8128461	0
CATGAAACTAATTTTAGACCA	5	1	-	10	51685731	0
CATGGGACAACCGGAACCTGC	3	1	+	14	48935901	0
CATGTGGCTTGTTGTATTTAA	2	1	+	16	62437652	0
CATGTACAGGTTTACGATTCT	2	1	-	3	105583843	0
CATGTGCTCCCAGCAGTTCCT	8	1	+	X	33053996	0
CATGAAGAGAAGACTAGGGAA	2	1	-	3	73324296	0
CATGAAGGACCTTATAGGACA	4	1	-	8	97473674	0
CATGGGCTGTGATAATAAAAT	12	1	-	14	117696102	0
CATGCCTTGGAATCCTCTCCC	2	1	-	13	92031680	0
CATGCCCTGAAGGAGTACATC	2	1	+	5	86738990	1	2:C>T
CATGACTTATAAATTAACCAA	4	1	+	4	103122325	0
CATGAAAGGCCATCAACTCCA	2	1	+	4	18936242	1	1:T>A
CATGGGAAGTTTCCTTTTTCC	2	1	+	4	91318903	0
CATGTGACAGAATATGAGGTA	2	1	+	2	78462892	0
CATGTACCACATTGTATTGTT	2	1	+	12	21363953	0
CATGGTCCTTAAATGGAGAGA	3	1	-	6	43687908	0
CATGTGGAGGTTTAAAGGCTC	23	1	+	1	209967366	0
CATGGTATATACTGGCTACTG	3	1	+	4	111403875	0
CATGGCAGCAGGCTGCAATGC	4	1	+	3	66434906	0
CATGCATAACTGACTTATTTG	2	1	-	17	40519543	0
CATGTGAGAACAGCAACCTTA	3	1	+	13	136070875	0
CATGTGGGTCCCAGCTGGCGA	2	1	-	3	36039052	1	18:A>G
CATGCTGGTGTTCTGTGCTGA	2	1	+	18	27437004	0
CATGTGATGCTTGGCAGTGGC	2	1	+	18	47403062	0
CATGGACCTGGACTGGGTTAG	2	1	+	1	238256420	0
CATGTTCACCTGAGAGCTCCC	9	1	-	2	6705295	0
CATGTTTGGTAGGATATATCT	3	1	+	15	61618821	0
CATGTGTTTGCTCTAACCGTT	2	1	+	7	20374342	1	1:T>A
CATGTTTCTGTGTGTTCTCAG	3	1	-	7	2349620	1	2:C>A
CATGGAAAAGCTTAAAAATAA	3	1	+	2	80152874	0
CATGTGCCCCATGCTGGTGAC	3	1	+	2	51051954	0
CATGGAGTATGCAGTGTTGTT	3	1	+	X	97596550	0
CATGAGAAGGAGACAATTGCC	2	1	-	4	113257119	1	2:C>A
CATGTATAATGTGAATATTAT	2	1	-	18	13258503	0
CATGCAAAAAAAGGGATGTAA	2	1	+	6	58207966	0
CATGATAGCCTGCCTTACCTA	2	1	-	16	18720959	0
CATGAAACATAAGAAGTACAT	2	1	+	6	83130272	0
CATGGACGTTGTTGTGGAGCT	3	1	+	12	47583299	1	2:A>T
CATGGTTAGTGAATTGCTGGT	2	1	+	5	37687531	0
CATGATGCAGTGCCCTTTGGC	3	1	-	6	40786143	0
CATGGAGGTGAGACTGCCAGT	3	1	-	1	136905949	0
CATGAGCACCTGTTGTTTGTT	2	1	-	4	71505143	0
CATGTTTTTAATGGACTCCAT	2	1	+	12	45047157	0
CATGGTGTGTTTTAAAGATTA	2	1	+	1	189221800	0
CATGAATCAGTGTGTTTCCAT	5	1	-	5	13275632	0
CATGTACAGATCCTTAGTCCA	2	1	-	12	20048582	0
CATGGATCTTTGTGCTTTTCT	8	1	-	5	8079248	0
CATGCACTTTCTCCCACAGGC	2	1	-	2	46604486	0
CATGGCCTCCCCATTGTCATC	4	1	-	7	54119198	0
CATGTTGATTTAACTAAAAGT	6	1	+	4	47083381	0
CATGTTGAATGCTAAAGTGAG	2	1	-	6	122949599	0
CATGCATGCAGAATAAATGTT	11	1	+	8	47692307	0
CATGACAGGAAAATGTTCGTT	2	1	-	6	68899886	0
CATGTGTCCCTGATGTGATAT	2	1	-	X	96609123	0
CATGCTGAGACAATAAGACCC	6	1	-	14	134263321	0
CATGCGGCTGATATGGCCAAA	2	1	+	11	17640484	0
CATGACCAAAGAGGTCCTAAG	2	1	+	5	39550621	0
CATGGAGGGAGGGCCCTGTGA	4	1	-	15	113822744	0
CATGGACTAACCACACACACA	2	1	-	15	77029785	0
CATGTTTTGTTGATACCACTC	2	1	+	4	116891113	0
CATGATTTGGGTACTAGTTCA	2	1	-	2	124381543	0
CATGAGGGGTCTTTTCAGAGA	6	1	+	7	108380565	0
CATGGTTGTATATGCTGCTAA	3	1	-	14	35021005	0
CATGACTTTAAAGTGGGTCCC	13	1	-	1	166470237	0
CATGTGTGGGCCTTAGTTCTA	5	1	-	6	70400966	0
CATGCACAGCAGCCTCAGTGG	2	1	+	6	117998860	0
CATGGTATTTGCCCAGTGGAA	4	1	+	4	90980147	0
CATGTGTGGTTCACTGTGCTG	3	1	-	13	137815513	0
CATGTTTGTTGGGATATTGTA	2	1	+	15	102224439	0
CATGTCTTAAGAAATAATCAC	7	1	-	6	114654391	0
CATGTAAGGAAAATGCTAATT	3	1	+	8	116571246	0
CATGTGCAGGTGCAGTCTAAA	2	1	+	1	12221957	1	3:A>G
CATGCGAAGGCAAGAGGTCTT	2	1	+	18	44242304	0
CATGATACCTTTATTCCAAAA	3	1	+	16	27606192	0
CATGTGTCGCAGATGTGCCCC	2	1	-	14	66813604	1	17:C>G
CATGGGCTATCAACGGATGCG	2	1	-	7	21994936	0
CATGGAGAGCCCAGGAAATGT	2	1	+	1	268241916	1	1:C>A
CATGATGCCTAATGCTTTGTG	2	1	+	6	109034254	0
CATGAGCATTATTCTACTCCA	5	1	+	8	103050715	1	14:A>T
CATGGGAGAGAAGCAAAGTAC	4	1	+	11	7985366	0
CATGTTTGCCAGAAGGTATTC	2	1	+	4	123241617	0
CATGCTTTATCTGCTGTCTGA	7	1	-	3	4701855	0
CATGTAGATATTTTATTTGTT	2	1	+	5	33417164	0
CATGCTATATGTAAAAAAAAA	2	1	-	11	21027637	1	0:T>G
CATGGATAGTTCTCCCTCAGC	2	1	-	15	79877926	0
CATGACAAAATATATGCTGGG	2	1	+	5	26783022	0
CATGGGGCCTGCGTGAGATGG	2	1	+	6	41452237	0
CATGGCCCACAATTCTGAAAT	4	1	+	5	48239568	0
CATGTGGGAAGGACCAGGGTT	3	1	+	17	59617552	0
CATGACTCTTTGTAGCCCCAA	2	1	-	4	106889429	0
CATGTTGATAGCTAGAGCTCT	4	1	-	2	15624048	0
CATGTACTTCTTTGGCAGCAA	2	1	-	1	251356617	1	20:A>T
CATGGTGGATACTCACCAGAA	2	1	+	14	110147683	0
CATGGTGATTAAGGATCGGGT	2	1	+	8	47698478	0
CATGATAAAAACTGACCTGGC	2	1	-	1	205634741	0
CATGTAAAAAATGTAAATTAT	2	1	-	10	11019052	0
CATGGGTGTTGCACTGGTCTT	2	1	-	15	46125947	0
CATGCACCAGCAATCTTAAAC	2	1	-	7	111390139	0
CATGTGTCAGTACCTGTCTAA	2	1	+	3	38514560	0
CATGAGGATAAGGATGCCGAT	4	1	+	6	93534936	0
CATGGTGAGTGAGTAAAATAG	4	1	+	4	86772385	0
CATGAACTAATTACTACAACC	2	1	+	9	1900025	0
CATGTCTAGATACTCATTTTC	4	1	+	18	38043933	0
CATGGTAGGAAGGCTCTCCCC	2	1	-	15	122606197	0
CATGATATTTTTATCCTCTTC	34	1	+	1	270015869	0
CATGCTACTTTAGTTCCTTTC	3	1	+	X	123908383	0
CATGACTACTAGTATCTAATC	2	1	-	2	68703778	0
CATGTAAACAACCTTCCCTTT	2	1	+	13	14295568	0
CATGGTGTTATGTATTTAACA	2	1	+	11	17687683	0
CATGTCTTTGTGTGTGTTATG	11	1	+	17	34171652	0
CATGCCCAATTGGTAGTGTCA	2	1	+	15	94838833	0
CATGAGCAATTGTAAGCATTT	3	1	+	1	249250443	0
CATGGTATTTCTGCTTCTATC	3	1	+	5	41440919	0
CATGCTCATAAACTACACAGC	3	1	+	16	25272622	0
CATGCGTGTTAGTGGAAACAA	2	1	+	12	10424913	0
CATGTAATGGATACCTTTTTT	2	1	+	1	238668261	0
CATGTAAGATACTTTCCTGGC	7	1	-	14	126335899	0
CATGGTGAAAGTTTAGCTGGC	5	1	+	17	33443198	0
CATGCAGTACGGAGACAAGGA	2	1	-	4	5796514	1	10:T>C
CATGACAAAATAATCCTAATG	3	1	+	14	15472879	0
CATGCACCAGGCGATAGGGTG	2	1	-	2	69494388	0
CATGGTAGATAGTCACACAGT	2	1	+	1	251402170	0
CATGCGTGTTGCCAGTGATGC	2	1	-	10	11052995	0
CATGTTATTTTGTGAGCAAAG	2	1	-	5	73319602	0
CATGTTGTTAAATAGTTTGAA	6	1	-	7	106484227	0
CATGTGAACGAAATTATGAAT	4	1	-	1	103910928	0
CATGCCCTTTGGAGTCAAACC	4	1	-	16	50003679	0
CATGCTGTAGCTATCTCTTAT	3	1	-	7	106505200	0
CATGTTTTTGTGTAGGATACA	2	1	+	9	61645540	0
CATGGAAGGTGCCAGAACGAT	6	1	+	2	15584947	1	1:C>A
CATGCCTGGGCCGTCACTGTG	2	1	+	5	2431199	0
CATGCTCCCGGTGATTCTGGC	3	1	-	4	79458463	0
CATGGGGAAAATATATATTTG	2	1	+	12	1981240	0
CATGTGTAAGCGCAGTAATAC	5	1	+	1	216898949	0
CATGGGTCATTTAAATGTGTA	4	1	+	6	79485145	1	7:G>C
CATGGCCTGCTTTATAGTGCT	2	1	+	14	133439998	0
CATGAGGTACTGTGTGAAATA	2	1	+	10	18712852	0
CATGGAACAGATTCACTCTTG	2	1	-	1	137146730	0
CATGTGTGGTGATATGGGAAA	3	1	-	6	46635131	0
CATGACTGAAAAAATTAGAGT	2	1	-	15	90760881	0
CATGGAGGAAAACGTCTGTCC	8	1	-	4	101244823	1	12:A>G
CATGCTGAATAGTACAGTGAA	4	1	+	3	105337684	0
CATGTCTAGTTAATAACTTTT	2	1	-	15	124349056	0
CATGTAAAGAAAGGATTGCCA	4	1	+	3	88556717	0
CATGAGCCACTAGGCCACCAG	5	1	-	14	11456773	0
CATGTGATTCCAGATGTCCTC	3	1	+	10	30717179	0
CATGTTTAATTTTGGATGAAT	2	1	+	9	69128294	0
CATGCTCCCCCTGGAAGATAC	5	1	-	3	533081	0
CATGTCTCCTATTTCAAAATA	2	1	+	2	62363788	0
CATGGTGCTTCCTTCCCGCAC	2	1	-	X	111922626	1	1:A>T
CATGGTATTTTATTATTTAAA	2	1	-	13	32190496	1	16:T>A
CATGGCACTCTTCTCGCCCTG	2	1	+	12	19945372	0
CATGCATAAAAAGTTGTGTGT	4	1	+	2	26231469	0
CATGATGTATCTCAACACTGA	2	1	+	9	107164620	0
CATGACCTGTAAGTTTTTGCA	2	1	+	13	75254894	0
CATGGTCTAATAAAGTGAAGT	2	1	-	18	49689023	0
CATGGTGGGTGGGTTAATGGG	4	1	+	2	38297132	0
CATGTATGTATATGAAAGCTA	6	1	-	8	97443989	0
CATGCTGCAAGGGTTAAAAAA	2	1	+	10	44223895	0
CATGGGCTGAATATTGAAAGG	2	1	+	17	5188943	1	1:C>A
CATGGCTAGTACATTTTTCAC	2	1	+	2	81367035	0
CATGCCGTTGAAATTGATTCC	4	1	-	3	33885008	0
CATGTCCCCAGCCAGGGATCA	4	1	-	3	106875693	0
CATGTGGTCACTGCAAATGAT	2	1	+	5	1098431	0
CATGTACTGTTCTTACAAAGG	3	1	-	9	107951035	0
CATGGGATATAATCTATAAAC	4	1	+	10	41328793	0
CATGGACAGTGATCCAAATTC	28	1	-	3	34249197	0
CATGGAATACTGTTGTCCTAA	2	1	+	16	24137570	0
CATGCCCCTCTCCTGTGTCCT	2	1	+	1	67511760	0
CATGATTCTTTGCGTATCTGA	5	1	-	9	6963581	0
CATGCGCAAGAAGAGAAGAGC	5	1	+	14	113134300	0
CATGTTGCCAACCTCCACTGA	2	1	-	2	84500330	0
CATGTCTCATTTCATTAGACA	3	1	+	1	5663863	0
CATGTGTATAAGTGCATTTAA	5	1	+	5	14338414	0
CATGGTGGGAGGGGGCTCCTG	2	1	+	2	63451661	0
CATGGAAAAATTTAGCCTGAA	4	1	+	6	79962642	0
CATGTATATATGTGTTACCAT	2	1	+	14	109037741	0
CATGACCACTGATACTAACTT	2	1	-	15	90744636	0
CATGTCTCCGCAAGGAAGACA	5	1	-	4	104560821	0
CATGTGTACTTTTTTCCTGCT	6	1	-	5	49735748	0
CATGTCTAAGCTAAACAGCAA	3	1	-	6	57416161	0
CATGCCAATTACAACTGAATA	11	1	-	4	79364702	0
CATGGTTTCTACGAATTGCCA	2	1	+	12	49144473	1	1:T>A
CATGGGTTAAGCAATCCACTC	3	1	-	12	13640748	0
CATGACATATAATATTAATCT	2	1	-	7	15874755	0
CATGTGCTGGTCCGAGATGAT	18	1	+	3	54044231	0
CATGTAAATTTTGTGTTCTGA	3	1	-	14	110275977	0
CATGTGCAAAAATAACCAAAA	3	1	+	11	20842744	0
CATGTTGTACTTTCTTATATA	2	1	-	5	97384041	0
CATGATAAATGTGACAATTAG	5	1	-	13	1256398	0
CATGTTCCACCAGTTCACGCA	13	1	-	8	3590291	1	0:T>G
CATGGCCTTTTCTCCTCACAC	80	1	-	16	37653398	0
CATGAGATGATTAGAAAAAAA	2	1	+	9	123413904	0
CATGTGGAAGTATAATCTTAC	2	1	+	9	19826906	0
CATGTGTGAAAATGACTATTG	8	1	+	17	56594326	1	1:C>A
CATGGTGGCTTGAGGTAGTGT	3	1	+	12	34199503	0
CATGGTATCCTTTCATATGTA	5	1	-	4	102087639	1	19:G>A
CATGGGGGGAGAGATGCTGAT	2	1	-	12	56350407	0
CATGGGTTCTTTGTACAGTGA	2	1	+	1	133185930	0
CATGTGTATCTTATTTTTCAT	2	1	+	13	100245335	0
CATGTCATAAGCAGCTTGGGT	2	1	-	11	48961289	0
CATGGAACAAAACTGACATCA	3	1	-	1	238253019	0
CATGTTACACTGGGATGGGAA	3	1	-	13	98608584	0
CATGCTACCCCCAAAAAAAAA	3	1	+	13	11737482	1	18:G>A
CATGCAATGGCATAGGATTGA	2	1	-	16	45909655	0
CATGAGGACCAGATTAAAAAC	3	1	-	9	76767147	0
CATGTGCTGACGGCCAATCTG	2	1	-	17	35752487	0
CATGCTTTTCATTACATCCAC	32	1	+	4	131893026	0
CATGTGTGTCTACCACTTACA	23	1	-	16	23125780	0
CATGCAAAAAGTATTTTTAGT	28	1	-	9	106299655	0
CATGAGATAAGGGATCTACAG	13	1	-	8	59147292	0
CATGAGACAAGTATTTTTTAT	2	1	-	4	79371950	0
CATGCTTTTTATCCAACTAGC	2	1	+	3	3488583	0
CATGACCCACGCCCTCCTCAT	4	1	-	14	40550502	0
CATGTTAGGAAAAGTCTCTTA	2	1	-	1	149503950	0
CATGAAAAAGAATGTTCTATG	2	1	-	5	100136757	0
CATGTAGTCTGGTTTTAAAAT	9	1	+	14	115684330	0
CATGGATTTCTAACTTGCTCA	2	1	+	10	31711136	0
CATGCTTCTATTAGAATAAAG	8	1	+	5	33501677	0
CATGTGGTTTTGCAGAAGCAG	2	1	-	3	49045912	0
CATGTTTAAAAATGCATTCTA	5	1	-	3	123138365	0
CATGAGTTTATTTTGTTATAG	2	1	-	18	51613914	0
CATGGCATATCAGGTATTACC	3	1	+	9	118869129	0
CATGTACAGTATATAAACATA	13	1	-	11	42944635	0
CATGTTAAAATAAGGCTCCTG	3	1	-	14	110423569	0
CATGCGGCCAGAAAGAAAAGA	21	1	+	12	12023209	0
CATGTTAAAAATCCAAGCATC	2	1	-	11	70246712	0
CATGACAAGTAAATATAACTG	2	1	+	11	16452377	0
CATGGGGTTTCGGACAGGATC	2	1	+	1	22572777	0
CATGAGGTGATTACCAGGCGC	2	1	-	6	46506791	0
CATGCTTGCTTTGGAAATAAT	3	1	+	13	123927713	0
CATGGTTACCTTTGCAAATTG	17	1	+	5	96261838	0
CATGGCCGCAGTACGGCCCCG	2	1	+	1	195117177	0
CATGTGAGTTTATAACCTTTT	3	1	-	13	27119564	0
CATGCTGTGAAACAGAAAGGC	2	1	-	12	42661095	0
CATGTCCCACCACCGGAGGAC	3	1	+	14	147574349	0
CATGGGCTTGGATTTGAGCAT	2	1	-	1	188906761	0
CATGGCTTGTGCCTCAGGTCA	2	1	+	3	29595027	1	3:T>G
CATGGAATAGTCGGTGCACAG	7	1	+	10	46037231	1	1:G>A
CATGTGGTGTTTGAGTAAGCC	18	1	+	4	100121346	0
CATGGGGTTGGGGCAAAATTG	2	1	+	X	28194912	1	8:G>T
CATGGGAAATCCAGGATGTTA	2	1	+	3	33242752	0
CATGAGAGGACAGAGAGAAAA	2	1	+	13	49770519	1	7:A>G
CATGAGTATTTATGGTCTTAT	2	1	-	14	74551119	0
CATGCCCAGGATTGAGAGCCC	3	1	-	X	108607853	0
CATGTTCTTTAATATACAGTA	2	1	+	3	93714186	0
CATGTCTGCTTTCGTAGCGCG	3	1	-	8	73983900	0
CATGTAGAGAAGAAACATTTC	2	1	+	1	211084438	0
CATGGGCCATTCTAGTTTACC	3	1	-	6	117635393	0
CATGGGAAGGGGGGCGGCGTG	4	1	+	12	22470027	0
CATGCTTCAATGGCAATTTAA	3	1	+	9	33000653	0
CATGAAGAATCTTCTGTTGCC	2	1	-	3	116597041	0
CATGAAGGAGAAGCTCTCTGA	2	1	-	14	125885081	0
CATGCGCATTTATGGATGGGA	5	1	-	14	31893057	0
CATGATGCACATAAGCCCTGT	2	1	-	11	70246148	0
CATGCCAGATCAGCCTATTGT	9	1	+	4	91320527	0
CATGTCTCCTTCCGCCCTCGT	2	1	-	6	120403232	0
CATGTAAGAAGGTAGGAAGGA	3	1	-	6	80422968	0
CATGCAACTTGTTCTCAAGTC	3	1	+	4	61493634	0
CATGATAGTTCATCCACTGAC	2	1	+	5	13916157	0
CATGGAGGAAGGCAGCAAAGA	2	1	+	3	31089367	1	4:T>G
CATGAGATAACTTGATGGAAA	9	1	+	2	55536716	0
CATGTATTCCAAATCCATCCT	2	1	-	9	19826889	0
CATGCCACGCTTGAATTTGTA	2	1	-	6	94809200	0
CATGACATCTCTCTCTTAGAC	3	1	-	5	33067066	0
CATGTATATTAGATCAATAAA	5	1	-	5	72530577	0
CATGCAGCTTGATAAAGTCTC	5	1	-	15	28178433	0
CATGGGTTGTTAGAGGAAGGG	3	1	-	17	35752587	0
CATGCCTGGTTGGAGATGGCC	4	1	-	16	44253772	0
CATGTAATATTACTTTGTCAT	34	1	+	1	274500602	0
CATGGCACATCCTGGAAACCA	2	1	-	6	28402	1	5:A>G
CATGCTCTTACATTTCTGTGT	3	1	+	8	81901664	1	4:A>C
CATGGTGTGTGCAATGGCCAG	4	1	+	18	22109605	1	13:T>A
CATGTCTCTACTAACCAAAAA	4	1	-	5	99706868	1	20:A>T
CATGGAACTCTGGTTTATTAG	3	1	-	6	96120809	0
CATGTTCCAGAAAGCAGATTG	3	1	+	15	35658337	0
CATGCCCTAGGGAACCCCTAG	2	1	+	12	56250907	0
CATGCTGTGCTAAACCCACTG	3	1	-	1	35215013	0
CATGTTTTCCTTTTAATAAGG	6	1	+	7	129695945	0
CATGACCCAGGGCCAGGCTTG	2	1	-	13	65411579	0
CATGGTGACATGCTTTTAGAG	5	1	+	1	115021068	0
CATGCTATTTATATGAAAGAT	2	1	-	8	69942831	0
CATGCTCTTCTAAACCACTGC	2	1	-	4	122191584	0
CATGCCACTCAGTGTTAGATG	7	1	+	13	109917238	0
CATGGAAAGTGAGGACACAAA	3	1	+	12	38454096	1	0:G>C
CATGGAAAGAAAGACACGATC	3	1	+	12	56993219	0
CATGTCTTCTTATGAGAGCTG	4	1	+	2	74560849	1	11:C>A
CATGAGGTTATTTTTGAAACT	2	1	-	7	27503932	0
CATGACTATAATAGACTTGCT	2	1	+	14	30183070	0
CATGTGCAAAGCAATGGAGTT	3	1	+	7	27629067	0
CATGGAGGAACTTAGACTGAT	2	1	-	1	94971201	0
CATGTGAAAATGGTTACCCCA	3	1	+	2	57117246	0
CATGTGCCAAATGTAGGGAGA	2	1	-	3	96114004	0
CATGATGAAATTGCTGAATAT	2	1	-	13	14509502	0
CATGCTTCTGTATTTCAGAAC	3	1	-	12	31078262	0
CATGTAACTTTTCCTCCAGGA	2	1	-	9	56696409	1	16:A>G
CATGTTAAGAAACACTGTAAG	2	1	+	18	8522722	0
CATGTCACATTTTATCCTGAT	2	1	+	1	218718383	0
CATGCACCTCTCCAGTCCTTC	6	1	+	9	54635996	0
CATGTTGCTTCCATCTGAAGA	11	1	+	3	47477228	0
CATGTTTTCCACCTTCTTCCT	2	1	+	9	28635606	1	3:T>G
CATGGTAATTTTGGAAGAATT	2	1	+	8	46517371	0
CATGATTGATATGTCTGGGAT	2	1	-	X	71322874	0
CATGCTCTTTCCAGTTTCTAT	2	1	+	9	12188925	0
CATGGTGATTATACCTTTTCC	2	1	-	1	59671906	0
CATGAAGTTCTACTATCTGTT	2	1	-	18	8686176	0
CATGCAGCCTTCAGAGTTGAA	2	1	+	8	72742480	0
CATGGGACTTGCCTGTGGGTT	2	1	+	6	13162158	0
CATGACTGGCTCTTTCAGAGA	2	1	+	3	71855528	0
CATGTGGCTTTTGTATATTTA	2	1	-	3	81278851	0
CATGGTGTACAGGACATTTCC	2	1	-	6	33519202	0
CATGGGGTGGCCCAGGGGTGC	3	1	+	2	47079438	0
CATGACTAATACCATTCCCAG	3	1	-	7	34402895	1	13:C>T
CATGTGCAAGAATTTTAACGT	2	1	+	7	99297250	0
CATGTTTCCATAATGGTATTG	3	1	+	15	82871430	0
CATGCAACTTCCTAGCACCAT	2	1	+	7	70697572	0
CATGACAAAGAGTTATATGTC	2	1	-	13	51088985	0
CATGGATATTTTGGCTATTAT	29	1	+	6	122555392	0
CATGCTGCACCCGTGTTATGC	2	1	+	5	133293	0
CATGGTGGCTTGAGACTAAAA	4	1	+	7	59025318	0
CATGAGATGTGGAGTGGGGGG	4	1	-	5	74955060	0
CATGCCAGGCACTTCCATTAG	4	1	-	3	81242097	0
CATGGAGGGCCCCACCTGGCC	2	1	+	2	52255101	0
CATGTTACTACTTTTATCATC	9	1	-	14	119621545	0
CATGTCGCTAGGTCACTGGTA	7	1	+	18	51662967	0
CATGAGCCATTATATGATTTC	14	1	-	15	130351830	0
CATGCTTTCTGCAGTTAGAGA	2	1	+	6	41453786	0
CATGACTTATTTCAAAAAAAA	3	1	+	6	75406951	1	2:A>T
CATGTGTTAGAGTCTATCCGT	2	1	-	4	116993116	0
CATGTGCACCCTAGAAAATTG	4	1	+	2	28203180	0
CATGGTATATTTTTTTGTTAT	3	1	+	15	878162	0
CATGCTGGGGGAGGCAGGAAG	4	1	+	6	32540785	0
CATGTCACTAAACAATCTTCT	2	1	+	13	28433973	0
CATGGCAACACAACTCCAGGC	2	1	-	2	127896467	0
CATGAACCCATAGGAACTGAA	2	1	-	2	121817267	1	1:A>T
CATGAGAAAATAAGACACTAA	2	1	-	14	78564595	0
CATGGTGAGATCATCACCATG	6	1	+	15	61955473	0
CATGTTAAATATGAATTTGAA	12	1	+	4	109314825	0
CATGCGGTTTTTAAAGTAAAG	5	1	+	X	96837244	1	2:G>T
CATGATTTTTTTCCCATACAT	2	1	-	16	55416422	1	17:G>T
CATGCAGTGATCAAGGGCTTT	6	1	+	16	17470841	0
CATGTCGGTATATTTATATGT	8	1	-	7	63420883	0
CATGTATAAATTGTATTCAAT	17	1	-	4	103673638	0
CATGGATCGTAGTTGACCTGG	2	1	+	1	247366716	0
CATGATCCCCCATGGCCTTGG	3	1	-	3	42600139	0
CATGTAGAATCCAAATCTCTA	4	1	-	13	78372003	0
CATGCTGGTGCCCACCTTAGT	2	1	-	14	36637771	0
CATGTATTAGTCTTTGTGCTG	2	1	+	4	20279769	0
CATGAATTGTCATAATGCTTA	4	1	+	9	107918117	0
CATGCTGCACAGGACCCTTAG	2	1	-	9	117463889	0
CATGAATGCCGGCGGAAGGGT	2	1	+	16	48837500	1	2:A>T
CATGAGAATAAACAATTTTTG	2	1	+	14	133543034	0
CATGTTGCTCCGTATACTGCA	2	1	+	6	112214053	0
CATGTTCATAATTATGCATTA	11	1	+	13	34835288	1	15:T>G
CATGCCCTTTATTGCCAAAAA	6	1	-	13	24385869	0
CATGTATTAGCAACTTAGTAT	3	1	+	9	107940535	0
CATGTTGTTCTGTGGGTACAA	2	1	-	7	20031452	0
CATGGTGGAAAGGATAAGGAA	2	1	-	2	51188771	0
CATGAAAAATTCTATGTAGAA	6	1	-	3	66647454	0
CATGAGGCATCCTGTGATAGG	2	1	+	3	39983216	0
CATGAGTACAGGGGCTGCCTT	2	1	-	6	12946839	0
CATGTTAAAGTACAGCAAGGC	3	1	-	7	79262171	0
CATGTGTTTTGAAGTAATTTT	2	1	+	2	32479464	1	0:A>C
CATGGTTCTGGGGTAGAGGAA	2	1	+	5	73277939	1	1:T>A
CATGTTTTAGCTGGTCAAGAG	2	1	+	18	17109075	0
CATGTAGAAGGAATTACATAT	2	1	-	2	82742631	0
CATGTGGATTAATATGCTCCA	2	1	+	7	107263560	1	14:C>T
CATGGTGCCCTGTCTCCTGGC	2	1	-	12	20541091	0
CATGGTGAAAAAAAAGCAAAG	3	1	+	6	30306432	0
CATGCTTTCTTCACCAGTTAT	2	1	+	13	57212683	0
CATGCAGCATACCCAGGCAGA	2	1	+	13	24394237	0
CATGTTAATAATGTTCTATTA	2	1	-	3	69228520	0
CATGCCTCTGCCCCTTCCTGG	7	1	-	14	36941533	1	1:G>T
CATGTAACTTATCCTCACTGG	2	1	-	18	17292105	0
CATGATTCTTCTAGCAAATTC	2	1	-	1	236142488	0
CATGCAGGTTCGTGCCGCTGG	6	1	-	9	77017	1	1:C>T
CATGACACACACCCCCATCTC	2	1	+	6	30315623	0
CATGGAGTATCATAAGAAGCA	11	1	-	4	116995814	0
CATGTGACTCTAACCCAAGAC	15	1	+	13	145121698	0
CATGGTCCCGAGAATTGGGCT	3	1	+	11	21870877	0
CATGCCCTGTAGTGACGGCTG	44	1	+	2	130067773	0
CATGAGAGGGGAACAAGAAGT	3	1	-	4	112355003	0
CATGGTGAGTAACAAAAACAC	2	1	-	8	71503446	0
CATGAAACACTTTGCAAACAC	6	1	-	17	5030612	0
CATGTGCCTAGAATAGTACCT	2	1	-	2	123198056	0
CATGGGTCTAAAATTAAACAA	4	1	-	2	101944948	0
CATGCCTTTATTACTTTAGGT	2	1	-	1	78691933	0
CATGGGTGGTGACAGAGGAAG	9	1	+	1	126192399	0
CATGGCATTCTATGAATGGCT	6	1	-	4	115387120	0
CATGTTAGACAGCTGGGTGAC	6	1	-	10	63385619	1	10:C>T
CATGTGAGCTTGTAGCAGACA	2	1	-	5	2482646	0
CATGTGACTTTTAAGGATGTA	2	1	+	8	116136922	0
CATGACAACCAGGTAACAAAT	2	1	+	14	115642840	0
CATGACTGTCAATGCCAACAA	5	1	+	12	34054639	1	2:A>T
CATGTACATCTTCCCCTCCTC	2	1	-	7	3605093	1	11:C>A
CATGGGAGGGCGACTCCGTGT	2	1	+	5	65204884	1	1:G>A
CATGTTGCCTGGCTGGGACTA	2	1	+	X	9528919	0
CATGCATCCCAGGAACGAGAA	2	1	+	11	8060270	0
[truncated: 40,845 more rows]
