# Supplementary material for: Differential gene expression in the endometrium on gestation day 12 provides insight into sow prolificacy
Source: BMC Genomics. 2013 Jan 22;14:45. doi: 10.1186/1471-2164-14-45 (PMC3610143; doi:10.1186/1471-2164-14-45)
Supplement: Additional file 7: Table S5 — All differentially expressed genes. [file 1471-2164-14-45-S7.xls]

## Sheet: Recovered_Sheet1
Gene ID	RawIntensity-Large White´Landrace	RawIntensity-Erhualian	P-Value	FDR	Description
403329	0	8984	6.66134e-16	1.23889e-14	CYP11A1//cytochrome P450, family 11, subfamily A, polypeptide 1
396597	0	8174	6.66134e-16	1.2491e-14	STAR//steroidogenic acute regulatory protein
TC346654	0	6237	6.66134e-16	1.22452e-14	UniRef100_O02826 Cluster: Beta-microseminoprotein precursor; n=1; Sus scrofa|Rep: Beta-microseminoprotein precursor - Sus scrofa (Pig), partial (91%)
397386	0	5397	6.66134e-16	1.21682e-14	INHA//inhibin, alpha
414756	0	1528	6.66134e-16	1.23713e-14	MAP17//membrane-associated protein 17
TC397496	0	1417	6.66134e-16	1.28932e-14	similar to UniRef100_A9UZN9 Cluster: Predicted protein; n=1; Monosiga brevicollis MX1|Rep: Predicted protein - Monosiga brevicollis MX1, partial (31%)
397024	0	1031	6.66134e-16	1.30968e-14	INSL3//insulin-like 3 (Leydig cell)
BP171203	0	1016	6.66134e-16	1.29507e-14	-
Ssc.2026	0	743	6.66134e-16	1.29604e-14	BX672955 Sus Scrofa library (scac) Sus scrofa cDNA clone scac0044.o.04 5prim, mRNA sequence /clone=scac0044.o.04 /clone_end=5' /gb=BX672955 /gi=90238000 /ug=Ssc.2026 /len=808
Ssc.3122	0	671	6.66134e-16	1.22194e-14	911410 MARC 4PIG Sus scrofa cDNA 5', mRNA sequence /clone_end=5' /gb=CK454137 /gi=40801351 /ug=Ssc.3122 /len=860
TC359609	0	568	6.66134e-16	1.28647e-14	-
TC385825	0	503	6.66134e-16	1.22927e-14	similar to UniRef100_UPI0000EB377F Cluster: Meprin A subunit beta precursor (Endopeptidase-2) (N- benzoyl-L-tyrosyl-P-amino-benzoic acid hydrolase subunit beta) (PABA peptide hydrolase) (PPH beta).; n=1; Canis lupus familiaris|Rep: Meprin A subunit beta precursor (Endopeptidase-2) (N- benzoyl-L-tyrosyl-P-amino-benzoic acid hydrolase subunit beta) (PABA peptide hydrolase) (PPH beta). - Canis famil…
TC349332	0	474	6.66134e-16	1.29749e-14	-
Ssc.57712	0	458	6.66134e-16	1.27985e-14	UMC-pd12cl-006-h11 Day 12 Corpus Luteum pd12cl Sus scrofa cDNA 3', mRNA sequence /clone_end=3' /gb=CO950145 /gi=51327090 /ug=Ssc.57712 /len=355
EW565699	0	331	6.66134e-16	1.26959e-14	-
Ssc.57189	0	326	6.66134e-16	1.31462e-14	UNL-P-FN-cp-d-05-0-UNL.s1 UNL-P-FN Sus scrofa cDNA clone UNL-P-FN-cp-d-05-0-UNL 3', mRNA sequence /clone=UNL-P-FN-cp-d-05-0-UNL /clone_end=3' /gb=BI184594 /gi=14659003 /ug=Ssc.57189 /len=516
TC347573	0	313	6.66134e-16	1.25586e-14	-
Ssc.57090	0	292	6.66134e-16	1.24464e-14	UNL-P-FN-ab-a-01-0-UNL.s1 UNL-P-FN Sus scrofa cDNA clone UNL-P-FN-ab-a-01-0-UNL 3', mRNA sequence /clone=UNL-P-FN-ab-a-01-0-UNL /clone_end=3' /gb=BI181088 /gi=14655497 /ug=Ssc.57090 /len=914
ENSSSCT00000015805	0	271	6.66134e-16	1.28268e-14	cdna:novel chromosome:Sscrofa9:2:136981004:136981945:1 gene:ENSSSCG00000014457
Ssc.26687	0	271	6.66134e-16	1.25767e-14	942074 MARC 4PIG Sus scrofa cDNA 3', mRNA sequence /clone_end=3' /gb=CN154832 /gi=46169262 /ug=Ssc.26687 /len=136
EV865482	0	267	6.66134e-16	1.27657e-14	-
TC385717	0	255	6.66134e-16	1.28032e-14	-
CJ022624	0	239	6.66134e-16	1.26682e-14	-
TC364337	0	237	6.66134e-16	1.23537e-14	similar to UniRef100_Q96HB5 Cluster: Coiled-coil domain-containing protein 120; n=2; Homo sapiens|Rep: Coiled-coil domain-containing protein 120 - Homo sapiens (Human), partial (5%)
DY843599	0	232	6.66134e-16	1.30673e-14	-
DN103904	0	227	6.66134e-16	1.30477e-14	-
EW473578	0	222	6.66134e-16	1.22884e-14	-
TC377891	0	206	6.66134e-16	1.25135e-14	weakly similar to UniRef100_Q892C8 Cluster: Ethanolamine utilization protein eutA; n=1; Clostridium tetani|Rep: Ethanolamine utilization protein eutA - Clostridium tetani, partial (5%)
Ssc.50897	0	202	6.66134e-16	1.29171e-14	953214 MARC 4PIG Sus scrofa cDNA 3', mRNA sequence /clone_end=3' /gb=CN163671 /gi=46178101 /ug=Ssc.50897 /len=883
EV861477	0	200	6.66134e-16	1.26636e-14	-
TC308582	0	189	6.66134e-16	1.26086e-14	similar to UniRef100_Q2KIE7 Cluster: IL-1 receptor 2; n=2; Bos taurus|Rep: IL-1 receptor 2 - Bos taurus (Bovine), partial (98%)
TC326766	0	179	6.66134e-16	1.25903e-14	similar to UniRef100_P05630 Cluster: ATP synthase subunit delta, mitochondrial precursor; n=1; Bos taurus|Rep: ATP synthase subunit delta, mitochondrial precursor - Bos taurus (Bovine), partial (69%)
Ssc.58128	0	175	6.66134e-16	1.22581e-14	BX666485 Sus Scrofa library (scag) Sus scrofa cDNA clone scag0003.f.07 3prim, mRNA sequence /clone=scag0003.f.07 /clone_end=3' /gb=BX666485 /gi=90237331 /ug=Ssc.58128 /len=871
TC304942	0	168	6.66134e-16	1.28315e-14	similar to UniRef100_Q6JP28 Cluster: NADH-ubiquinone oxidoreductase chain 1; n=1; Megaceros tosanus|Rep: NADH-ubiquinone oxidoreductase chain 1 - Megaceros tosanus, partial (7%)
Ssc.9580	0	167	6.66134e-16	1.23933e-14	rebs16c_f6.y1 ebs Sus scrofa cDNA 5', mRNA sequence /clone_end=5' /gb=EW079375 /gi=181263619 /ug=Ssc.9580 /len=556
DN118934	0	155	6.66134e-16	1.3038e-14	-
TC359410	0	152	6.66134e-16	1.29075e-14	homologue to UniRef100_P18077 Cluster: 60S ribosomal protein L35a; n=5; Catarrhini|Rep: 60S ribosomal protein L35a - Homo sapiens (Human), partial (90%)
TC318499	0	143	6.66134e-16	1.29991e-14	similar to UniRef100_A8MVD4 Cluster: Uncharacterized protein ENSP00000382760; n=1; Homo sapiens|Rep: Uncharacterized protein ENSP00000382760 - Homo sapiens (Human), partial (30%)
BF710549	0	139	6.66134e-16	1.31512e-14	-
EV982804	0	136	6.66134e-16	1.29894e-14	-
EW643975	0	134	6.66134e-16	1.24821e-14	-
TC365811	0	133	6.66134e-16	1.23144e-14	weakly similar to UniRef100_A1XDC0 Cluster: STIP; n=1; Dictyostelium discoideum|Rep: STIP - Dictyostelium discoideum (Slime mold), partial (3%)
Ssc.61771	0	128	6.66134e-16	1.23493e-14	806407 MARC 3PIG Sus scrofa cDNA 5', mRNA sequence /clone_end=5' /gb=CF177882 /gi=33289658 /ug=Ssc.61771 /len=684
TC341615	0	127	6.66134e-16	1.27051e-14	homologue to UniRef100_UPI0000EB3FB4 Cluster: Endothelial cell-selective adhesion molecule precursor.; n=1; Canis lupus familiaris|Rep: Endothelial cell-selective adhesion molecule precursor. - Canis familiaris, partial (31%)
EV938411	0	125	6.66134e-16	1.23362e-14	-
EW053037	0	123	6.66134e-16	1.22538e-14	-
Ssc.19233	0	120	6.66134e-16	1.25315e-14	BX668485 Sus Scrofa library (scac) Sus scrofa cDNA clone scac0025.l.17 5prim, mRNA sequence /clone=scac0025.l.17 /clone_end=5' /gb=BX668485 /gi=90246483 /ug=Ssc.19233 /len=777
654297	0	113	6.66134e-16	1.23014e-14	CITED1//Cbp/p300-interacting transactivator, with Glu/Asp-rich carboxy-terminal domain, 1
Ssc.25784	0	107	6.66134e-16	1.21937e-14	Sus scrofa mRNA, clone:OVR010059F07, expressed in ovary /gb=AK234424 /gi=115546586 /ug=Ssc.25784 /len=1415
TC388202	0	106	6.66134e-16	1.31017e-14	similar to UniRef100_P31950 Cluster: Protein S100-A11; n=1; Sus scrofa|Rep: Protein S100-A11 - Sus scrofa (Pig), partial (37%)
CV870851	0	103	6.66134e-16	1.30526e-14	-
TC323293	0	100	6.66134e-16	1.25495e-14	similar to UniRef100_Q1RI20 Cluster: Transposase and inactivated derivative; n=1; Rickettsia bellii RML369-C|Rep: Transposase and inactivated derivative - Rickettsia bellii (strain RML369-C), partial (23%)
Ssc.44108	0	99	6.66134e-16	1.2518e-14	rcst37_g23.y1 cst Sus scrofa cDNA 5', mRNA sequence /clone_end=5' /gb=EW028338 /gi=181280600 /ug=Ssc.44108 /len=692
TC317948	0	98	6.66134e-16	1.21895e-14	similar to UniRef100_A5DT95 Cluster: Predicted protein; n=1; Lodderomyces elongisporus NRRL YB-4239|Rep: Predicted protein - Lodderomyces elongisporus (Yeast) (Saccharomyces elongisporus), partial (10%)
EV984219	0	97	6.66134e-16	1.23275e-14	-
TC326071	0	97	6.66134e-16	1.26314e-14	similar to UniRef100_Q7VDR0 Cluster: Aminomethyltransferase related to glycine cleavage protein T; n=1; Prochlorococcus marinus|Rep: Aminomethyltransferase related to glycine cleavage protein T - Prochlorococcus marinus, partial (6%)
Ssc.55930	0	97	6.66134e-16	1.22023e-14	rhyp27c_d5.y1 hyp Sus scrofa cDNA 5', mRNA sequence /clone_end=5' /gb=EW246709 /gi=182478422 /ug=Ssc.55930 /len=639
BX666998	0	96	6.66134e-16	1.28409e-14	-
TC329673	0	95	6.66134e-16	1.25045e-14	-
TC367586	0	93	6.66134e-16	1.28837e-14	similar to UniRef100_A1SJY4 Cluster: AMP-dependent synthetase and ligase; n=1; Nocardioides sp. JS614|Rep: AMP-dependent synthetase and ligase - Nocardioides sp. (strain BAA-499 / JS614), partial (4%)
397529	0	92	6.66134e-16	1.24553e-14	MDGA1//MAM domain containing glycosylphosphatidylinositol anchor 1
Ssc.5836	0	91	6.66134e-16	1.2682e-14	UNL-P-FN-ae-h-11-0-UNL.s4 UNL-P-FN Sus scrofa cDNA clone UNL-P-FN-ae-h-11-0-UNL 3', mRNA sequence /clone=UNL-P-FN-ae-h-11-0-UNL /clone_end=3' /gb=BI186417 /gi=14660826 /ug=Ssc.5836 /len=809
Ssc.42585	0	90	6.66134e-16	1.21639e-14	rspc024_p11.y1 spc Sus scrofa cDNA 5', mRNA sequence /clone_end=5' /gb=EW574659 /gi=183116373 /ug=Ssc.42585 /len=604
Ssc.10859	0	89	6.66134e-16	1.27703e-14	PDUts1065C12 Porcine testis cDNA library I Sus scrofa cDNA clone PDUts1065C12 5' similar to homologue to ref|NM_019891.2| Homo sapiens ERO1-like beta (S. cerevisiae) (ERO1LB), mRNA, mRNA sequence /clone=PDUts1065C12 /clone_end=5' /gb=CV869290 /gi=84123250 /ug=Ssc.10859 /len=582
BF199329	0	89	6.66134e-16	1.27938e-14	-
Ssc.59691	2	3178	0.000161265	0.000613013	1516359 MARC 3PIG Sus scrofa cDNA 5', mRNA sequence /clone_end=5' /gb=DY411595 /gi=87212898 /ug=Ssc.59691 /len=612	1516359 MARC 3PIG Sus scrofa cDNA 5', mRNA sequence /clone_end=5' /gb=DY411595 /gi=87212898 /ug=Ssc.59691 /len=612	GO:0005861//troponin complex	GO:0019855//calcium channel inhibitor activity;GO:0031014//troponin T binding;GO:0030172//troponin C binding;GO:0003779//actin binding;GO:0048306//calcium-dependent protein binding;GO:0019904//protein domain specific binding;GO:0019901//protein kinase binding	GO:0001570//vasculogenesis;GO:0001980//regulation of systemic arterial blood pressure by ischemic conditions;GO:0006874//cellular calcium ion homeostasis;GO:0055010//ventricular cardiac muscle morphogenesis;GO:0032780//negative regulation of ATPase activity;GO:0006940//regulation of smooth muscle contraction;GO:0060048//cardiac muscle contraction	-	Ssc.59691
100155853	0	87	6.66134e-16	1.26498e-14	LOC100155853//similar to collagen and calcium binding EGF domains 1
TC303100	0	86	6.66134e-16	1.2775e-14	UniRef100_Q1AP76 Cluster: Potassium voltage-gated channel, delayed-rectifier, subfamily S; n=1; Sus scrofa|Rep: Potassium voltage-gated channel, delayed-rectifier, subfamily S - Sus scrofa (Pig), complete
TC357212	0	85	6.66134e-16	1.24642e-14	-
Ssc.16088	0	84	6.66134e-16	1.30429e-14	DB814317 full-length enriched swine cDNA library, adult ovary Sus scrofa cDNA 3', mRNA sequence /clone=OVRM10154E07 /clone_end=3' /gb=DB814317 /gi=112781789 /ug=Ssc.16088 /len=781
AJ684897	0	83	6.66134e-16	1.2545e-14	-
AJ952044	0	82	6.66134e-16	1.3087e-14	-
Ssc.11255	0	81	6.66134e-16	1.30771e-14	Sus scrofa mRNA, clone:OVR010085C04, expressed in ovary /gb=AK234561 /gi=115547188 /ug=Ssc.11255 /len=2562
Ssc.26221	0	81	6.66134e-16	1.23625e-14	AJ963786 KN404_2 Sus scrofa cDNA clone C0007754b16 3', mRNA sequence /clone=C0007754b16 /clone_end=3' /gb=AJ963786 /gi=74380602 /ug=Ssc.26221 /len=924
Ssc.55151	0	81	6.66134e-16	1.24286e-14	836301 MARC 3PIG Sus scrofa cDNA 3', mRNA sequence /clone_end=3' /gb=CF365654 /gi=34168447 /ug=Ssc.55151 /len=724
TC328420	0	81	6.66134e-16	1.29845e-14	-
Ssc.58769	0	80	6.66134e-16	1.2898e-14	934112 MARC 4PIG Sus scrofa cDNA 3', mRNA sequence /clone_end=3' /gb=CK463226 /gi=40834507 /ug=Ssc.58769 /len=865
ENSSSCT00000017368	0	79	6.66134e-16	1.27098e-14	cdna:novel chromosome:Sscrofa9:15:73090490:73283957:1 gene:ENSSSCG00000015951
TC386359	0	79	6.66134e-16	1.24154e-14	weakly similar to UniRef100_P11369 Cluster: Retrovirus-related Pol polyprotein LINE-1 (Long interspersed element- 1) (L1) [Includes: Reverse transcriptase ; Endonuclease]; n=1; Mus musculus|Rep: Retrovirus-related Pol polyprotein LINE-1 (Long interspersed element- 1) (L1) [Includes: Reverse transcriptase ; Endonuclease] - Mus musculus (Mouse), partial (6%)
ENSSSCT00000017291	0	78	6.66134e-16	1.2536e-14	cdna:novel chromosome:Sscrofa9:15:61234634:61258629:1 gene:ENSSSCG00000015879
Ssc.14307	0	78	6.66134e-16	1.22624e-14	rhlv40b_n13.y1 hlv Sus scrofa cDNA 5', mRNA sequence /clone_end=5' /gb=EW238727 /gi=182482980 /ug=Ssc.14307 /len=559
403330	0	74	6.66134e-16	1.31067e-14	CYP17A1//cytochrome P450 17A1
TC304845	0	73	6.66134e-16	1.28173e-14	-
TC323496	0	73	6.66134e-16	1.2761e-14	homologue to UniRef100_Q2M2F8 Cluster: Glycine dehydrogenase (Decarboxylating) (Glycine dehydrogenase (Decarboxylating; glycine decarboxylase, glycine cleavage system protein P), isoform CRA_b); n=1; Homo sapiens|Rep: Glycine dehydrogenase (Decarboxylating) (Glycine dehydrogenase (Decarboxylating; glycine decarboxylase, glycine cleavage system protein P), isoform CRA_b) - Homo sapiens (Human), pa…
Ssc.18511	0	73	6.66134e-16	1.29556e-14	BP172850 full-length enriched swine cDNA library, adult uterus Sus scrofa cDNA clone UTR010026G07 5', mRNA sequence /clone=UTR010026G07 /clone_end=5' /gb=BP172850 /gi=40422323 /ug=Ssc.18511 /len=760
TC374918	0	73	6.66134e-16	1.30185e-14	-
733580	0	73	6.66134e-16	1.25858e-14	SFTPC//surfactant protein C
TC383523	0	73	6.66134e-16	1.28742e-14	homologue to UniRef100_UPI00015E0931 Cluster: 60S ribosomal protein L24 (Ribosomal protein L30).; n=1; Homo sapiens|Rep: 60S ribosomal protein L24 (Ribosomal protein L30). - Homo sapiens, partial (65%)
Ssc.70862	0	73	6.66134e-16	1.23669e-14	AJ939392 CSEQRAN17 Sus scrofa cDNA clone C0007317e21 3', mRNA sequence /clone=C0007317e21 /clone_end=3' /gb=AJ939392 /gi=72286708 /ug=Ssc.70862 /len=762
TC354989	0	73	6.66134e-16	1.22366e-14	-
ENSSSCT00000018747	0	72	6.66134e-16	1.22409e-14	cdna:novel chromosome:Sscrofa9:12:4487621:4489266:1 gene:ENSSSCG00000017221
TC353777	0	72	6.66134e-16	1.2659e-14	homologue to UniRef100_P28838 Cluster: Cytosol aminopeptidase; n=2; Homo sapiens|Rep: Cytosol aminopeptidase - Homo sapiens (Human), partial (21%)
Ssc.28954	0	70	6.66134e-16	1.25994e-14	BW973597 full-length enriched swine cDNA library, adult periphral blood mononuclear cell Sus scrofa cDNA clone PBL010084A07 5', mRNA sequence /clone=PBL010084A07 /clone_end=5' /gb=BW973597 /gi=71962819 /ug=Ssc.28954 /len=865
Ssc.33592	0	70	6.66134e-16	1.31116e-14	rtes09_a10.y1 tes Sus scrofa cDNA 5', mRNA sequence /clone_end=5' /gb=EW636535 /gi=183084133 /ug=Ssc.33592 /len=539
Ssc.53874	0	70	6.66134e-16	1.2733e-14	BX925139 Sus Scrofa library (scan) Sus scrofa cDNA clone scan0026.p.10 5prim, mRNA sequence /clone=scan0026.p.10 /clone_end=5' /gb=BX925139 /gi=90240932 /ug=Ssc.53874 /len=733
Ssc.25199	0	69	6.66134e-16	1.25722e-14	AJ947436 KN404_1 Sus scrofa cDNA clone C0007736o19 3', mRNA sequence /clone=C0007736o19 /clone_end=3' /gb=AJ947436 /gi=74364178 /ug=Ssc.25199 /len=613
TC311012	0	68	6.66134e-16	1.27005e-14	-
CB474638	0	68	6.66134e-16	1.24065e-14	-
EW645765	0	68	6.66134e-16	1.23057e-14	-
Ssc.2278	0	67	6.66134e-16	1.23845e-14	949390 MARC 4PIG Sus scrofa cDNA 3', mRNA sequence /clone_end=3' /gb=CN160225 /gi=46174655 /ug=Ssc.2278 /len=852
100155778	0	67	6.66134e-16	1.26406e-14	LOC100155778//similar to hemojuvelin
EW569941	0	67	6.66134e-16	1.24776e-14	-
TC332172	0	66	6.66134e-16	1.31215e-14	-
TC320867	0	66	6.66134e-16	1.297e-14	weakly similar to UniRef100_UPI0000ECA769 Cluster: ring finger protein 34; n=1; Gallus gallus|Rep: ring finger protein 34 - Gallus gallus, partial (5%)
TC322222	0	65	6.66134e-16	1.29652e-14	homologue to UniRef100_Q0VBZ5 Cluster: Transcription factor jun-B; n=1; Bos taurus|Rep: Transcription factor jun-B - Bos taurus (Bovine), complete
CB482383	0	65	6.66134e-16	1.24109e-14	-
Ssc.21143	0	64	6.66134e-16	1.29315e-14	911535 MARC 4PIG Sus scrofa cDNA 5', mRNA sequence /clone_end=5' /gb=CK454251 /gi=40801465 /ug=Ssc.21143 /len=719
TC379262	0	64	6.66134e-16	1.25225e-14	-
TC324008	0	63	6.66134e-16	1.28504e-14	similar to UniRef100_A5Z0F6 Cluster: Endonuclease/reverse transcriptase; n=1; Sus scrofa|Rep: Endonuclease/reverse transcriptase - Sus scrofa (Pig), partial (7%)
TC380200	0	62	6.66134e-16	1.2228e-14	similar to UniRef100_UPI0000EB3D6B Cluster: CH5400; n=1; Canis lupus familiaris|Rep: CH5400 - Canis familiaris, partial (10%)
Ssc.59597	0	62	6.66134e-16	1.2509e-14	AJ942166 CSEQRAN17 Sus scrofa cDNA clone C0007320g10 3', mRNA sequence /clone=C0007320g10 /clone_end=3' /gb=AJ942166 /gi=74359164 /ug=Ssc.59597 /len=775
EW126522	0	62	6.66134e-16	1.2198e-14	-
TC328668	0	61	6.66134e-16	1.29411e-14	-
Ssc.13577	0	60	6.66134e-16	1.2822e-14	AJ959007 KN404_2 Sus scrofa cDNA clone C0007750c01 3', mRNA sequence /clone=C0007750c01 /clone_end=3' /gb=AJ959007 /gi=74375823 /ug=Ssc.13577 /len=923
Ssc.5152	0	59	6.66134e-16	1.30039e-14	998204 MARC 4PIG Sus scrofa cDNA 3', mRNA sequence /clone_end=3' /gb=CN166532 /gi=46180962 /ug=Ssc.5152 /len=898
TC339058	0	59	6.66134e-16	1.24375e-14	-
Ssc.54789	0	59	6.66134e-16	1.22797e-14	836987 MARC 3PIG Sus scrofa cDNA 3', mRNA sequence /clone_end=3' /gb=CF366285 /gi=34169722 /ug=Ssc.54789 /len=661
TC312969	0	59	6.66134e-16	1.26268e-14	similar to UniRef100_A0BTD9 Cluster: Chromosome undetermined scaffold_127, whole genome shotgun sequence; n=1; Paramecium tetraurelia|Rep: Chromosome undetermined scaffold_127, whole genome shotgun sequence - Paramecium tetraurelia, partial (8%)
TC360380	0	58	6.66134e-16	1.21809e-14	weakly similar to UniRef100_Q2VP86 Cluster: Androgen receptor; n=1; Taeniopygia guttata|Rep: Androgen receptor - Poephila guttata (Zebra finch) (Taeniopygia guttata), partial (5%)
100152769	0	58	6.66134e-16	1.22151e-14	LOC100152769//similar to ganglioside-induced differentiation-associated protein 1-like 1
TC405417	0	58	6.66134e-16	1.22237e-14	similar to UniRef100_A5Z0F6 Cluster: Endonuclease/reverse transcriptase; n=1; Sus scrofa|Rep: Endonuclease/reverse transcriptase - Sus scrofa (Pig), partial (4%)
Ssc.22271	0	56	6.66134e-16	1.25405e-14	AJ959966 KN404_2 Sus scrofa cDNA clone C0007757j17 3', mRNA sequence /clone=C0007757j17 /clone_end=3' /gb=AJ959966 /gi=74376782 /ug=Ssc.22271 /len=886
TC382380	0	56	6.66134e-16	1.23231e-14	similar to UniRef100_UPI0000E2557C Cluster: PREDICTED: chromogranin B; n=1; Pan troglodytes|Rep: PREDICTED: chromogranin B - Pan troglodytes, partial (3%)
Ssc.25069	0	56	6.66134e-16	1.26177e-14	BW979375 full-length enriched swine cDNA library, adult intestine Sus scrofa cDNA clone ITT010037H03 5', mRNA sequence /clone=ITT010037H03 /clone_end=5' /gb=BW979375 /gi=74256215 /ug=Ssc.25069 /len=894
EW343808	0	56	6.66134e-16	1.24598e-14	-
Ssc.18734	0	56	6.66134e-16	1.26544e-14	MI-P-H3-adl-a-08-1-UM.s1 MI-P-H3 Sus scrofa cDNA clone MI-P-H3-adl-a-08-1-UM 3', mRNA sequence /clone=MI-P-H3-adl-a-08-1-UM /clone_end=3' /gb=BF712713 /gi=12012188 /ug=Ssc.18734 /len=678
Ssc.1605	0	56	6.66134e-16	1.27563e-14	BX916347 Sus Scrofa library (scan) Sus scrofa cDNA clone scan0032.b.23 5prim, mRNA sequence /clone=scan0032.b.23 /clone_end=5' /gb=BX916347 /gi=90231800 /ug=Ssc.1605 /len=761
TC366123	0	55	6.66134e-16	1.2604e-14	-
Ssc.60809	0	54	6.66134e-16	1.27377e-14	rcmu34_b18.y1 cmu Sus scrofa cDNA 5', mRNA sequence /clone_end=5' /gb=EV984408 /gi=178601237 /ug=Ssc.60809 /len=601
ENSSSCT00000014456	0	54	6.66134e-16	1.22667e-14	cdna:novel chromosome:Sscrofa9:2:13212683:13234490:-1 gene:ENSSSCG00000013236
100155806	0	54	6.66134e-16	1.2297e-14	RUNX2//runt-related transcription factor 2
TC373898	0	53	6.66134e-16	1.3082e-14	-
Ssc.60981	0	53	6.66134e-16	1.30136e-14	rhyp20c_n23.y1 hyp Sus scrofa cDNA 5', mRNA sequence /clone_end=5' /gb=EW254869 /gi=182612076 /ug=Ssc.60981 /len=599
BX665875	0	53	6.66134e-16	1.28457e-14	-
DB814174	0	53	6.66134e-16	1.23581e-14	-
Ssc.8500	0	52	6.66134e-16	1.22754e-14	rcut25_j12.y1 cut Sus scrofa cDNA 5', mRNA sequence /clone_end=5' /gb=EW060802 /gi=181265887 /ug=Ssc.8500 /len=643
Ssc.14544	0	52	6.66134e-16	1.25631e-14	sn05_A09.f sn Sus scrofa cDNA 5', mRNA sequence /clone_end=5' /gb=CB469248 /gi=29275633 /ug=Ssc.14544 /len=636
100155784	0	52	6.66134e-16	1.24508e-14	LOC100155784//similar to MGC159919 protein
AJ961463	0	52	6.66134e-16	1.31264e-14	-
TC359830	0	51	6.66134e-16	1.24687e-14	UniRef100_A2Q0T8 Cluster: Ribosomal protein S23; n=3; Clupeocephala|Rep: Ribosomal protein S23 - Solea senegalensis (Sole), partial (80%)
TC325022	0	51	6.66134e-16	1.2345e-14	-
Ssc.57509	0	51	6.66134e-16	1.30234e-14	AJ941957 CSEQRAN17 Sus scrofa cDNA clone C0007315n22 3', mRNA sequence /clone=C0007315n22 /clone_end=3' /gb=AJ941957 /gi=74358955 /ug=Ssc.57509 /len=701
TC376806	0	51	6.66134e-16	1.27237e-14	homologue to UniRef100_A3KMV6 Cluster: MGC143346 protein; n=1; Bos taurus|Rep: MGC143346 protein - Bos taurus (Bovine), partial (11%)
Ssc.69032	0	51	6.66134e-16	1.31165e-14	nep34c_b14.z1 nep Sus scrofa cDNA 5', mRNA sequence /clone_end=5' /gb=EW442782 /gi=182715126 /ug=Ssc.69032 /len=627
Ssc.43829	0	50	6.66134e-16	1.29942e-14	sn58_D04.f sn Sus scrofa cDNA 5', mRNA sequence /clone_end=5' /gb=CB472660 /gi=29279046 /ug=Ssc.43829 /len=646
BF441931	0	50	6.66134e-16	1.29459e-14	-
Ssc.18188	0	50	6.66134e-16	1.26223e-14	1115449 MARC 4PIG Sus scrofa cDNA 5', mRNA sequence /clone_end=5' /gb=DN115921 /gi=59810181 /ug=Ssc.18188 /len=786
TC333979	0	50	6.66134e-16	1.30088e-14	homologue to UniRef100_Q86YB7 Cluster: Enoyl-CoA hydratase domain-containing protein 2, mitochondrial precursor; n=1; Homo sapiens|Rep: Enoyl-CoA hydratase domain-containing protein 2, mitochondrial precursor - Homo sapiens (Human), partial (14%)
Ssc.8555	0	50	6.66134e-16	1.27423e-14	MI-P-AY1-nqj-f-06-0-UI.s1 MI-P-AY1 Sus scrofa cDNA clone MI-P-AY1-nqj-f-06-0-UI 3', mRNA sequence /clone=MI-P-AY1-nqj-f-06-0-UI /clone_end=3' /gb=BI400897 /gi=15179958 /ug=Ssc.8555 /len=627
TC353252	0	49	6.66134e-16	1.27891e-14	UniRef100_P01252 Cluster: Prothymosin alpha [Contains: Thymosin alpha-1]; n=1; Bos taurus|Rep: Prothymosin alpha [Contains: Thymosin alpha-1] - Bos taurus (Bovine), partial (98%)
TC380693	0	49	6.66134e-16	1.21767e-14	UniRef100_Q8N110 Cluster: Multiple myeloma overexpression gene 2; n=3; Eutheria|Rep: Multiple myeloma overexpression gene 2 - Homo sapiens (Human), partial (91%)
Ssc.2397	0	49	6.66134e-16	1.29123e-14	1144285 MARC 4PIG Sus scrofa cDNA 3', mRNA sequence /clone_end=3' /gb=DN130021 /gi=59824302 /ug=Ssc.2397 /len=833
100157124	0	49	6.66134e-16	1.25676e-14	LOC100157124//similar to Tubulin folding cofactor C
TC336129	0	48	6.66134e-16	1.31413e-14	similar to UniRef100_Q3T0H2 Cluster: Rhotekin; n=1; Bos taurus|Rep: Rhotekin - Bos taurus (Bovine), partial (12%)
BP461282	0	48	6.66134e-16	1.23757e-14	-
EW569565	0	48	6.66134e-16	1.29797e-14	-
Ssc.27371	0	47	6.66134e-16	1.26452e-14	944463 MARC 4PIG Sus scrofa cDNA 5', mRNA sequence /clone_end=5' /gb=CN157015 /gi=46171445 /ug=Ssc.27371 /len=872
GENSCAN00000017265	0	46	6.66134e-16	1.2284e-14	cdna:Genscan chromosome:Sscrofa9:3:42852569:42861821:1
Ssc.55129	0	46	6.66134e-16	1.30722e-14	1570426 MARC 3PIG Sus scrofa cDNA 3', mRNA sequence /clone_end=3' /gb=DY435297 /gi=87236600 /ug=Ssc.55129 /len=613
TC405198	0	45	6.66134e-16	1.23188e-14	similar to UniRef100_A0S0C5 Cluster: Cytochrome c oxidase subunit I; n=1; Sus scrofa|Rep: Cytochrome c oxidase subunit I - Sus scrofa (Pig), partial (11%)
EW039483	0	45	6.66134e-16	1.28884e-14	-
Ssc.21063	0	45	6.66134e-16	1.28079e-14	949482 MARC 4PIG Sus scrofa cDNA 3', mRNA sequence /clone_end=3' /gb=CN160313 /gi=46174743 /ug=Ssc.21063 /len=864
Ssc.67424	0	45	6.66134e-16	1.24198e-14	reye1630b_g20r1.y1 eye Sus scrofa cDNA 5', mRNA sequence /clone_end=5' /gb=EW152537 /gi=182489263 /ug=Ssc.67424 /len=389
Ssc.25107	0	45	6.66134e-16	1.29219e-14	Sus scrofa mRNA, clone:PBL010040B07, expressed in periphral blood mononuclear cell /gb=AK236910 /gi=115553905 /ug=Ssc.25107 /len=1918
TC336287	0	45	6.66134e-16	1.27797e-14	-
TC388193	0	45	6.66134e-16	1.2747e-14	-
Ssc.16814	0	44	6.66134e-16	1.2636e-14	1119872 MARC 4PIG Sus scrofa cDNA 5', mRNA sequence /clone_end=5' /gb=DN119906 /gi=59814170 /ug=Ssc.16814 /len=765
Ssc.40645	0	44	6.66134e-16	1.26728e-14	UMC-peov3-006-g06 Oviduct from a gilt in estrus peov Sus scrofa cDNA 3', mRNA sequence /clone_end=3' /gb=CO941556 /gi=51308319 /ug=Ssc.40645 /len=286
TC365337	0	44	6.66134e-16	1.25e-14	UniRef100_Q4P3J9 Cluster: Predicted protein; n=1; Ustilago maydis|Rep: Predicted protein - Ustilago maydis (Smut fungus), partial (6%)
TC338782	0	44	6.66134e-16	1.28599e-14	homologue to UniRef100_A0BFI1 Cluster: Chromosome undetermined scaffold_104, whole genome shotgun sequence; n=1; Paramecium tetraurelia|Rep: Chromosome undetermined scaffold_104, whole genome shotgun sequence - Paramecium tetraurelia, partial (8%)
TC363336	0	43	6.66134e-16	1.2719e-14	-
ES446082	0	43	6.66134e-16	1.30919e-14	-
TC360422	0	43	6.66134e-16	1.24731e-14	homologue to UniRef100_P28698-2 Cluster: Isoform MZF1B; n=1; Homo sapiens|Rep: Isoform MZF1B - Homo sapiens (Human), partial (33%)
397065	0	43	6.66134e-16	1.29267e-14	TDH//L-threonine 3-dehydrogenase
Ssc.51543	0	43	6.66134e-16	1.31363e-14	PDUts1162G03 Porcine testis cDNA library I Sus scrofa cDNA clone PDUts1162G03 3', mRNA sequence /clone=PDUts1162G03 /clone_end=3' /gb=CV877299 /gi=84131259 /ug=Ssc.51543 /len=120
TC387033	0	43	6.66134e-16	1.29363e-14	homologue to UniRef100_Q29384 Cluster: Proteasome subunit beta type-4 precursor; n=1; Sus scrofa|Rep: Proteasome subunit beta type-4 precursor - Sus scrofa (Pig), partial (85%)
Ssc.62703	0	43	6.66134e-16	1.28362e-14	rpfco0139_f24.y1 fco Sus scrofa cDNA 5', mRNA sequence /clone_end=5' /gb=EW189902 /gi=182485644 /ug=Ssc.62703 /len=520
Ssc.16616	0	43	6.66134e-16	1.30575e-14	MPL384_6_K11 MPL Sus scrofa cDNA clone pSPORT1 5', mRNA sequence /clone=pSPORT1 /clone_end=5' /gb=CA780471 /gi=26018472 /ug=Ssc.16616 /len=389
Ssc.26503	0	43	6.66134e-16	1.23977e-14	1496340 MARC 3PIG Sus scrofa cDNA 3', mRNA sequence /clone_end=3' /gb=DY404952 /gi=87206255 /ug=Ssc.26503 /len=724
Ssc.18223	0	43	6.66134e-16	1.28552e-14	BX918173 Sus Scrofa library (scan) Sus scrofa cDNA clone scan0035.g.13 5prim, mRNA sequence /clone=scan0035.g.13 /clone_end=5' /gb=BX918173 /gi=90228763 /ug=Ssc.18223 /len=856
CB472141	0	43	6.66134e-16	1.23101e-14	-
Ssc.54572	0	42	6.66134e-16	1.25812e-14	Sus scrofa mRNA, clone:LNG010022D01, expressed in lung /gb=AK231775 /gi=115548817 /ug=Ssc.54572 /len=1168
AW416694	0	42	6.66134e-16	1.22495e-14	-
Ssc.47474	0	42	6.66134e-16	1.27844e-14	1496029 MARC 3PIG Sus scrofa cDNA 3', mRNA sequence /clone_end=3' /gb=DY404672 /gi=87205975 /ug=Ssc.47474 /len=708
TC377543	0	41	6.66134e-16	1.26912e-14	similar to UniRef100_Q0V8R6 Cluster: Beta-hexosaminidase alpha chain precursor; n=1; Bos taurus|Rep: Beta-hexosaminidase alpha chain precursor - Bos taurus (Bovine), partial (13%)
TC369513	0	41	6.66134e-16	1.24021e-14	similar to UniRef100_Q641Q2 Cluster: Protein FAM21A; n=2; Homo sapiens|Rep: Protein FAM21A - Homo sapiens (Human), partial (10%)
EW632771	0	41	6.66134e-16	1.25949e-14	-
Ssc.55589	0	41	6.66134e-16	1.22323e-14	UNL-P-FN-bu-d-01-0-UNL.s1 UNL-P-FN Sus scrofa cDNA clone UNL-P-FN-bu-d-01-0-UNL 3', mRNA sequence /clone=UNL-P-FN-bu-d-01-0-UNL /clone_end=3' /gb=BI183089 /gi=14657498 /ug=Ssc.55589 /len=801
TC306168	0	41	6.66134e-16	1.2554e-14	-
EV983433	0	41	6.66134e-16	1.23406e-14	-
TC372352	0	40	6.66134e-16	1.24331e-14	-
Ssc.31629	0	40	6.66134e-16	1.21724e-14	DB813207 full-length enriched swine cDNA library, adult ovary Sus scrofa cDNA clone OVRM10080A06 3', mRNA sequence /clone=OVRM10080A06 /clone_end=3' /gb=DB813207 /gi=112774766 /ug=Ssc.31629 /len=593
ENSSSCT00000013965	0	40	6.66134e-16	1.26774e-14	cdna:novel chromosome:Sscrofa9:X:122519890:122522698:1 gene:ENSSSCG00000012773
Ssc.23899	0	40	6.66134e-16	1.28789e-14	904256 MARC 4PIG Sus scrofa cDNA 3', mRNA sequence /clone_end=3' /gb=CK451122 /gi=40798336 /ug=Ssc.23899 /len=854
Ssc.61544	0	40	6.66134e-16	1.2442e-14	ruio25_c6.y1 kid Sus scrofa cDNA 5', mRNA sequence /clone_end=5' /gb=EW301810 /gi=182471549 /ug=Ssc.61544 /len=476
Ssc.67622	0	40	6.66134e-16	1.28126e-14	rfbs3919b_k12.y1 fbs Sus scrofa cDNA 5', mRNA sequence /clone_end=5' /gb=EW176591 /gi=182496113 /ug=Ssc.67622 /len=634
Ssc.56382	0	40	6.66134e-16	1.26131e-14	reje06b_k7.y1 eje Sus scrofa cDNA 5', mRNA sequence /clone_end=5' /gb=EW110265 /gi=182617016 /ug=Ssc.56382 /len=576
397103	0	40	6.66134e-16	1.24866e-14	PC1/3//prohormone convertase
Ssc.56564	0	39	6.66134e-16	1.26866e-14	AJ956159 KN404_2 Sus scrofa cDNA clone C0007756g05 3', mRNA sequence /clone=C0007756g05 /clone_end=3' /gb=AJ956159 /gi=74372975 /ug=Ssc.56564 /len=824
EW483762	0	39	6.66134e-16	1.22065e-14	-
TC383329	0	39	6.66134e-16	1.24242e-14	similar to UniRef100_UPI0000EB37BD Cluster: hexosaminidase (glycosyl hydrolase family 20, catalytic domain) containing; n=1; Canis lupus familiaris|Rep: hexosaminidase (glycosyl hydrolase family 20, catalytic domain) containing - Canis familiaris, partial (36%)
Ssc.70041	0	39	6.66134e-16	1.2527e-14	BX669639 Sus Scrofa library (scac) Sus scrofa cDNA clone scac0030.c.09 5prim, mRNA sequence /clone=scac0030.c.09 /clone_end=5' /gb=BX669639 /gi=117784255 /ug=Ssc.70041 /len=846
Ssc.16154	0	39	6.66134e-16	1.30282e-14	1555154 MARC 3PIG Sus scrofa cDNA 3', mRNA sequence /clone_end=3' /gb=DY430546 /gi=87231849 /ug=Ssc.16154 /len=665
Ssc.59512	0	39	6.66134e-16	1.30331e-14	AJ950019 KN404_1 Sus scrofa cDNA clone C0007737n20 3', mRNA sequence /clone=C0007737n20 /clone_end=3' /gb=AJ950019 /gi=74366835 /ug=Ssc.59512 /len=660
EV925942	0	39	6.66134e-16	1.24955e-14	-
445539	22	15430	7.52716e-08	5.28538e-07	HSD3B1//hydroxy-delta-5-steroid dehydrogenase, 3 beta- and steroid delta-isomerase 1	HSD3B1//hydroxy-delta-5-steroid dehydrogenase, 3 beta- and steroid delta-isomerase 1	GO:0016021//integral to membrane;GO:0005743//mitochondrial inner membrane;GO:0005758//mitochondrial intermembrane space;GO:0005792//microsome;GO:0030868//smooth endoplasmic reticulum membrane	GO:0004769//steroid delta-isomerase activity;GO:0005488//binding;GO:0003854//3-beta-hydroxy-delta5-steroid dehydrogenase activity	GO:0006703//estrogen biosynthetic process;GO:0055114//oxidation reduction;GO:0006700//C21-steroid hormone biosynthetic process;GO:0006702//androgen biosynthetic process	-	Ssc.14393
ENSSSCT00000003050	0	38	6.66134e-16	1.21852e-14	cdna:novel chromosome:Sscrofa9:6:12128324:12139753:1 gene:ENSSSCG00000002753
Ssc.70466	0	38	6.66134e-16	1.23318e-14	UNL-P-FN-bz-a-10-0-UNL.s1 UNL-P-FN Sus scrofa cDNA clone UNL-P-FN-bz-a-10-0-UNL 3', mRNA sequence /clone=UNL-P-FN-bz-a-10-0-UNL /clone_end=3' /gb=BI183414 /gi=14657823 /ug=Ssc.70466 /len=709
TC342863	0	38	6.66134e-16	1.22108e-14	-
GENSCAN00000042972	0	38	6.66134e-16	1.23801e-14	cdna:Genscan chromosome:Sscrofa9:18:52403492:52436846:1
397668	0	38	6.66134e-16	1.29028e-14	AREG//amphiregulin
BX925535	0	38	6.66134e-16	1.27283e-14	-
TC311257	0	38	6.66134e-16	1.31314e-14	-
Ssc.72226	0	38	6.66134e-16	1.27516e-14	AJ956026 KN404_2 Sus scrofa cDNA clone C0007751m01 3', mRNA sequence /clone=C0007751m01 /clone_end=3' /gb=AJ956026 /gi=74372842 /ug=Ssc.72226 /len=869
Ssc.43601	0	38	6.66134e-16	1.30624e-14	AJ960352 KN404_2 Sus scrofa cDNA clone C0007760j24 3', mRNA sequence /clone=C0007760j24 /clone_end=3' /gb=AJ960352 /gi=74377168 /ug=Ssc.43601 /len=702
CO948806	0	38	6.66134e-16	1.2271e-14	-
Ssc.52232	0	38	6.66134e-16	1.28694e-14	BP161383 full-length enriched swine cDNA library, adult thymus Sus scrofa cDNA clone THY010099B08 5', mRNA sequence /clone=THY010099B08 /clone_end=5' /gb=BP161383 /gi=40410856 /ug=Ssc.52232 /len=882
Ssc.47588	0	38	6.66134e-16	1.27144e-14	1519337 MARC 3PIG Sus scrofa cDNA 3', mRNA sequence /clone_end=3' /gb=DY413425 /gi=87214728 /ug=Ssc.47588 /len=660
TC375697	0	37	8.88178e-16	1.60393e-14	-
Ssc.845	0	37	8.88178e-16	1.60504e-14	996062 MARC 4PIG Sus scrofa cDNA 3', mRNA sequence /clone_end=3' /gb=CN165628 /gi=46180058 /ug=Ssc.845 /len=824
Ssc.56671	0	37	8.88178e-16	1.59896e-14	MI-P-O1-abe-e-05-1-UM.s1 MI-P-O1 Sus scrofa cDNA clone MI-P-O1-abe-e-05-1-UM 3', mRNA sequence /clone=MI-P-O1-abe-e-05-1-UM /clone_end=3' /gb=BF703952 /gi=11989318 /ug=Ssc.56671 /len=162
BF080970	0	37	8.88178e-16	1.60172e-14	-
Ssc.33277	0	37	8.88178e-16	1.60227e-14	1532609 MARC 3PIG Sus scrofa cDNA 5', mRNA sequence /clone_end=5' /gb=DY417568 /gi=87218871 /ug=Ssc.33277 /len=677
TC326714	0	37	8.88178e-16	1.60338e-14	-
TC391869	0	37	8.88178e-16	1.60449e-14	similar to UniRef100_Q6UXY5 Cluster: CVWG5837; n=1; Homo sapiens|Rep: CVWG5837 - Homo sapiens (Human), partial (22%)
TC331319	0	37	8.88178e-16	1.60062e-14	homologue to UniRef100_Q91YL4 Cluster: Dedicator of cytokinesis 5; n=2; Mus musculus|Rep: Dedicator of cytokinesis 5 - Mus musculus (Mouse), partial (16%)
TC375790	0	37	8.88178e-16	1.59952e-14	similar to UniRef100_Q32L85 Cluster: Uncharacterized protein C6orf64 homolog; n=1; Bos taurus|Rep: Uncharacterized protein C6orf64 homolog - Bos taurus (Bovine), partial (64%)
BF709201	0	37	8.88178e-16	1.60007e-14	-
DY409753	0	37	8.88178e-16	1.60283e-14	-
Ssc.24810	0	37	8.88178e-16	1.60117e-14	936620 MARC 4PIG Sus scrofa cDNA 3', mRNA sequence /clone_end=3' /gb=CK465504 /gi=40836781 /ug=Ssc.24810 /len=782
Ssc.43503	0	36	1.55431e-15	2.75084e-14	1103970 MARC 4PIG Sus scrofa cDNA 3', mRNA sequence /clone_end=3' /gb=DN106581 /gi=59781844 /ug=Ssc.43503 /len=728
TC314319	0	36	1.55431e-15	2.74434e-14	-
TC330069	0	36	1.55431e-15	2.74898e-14	UniRef100_A5D977 Cluster: V-ral simian leukemia viral oncogene homolog B; n=1; Bos taurus|Rep: V-ral simian leukemia viral oncogene homolog B - Bos taurus (Bovine), complete
CD572080	0	36	1.55431e-15	2.74342e-14	-
CB474359	0	36	1.55431e-15	2.74991e-14	-
TC349285	0	36	1.55431e-15	2.75271e-14	UniRef100_Q9Y4C5 Cluster: Carbohydrate sulfotransferase 2; n=2; Homo sapiens|Rep: Carbohydrate sulfotransferase 2 - Homo sapiens (Human), partial (49%)
Ssc.16517	0	36	1.55431e-15	2.74712e-14	rsug27_o5.y1 sug Sus scrofa cDNA 5', mRNA sequence /clone_end=5' /gb=EW618729 /gi=183039137 /ug=Ssc.16517 /len=685
Ssc.5931	0	36	1.55431e-15	2.75177e-14	830990 MARC 3PIG Sus scrofa cDNA 3', mRNA sequence /clone_end=3' /gb=CF363155 /gi=34163520 /ug=Ssc.5931 /len=705
TC372897	0	36	1.55431e-15	2.74527e-14	-
ENSSSCT00000012438	0	36	1.55431e-15	2.7462e-14	cdna:known chromosome:Sscrofa9:13:26245986:26257272:1 gene:ENSSSCG00000011361
Ssc.57725	0	36	1.55431e-15	2.75364e-14	CJ019916 full-length enriched swine cDNA library, adult spleen Sus scrofa cDNA clone SPL01A070077 5', mRNA sequence /clone=SPL01A070077 /clone_end=5' /gb=CJ019916 /gi=54522389 /ug=Ssc.57725 /len=833
TC329680	0	36	1.55431e-15	2.74805e-14	similar to UniRef100_Q64277 Cluster: ADP-ribosyl cyclase 2 precursor; n=1; Mus musculus|Rep: ADP-ribosyl cyclase 2 precursor - Mus musculus (Mouse), partial (72%)
Ssc.31683	0	35	3.10862e-15	5.39398e-14	DB812237 full-length enriched swine cDNA library, adult ovary Sus scrofa cDNA 3', mRNA sequence /clone=OVRM10025C04 /clone_end=3' /gb=DB812237 /gi=112773563 /ug=Ssc.31683 /len=761
Ssc.54555	0	35	3.10862e-15	5.38327e-14	UNL-P-FN-aa-b-11-0-UNL.s1 UNL-P-FN Sus scrofa cDNA clone UNL-P-FN-aa-b-11-0-UNL 3', mRNA sequence /clone=UNL-P-FN-aa-b-11-0-UNL /clone_end=3' /gb=BI181066 /gi=14655475 /ug=Ssc.54555 /len=820
Ssc.27303	0	35	3.10862e-15	5.38148e-14	994515 MARC 4PIG Sus scrofa cDNA 3', mRNA sequence /clone_end=3' /gb=CN164294 /gi=46178724 /ug=Ssc.27303 /len=823
ENSSSCT00000018936	0	35	3.10862e-15	5.38505e-14	cdna:novel chromosome:Sscrofa9:12:17801019:17806889:1 gene:ENSSSCG00000017396
ENSSSCT00000016987	0	35	3.10862e-15	5.38862e-14	cdna:novel chromosome:Sscrofa9:9:123167317:123179945:1 gene:ENSSSCG00000015594
TC349909	0	35	3.10862e-15	5.39219e-14	UniRef100_Q4FAT7 Cluster: Beta-glucuronidase precursor; n=1; Sus scrofa|Rep: Beta-glucuronidase precursor - Sus scrofa (Pig), partial (20%)
Ssc.8648	0	35	3.10862e-15	5.39577e-14	UNL-P-FN-bq-h-08-0-UNL.s1 UNL-P-FN Sus scrofa cDNA clone UNL-P-FN-bq-h-08-0-UNL 3', mRNA sequence /clone=UNL-P-FN-bq-h-08-0-UNL /clone_end=3' /gb=BI182881 /gi=14657290 /ug=Ssc.8648 /len=717
TC310925	0	35	3.10862e-15	5.3904e-14	homologue to UniRef100_Q9UBL3 Cluster: Set1/Ash2 histone methyltransferase complex subunit ASH2; n=1; Homo sapiens|Rep: Set1/Ash2 histone methyltransferase complex subunit ASH2 - Homo sapiens (Human), partial (7%)
Ssc.16809	0	35	3.10862e-15	5.3797e-14	1113408 MARC 4PIG Sus scrofa cDNA 3', mRNA sequence /clone_end=3' /gb=DN114074 /gi=59807887 /ug=Ssc.16809 /len=844
Ssc.57684	0	35	3.10862e-15	5.38683e-14	952547 MARC 4PIG Sus scrofa cDNA 3', mRNA sequence /clone_end=3' /gb=CN163084 /gi=46177514 /ug=Ssc.57684 /len=890
TC331275	0	34	7.10542e-15	1.19716e-13	-
EW517524	0	34	7.10542e-15	1.19562e-13	-
Ssc.70013	0	34	7.10542e-15	1.19793e-13	reje40b_g8.y1 eje Sus scrofa cDNA 5', mRNA sequence /clone_end=5' /gb=EW120612 /gi=182460963 /ug=Ssc.70013 /len=616
TC324023	0	34	7.10542e-15	1.19755e-13	similar to UniRef100_UPI0000F3152D Cluster: C114 SLIT-like testicular protein.; n=1; Bos taurus|Rep: C114 SLIT-like testicular protein. - Bos Taurus, partial (15%)
Ssc.20567	0	34	7.10542e-15	1.19639e-13	AJ947082 KN404_1 Sus scrofa cDNA clone C0007742c13 3', mRNA sequence /clone=C0007742c13 /clone_end=3' /gb=AJ947082 /gi=74363824 /ug=Ssc.20567 /len=842
EW529687	0	34	7.10542e-15	1.19678e-13	-
TC384855	0	34	7.10542e-15	1.19601e-13	similar to UniRef100_Q5EI28 Cluster: GekBS123P; n=1; Gekko japonicus|Rep: GekBS123P - Gecko japonicus (Japanese gecko), partial (58%)
100155436	0	34	7.10542e-15	1.19871e-13	LOC100155436//similar to Epiphycan
397548	0	34	7.10542e-15	1.19832e-13	PHGK//phosphorylase kinase gamma subunit
Ssc.26496	0	34	7.10542e-15	1.19909e-13	857561 MARC 3PIG Sus scrofa cDNA 3', mRNA sequence /clone_end=3' /gb=CN070073 /gi=45846130 /ug=Ssc.26496 /len=497
Ssc.68876	0	33	1.73195e-14	2.83231e-13	rnbm38b_b16.y1 nbm Sus scrofa cDNA 5', mRNA sequence /clone_end=5' /gb=EW408987 /gi=182812678 /ug=Ssc.68876 /len=503
TC326926	0	33	1.73195e-14	2.83143e-13	UniRef100_A1L3K0 Cluster: Elongation factor 1-alpha; n=1; Xenopus laevis|Rep: Elongation factor 1-alpha - Xenopus laevis (African clawed frog), partial (24%)
TC320434	0	33	1.73195e-14	2.82349e-13	similar to UniRef100_UPI00005BE3FC Cluster: olfactomedin-like 1; n=1; Bos taurus|Rep: olfactomedin-like 1 - Bos taurus, partial (79%)
TC348772	0	33	1.73195e-14	2.82701e-13	similar to UniRef100_A5Z0F6 Cluster: Endonuclease/reverse transcriptase; n=1; Sus scrofa|Rep: Endonuclease/reverse transcriptase - Sus scrofa (Pig), partial (3%)
BQ598780	0	33	1.73195e-14	2.83054e-13	-
Ssc.44154	0	33	1.73195e-14	2.82966e-13	1141057 MARC 4PIG Sus scrofa cDNA 3', mRNA sequence /clone_end=3' /gb=DN127085 /gi=59821364 /ug=Ssc.44154 /len=633
TC395164	0	33	1.73195e-14	2.82525e-13	-
Ssc.55106	0	33	1.73195e-14	2.82613e-13	UNL-P-FN-cy-g-01-0-UNL.s1 UNL-P-FN Sus scrofa cDNA clone UNL-P-FN-cy-g-01-0-UNL 3', mRNA sequence /clone=UNL-P-FN-cy-g-01-0-UNL /clone_end=3' /gb=BI185583 /gi=14659992 /ug=Ssc.55106 /len=638
Ssc.17766	0	33	1.73195e-14	2.82878e-13	POSM0100001_D11 porcine skeletal muscle cDNA library (PoSM) Sus scrofa cDNA 3', mRNA sequence /clone_end=3' /gb=BM190101 /gi=17526064 /ug=Ssc.17766 /len=704
Ssc.21788	0	33	1.73195e-14	2.82437e-13	BX671641 Sus Scrofa library (scac) Sus scrofa cDNA clone scac0033.a.20 5prim, mRNA sequence /clone=scac0033.a.20 /clone_end=5' /gb=BX671641 /gi=90226778 /ug=Ssc.21788 /len=785
Ssc.54423	0	33	1.73195e-14	2.83497e-13	830829 MARC 3PIG Sus scrofa cDNA 3', mRNA sequence /clone_end=3' /gb=CF363014 /gi=34163239 /ug=Ssc.54423 /len=679
CO955885	0	33	1.73195e-14	2.82789e-13	-
TC352972	0	33	1.73195e-14	2.8332e-13	-
Ssc.5557	0	33	1.73195e-14	2.83409e-13	940542 MARC 4PIG Sus scrofa cDNA 3', mRNA sequence /clone_end=3' /gb=CN153429 /gi=46167859 /ug=Ssc.5557 /len=874
Ssc.11744	0	32	4.41868e-14	6.85925e-13	UNL-P-FN-ck-g-09-0-UNL.s1 UNL-P-FN Sus scrofa cDNA clone UNL-P-FN-ck-g-09-0-UNL 3', mRNA sequence /clone=UNL-P-FN-ck-g-09-0-UNL /clone_end=3' /gb=BI184308 /gi=14658717 /ug=Ssc.11744 /len=321
Ssc.12239	0	32	4.41868e-14	6.85518e-13	MI-P-CP0-nvn-a-09-0-UI.s1 MI-P-CP0 Sus scrofa cDNA clone MI-P-CP0-nvn-a-09-0-UI 3', mRNA sequence /clone=MI-P-CP0-nvn-a-09-0-UI /clone_end=3' /gb=BI401475 /gi=15180536 /ug=Ssc.12239 /len=200
Ssc.63687	0	32	4.41868e-14	6.86536e-13	rnca14b_e1.y1 nca Sus scrofa cDNA 5', mRNA sequence /clone_end=5' /gb=EW421217 /gi=182854526 /ug=Ssc.63687 /len=551
100156799	0	32	4.41868e-14	6.87353e-13	LOC100156799//similar to Cytochrome c oxidase copper chaperone (Dopuin)
ENSSSCT00000014565	0	32	4.41868e-14	6.86332e-13	cdna:novel chromosome:Sscrofa9:2:31263957:31302007:-1 gene:ENSSSCG00000013337
TC389068	0	32	4.41868e-14	6.86129e-13	-
TC352748	0	32	4.41868e-14	6.85721e-13	-
Ssc.7730	0	32	4.41868e-14	6.87558e-13	934487 MARC 4PIG Sus scrofa cDNA 5', mRNA sequence /clone_end=5' /gb=CK463573 /gi=40834854 /ug=Ssc.7730 /len=907
Ssc.70911	0	32	4.41868e-14	6.87149e-13	1113545 MARC 4PIG Sus scrofa cDNA 3', mRNA sequence /clone_end=3' /gb=DN114201 /gi=59808020 /ug=Ssc.70911 /len=743
TC304181	0	32	4.41868e-14	6.8674e-13	-
TC394092	0	32	4.41868e-14	6.86944e-13	-
EW036492	0	31	1.13687e-13	1.65018e-12	-
TC329951	0	31	1.13687e-13	1.64835e-12	homologue to UniRef100_UPI0000EB219B Cluster: Serine/threonine-protein kinase WNK4 (Protein kinase with no lysine 4) (Protein kinase, lysine-deficient 4).; n=1; Canis lupus familiaris|Rep: Serine/threonine-protein kinase WNK4 (Protein kinase with no lysine 4) (Protein kinase, lysine-deficient 4). - Canis familiaris, partial (8%)
Ssc.51566	0	31	1.13687e-13	1.65155e-12	1573950 MARC 3PIG Sus scrofa cDNA 5', mRNA sequence /clone_end=5' /gb=DY437736 /gi=87239039 /ug=Ssc.51566 /len=735
Ssc.49412	0	31	1.13687e-13	1.65109e-12	807156 MARC 3PIG Sus scrofa cDNA 5', mRNA sequence /clone_end=5' /gb=CF178124 /gi=33289900 /ug=Ssc.49412 /len=703
Ssc.46089	0	31	1.13687e-13	1.64881e-12	931601 MARC 4PIG Sus scrofa cDNA 3', mRNA sequence /clone_end=3' /gb=CK461249 /gi=40832530 /ug=Ssc.46089 /len=761
Ssc.8225	0	31	1.13687e-13	1.65247e-12	recc2833c_j23.y1 ecc Sus scrofa cDNA 5', mRNA sequence /clone_end=5' /gb=EW089920 /gi=181351432 /ug=Ssc.8225 /len=529
Ssc.12091	0	31	1.13687e-13	1.64972e-12	921194 MARC 4PIG Sus scrofa cDNA 3', mRNA sequence /clone_end=3' /gb=CK456936 /gi=40804150 /ug=Ssc.12091 /len=862
TC377347	0	31	1.13687e-13	1.64926e-12	homologue to UniRef100_P22298 Cluster: Antileukoproteinase precursor; n=2; Sus scrofa|Rep: Antileukoproteinase precursor - Sus scrofa (Pig), partial (95%)
TC331409	0	31	1.13687e-13	1.65201e-12	-
TC307539	0	31	1.13687e-13	1.64789e-12	similar to UniRef100_A7F1Q4 Cluster: Predicted protein; n=1; Sclerotinia sclerotiorum 1980|Rep: Predicted protein - Sclerotinia sclerotiorum (strain ATCC 18683 / 1980 / Ss-1) (Whitemold) (Whetzelinia sclerotiorum), partial (8%)
EW377067	0	31	1.13687e-13	1.65064e-12	-
Ssc.59208	0	30	2.93766e-13	3.89736e-12	UMC-p8mm1-001-e10 8mm ovarian follicle p8mm Sus scrofa cDNA 3', mRNA sequence /clone_end=3' /gb=CO947648 /gi=51314407 /ug=Ssc.59208 /len=328
EV983948	0	30	2.93766e-13	3.9023e-12	-
TC331817	0	30	2.93766e-13	3.90429e-12	UniRef100_A4GV94 Cluster: Bactericidal permeability increasing protein; n=1; Sus scrofa|Rep: Bactericidal permeability increasing protein - Sus scrofa (Pig), partial (26%)
TC393898	0	30	2.93766e-13	3.89933e-12	-
TC383330	0	30	2.93766e-13	3.90131e-12	-
ENSSSCT00000003004	0	30	2.93766e-13	3.9033e-12	cdna:novel chromosome:Sscrofa9:6:8845482:8862882:1 gene:ENSSSCG00000002710
CB473321	0	30	2.93766e-13	3.90727e-12	-
TC313255	0	30	2.93766e-13	3.89439e-12	similar to UniRef100_UPI0000EB0792 Cluster: 80 kDa MCM3-associated protein (GANP protein).; n=1; Canis lupus familiaris|Rep: 80 kDa MCM3-associated protein (GANP protein). - Canis familiaris, partial (11%)
Ssc.70589	0	30	2.93766e-13	3.90032e-12	MI-P-CP1-nwx-g-05-0-UI.s1 MI-P-CP1 Sus scrofa cDNA clone MI-P-CP1-nwx-g-05-0-UI 3', mRNA sequence /clone=MI-P-CP1-nwx-g-05-0-UI /clone_end=3' /gb=BI404548 /gi=15183761 /ug=Ssc.70589 /len=496
TC337377	0	30	2.93766e-13	3.89637e-12	similar to UniRef100_A6D9C2 Cluster: Transcription-repair coupling factor; n=1; Vibrio shilonii AK1|Rep: Transcription-repair coupling factor - Vibrio shilonii AK1, partial (5%)
TC328249	0	30	2.93766e-13	3.90627e-12	-
733644	0	30	2.93766e-13	3.90528e-12	LOC733644//Rhesus type C glycoprotein
TC305841	0	30	2.93766e-13	3.89834e-12	homologue to UniRef100_UPI0000F32424 Cluster: Thrombospondin-2 precursor (Corticotropin-induced secreted protein) (CISP).; n=1; Bos taurus|Rep: Thrombospondin-2 precursor (Corticotropin-induced secreted protein) (CISP). - Bos Taurus, partial (31%)
TC334138	0	30	2.93766e-13	3.89538e-12	-
TC315219	0	29	7.60946e-13	9.3199e-12	similar to UniRef100_Q4J376 Cluster: TPR repeat precursor; n=1; Azotobacter vinelandii AvOP|Rep: TPR repeat precursor - Azotobacter vinelandii AvOP, partial (4%)
AJ654249	0	29	7.60946e-13	9.30682e-12	-
Ssc.48722	0	29	7.60946e-13	9.32208e-12	AJ946565 KN404_1 Sus scrofa cDNA clone C0007745j16 3', mRNA sequence /clone=C0007745j16 /clone_end=3' /gb=AJ946565 /gi=74363307 /ug=Ssc.48722 /len=948
TC341214	0	29	7.60946e-13	9.31335e-12	homologue to UniRef100_Q9NXF8 Cluster: Palmitoyltransferase ZDHHC7; n=2; Homo/Pan/Gorilla group|Rep: Palmitoyltransferase ZDHHC7 - Homo sapiens (Human), partial (97%)
TC365197	0	29	7.60946e-13	9.32426e-12	homologue to UniRef100_O15440 Cluster: Multidrug resistance-associated protein 5; n=1; Homo sapiens|Rep: Multidrug resistance-associated protein 5 - Homo sapiens (Human), partial (21%)
TC378299	0	29	7.60946e-13	9.32863e-12	homologue to UniRef100_UPI0000EB3BE7 Cluster: Tubulointerstitial nephritis antigen-like precursor (Tubulointerstitial nephritis antigen-related protein) (TIN Ag-related protein) (TIN-Ag-RP) (Glucocorticoid-inducible protein 5) (Oxidized LDL-responsive gene 2 protein) (OLRG-2).; n=2; Canis lupus familiaris|Rep: Tubulointerstitial nephritis antigen-like precursor (Tubulointerstitial nephritis antig…
TC404999	0	29	7.60946e-13	9.31117e-12	-
Ssc.57449	0	29	7.60946e-13	9.31553e-12	POSM0100007_E09 porcine skeletal muscle cDNA library (PoSM) Sus scrofa cDNA 3', mRNA sequence /clone_end=3' /gb=BM190265 /gi=17526228 /ug=Ssc.57449 /len=535
TC351859	0	29	7.60946e-13	9.32645e-12	-
100156924	0	29	7.60946e-13	9.309e-12	LOC100156924//similar to RNA polymerase II
DY436205	0	29	7.60946e-13	9.30247e-12	-
TC356881	0	29	7.60946e-13	9.31771e-12	similar to UniRef100_Q801E1 Cluster: Ventral anterior homeobox 2; n=1; Danio rerio|Rep: Ventral anterior homeobox 2 - Danio rerio (Zebrafish) (Brachydanio rerio), partial (7%)
TC389700	0	29	7.60946e-13	9.30464e-12	NADH dehydrogenase subunit 6 [Sus scrofa]
100156446	0	28	1.97309e-12	2.29716e-11	LOC100156446//similar to Long-chain-fatty-acid--CoA ligase ACSBG1 (Acyl-CoA synthetase bubblegum family member 1) (hBG1) (hsBG) (hsBGM) (Lipodisin)
CN031611	0	28	1.97309e-12	2.29359e-11	-
BE012661	0	28	1.97309e-12	2.29614e-11	-
TC313304	0	28	1.97309e-12	2.29461e-11	UniRef100_UPI000069E6BB Cluster: cGMP-gated cation channel alpha 1 (CNG channel alpha 1) (CNG-1) (CNG1) (Cyclic nucleotide-gated channel alpha 1) (Cyclic nucleotide-gated channel, photoreceptor) (Cyclic nucleotide-gated cation channel 1) (Rod photoreceptor cGMP-gated channel subunit alph; n=1; Xenopus tropicalis|Rep: cGMP-gated cation channel alpha 1 (CNG channel alpha 1) (CNG-1) (CNG1) (Cyclic n…
BI345493	0	28	1.97309e-12	2.2941e-11	-
Ssc.70223	0	28	1.97309e-12	2.29563e-11	rute2105b_o15.y1 ute Sus scrofa cDNA 5', mRNA sequence /clone_end=5' /gb=EW666057 /gi=183025144 /ug=Ssc.70223 /len=555
EV941015	0	28	1.97309e-12	2.29767e-11	-
Ssc.61476	0	28	1.97309e-12	2.29512e-11	PIC-A-0773 Sus Scrofa Adipocyte Zap Express Library After differentiation Sus scrofa cDNA clone SS-AA-3-1a-T3_I15, mRNA sequence /clone=SS-AA-3-1a-T3_I15 /gb=EH007348 /gi=161460200 /ug=Ssc.61476 /len=630
Ssc.60820	0	28	1.97309e-12	2.29665e-11	rplac_15324.y1 pla Sus scrofa cDNA 5', mRNA sequence /clone_end=5' /gb=EW508918 /gi=183038005 /ug=Ssc.60820 /len=545
CF789347	0	27	5.1179e-12	5.70209e-11	-
TC326386	0	27	5.1179e-12	5.70938e-11	-
TC331427	0	27	5.1179e-12	5.69723e-11	-
Ssc.31827	0	27	5.1179e-12	5.70452e-11	Sus scrofa mRNA, clone:OVR010055H08, expressed in ovary /gb=AK234403 /gi=115546565 /ug=Ssc.31827 /len=1876
Ssc.70642	0	27	5.1179e-12	5.69844e-11	DB813748 full-length enriched swine cDNA library, adult ovary Sus scrofa cDNA 3', mRNA sequence /clone=OVRM10111E07 /clone_end=3' /gb=DB813748 /gi=112778245 /ug=Ssc.70642 /len=833
Ssc.56467	0	27	5.1179e-12	5.7033e-11	DB817812 full-length enriched swine cDNA library, adult testis Sus scrofa cDNA 3', mRNA sequence /clone=TES010031F10 /clone_end=3' /gb=DB817812 /gi=112765951 /ug=Ssc.56467 /len=910
CO943849	0	27	5.1179e-12	5.70817e-11	-
ENSSSCT00000000063	0	27	5.1179e-12	5.69966e-11	cdna:novel chromosome:Sscrofa9:5:3426065:3429106:-1 gene:ENSSSCG00000000057
TC306129	0	27	5.1179e-12	5.70695e-11	similar to UniRef100_A6H741 Cluster: MGC165671 protein; n=1; Bos taurus|Rep: MGC165671 protein - Bos taurus (Bovine), partial (62%)
TC406414	0	27	5.1179e-12	5.69602e-11	UniRef100_A9V8H7 Cluster: Predicted protein; n=1; Monosiga brevicollis MX1|Rep: Predicted protein - Monosiga brevicollis MX1, partial (36%)
Ssc.66663	0	27	5.1179e-12	5.7106e-11	rlyg06_n21.y1 lyg Sus scrofa cDNA 5', mRNA sequence /clone_end=5' /gb=EW353016 /gi=182807217 /ug=Ssc.66663 /len=431
Ssc.65838	0	27	5.1179e-12	5.70087e-11	rcsk01_e6.y1 csk Sus scrofa cDNA 5', mRNA sequence /clone_end=5' /gb=EW008076 /gi=181287009 /ug=Ssc.65838 /len=588
Ssc.19304	0	27	5.1179e-12	5.70573e-11	836023 MARC 3PIG Sus scrofa cDNA 3', mRNA sequence /clone_end=3' /gb=CF365395 /gi=34167931 /ug=Ssc.19304 /len=720
GENSCAN00000037262	0	27	5.1179e-12	5.69481e-11	cdna:Genscan chromosome:Sscrofa9:1:3009039:3071617:1
TC380709	0	26	1.32758e-11	1.41665e-10	-
TC384401	0	26	1.32758e-11	1.42041e-10	weakly similar to UniRef100_A9YUU2 Cluster: Sigma factor; n=1; Staphylococcus lugdunensis|Rep: Sigma factor - Staphylococcus lugdunensis, partial (14%)
Ssc.22475	0	26	1.32758e-11	1.41896e-10	1535374 MARC 3PIG Sus scrofa cDNA 5', mRNA sequence /clone_end=5' /gb=DY419772 /gi=87221075 /ug=Ssc.22475 /len=661
TC315035	0	26	1.32758e-11	1.41983e-10	weakly similar to UniRef100_UPI000050FC6F Cluster: COG0532: Translation initiation factor 2 (IF-2; GTPase); n=1; Brevibacterium linens BL2|Rep: COG0532: Translation initiation factor 2 (IF-2; GTPase) - Brevibacterium linens BL2, partial (3%)
TC391795	0	26	1.32758e-11	1.41549e-10	homologue to UniRef100_Q8WVX7 Cluster: Ribosomal protein S19; n=1; Homo sapiens|Rep: Ribosomal protein S19 - Homo sapiens (Human), partial (56%)
TC377339	0	26	1.32758e-11	1.41954e-10	similar to UniRef100_UPI0000EB1F27 Cluster: Transmembrane channel-like protein 8 (Epidermodysplasia verruciformis protein 2).; n=1; Canis lupus familiaris|Rep: Transmembrane channel-like protein 8 (Epidermodysplasia verruciformis protein 2). - Canis familiaris, partial (57%)
Ssc.61229	0	26	1.32758e-11	1.41751e-10	1099248 MARC 4PIG Sus scrofa cDNA 3', mRNA sequence /clone_end=3' /gb=DN104000 /gi=59777486 /ug=Ssc.61229 /len=858
Ssc.44835	0	26	1.32758e-11	1.41809e-10	Sus scrofa mRNA, clone:SPL010072F08, expressed in spleen /gb=AK237640 /gi=115546794 /ug=Ssc.44835 /len=1395
TC365350	0	26	1.32758e-11	1.41578e-10	similar to UniRef100_Q7N6V4 Cluster: Succinyl-CoA ligase [ADP-forming] subunit alpha; n=1; Photorhabdus luminescens subsp. laumondii|Rep: Succinyl-CoA ligase [ADP-forming] subunit alpha - Photorhabdus luminescens subsp. laumondii, partial (7%)
Ssc.22627	0	26	1.32758e-11	1.41838e-10	BX666127 Sus Scrofa library (scag) Sus scrofa cDNA clone scag0007.d.07 3prim, mRNA sequence /clone=scag0007.d.07 /clone_end=3' /gb=BX666127 /gi=90235890 /ug=Ssc.22627 /len=853
EW184901	0	26	1.32758e-11	1.4152e-10	-
TC320564	0	26	1.32758e-11	1.42012e-10	similar to UniRef100_Q6PEW1 Cluster: Zinc finger CCHC domain-containing protein 12; n=1; Homo sapiens|Rep: Zinc finger CCHC domain-containing protein 12 - Homo sapiens (Human), partial (21%)
397137	0	26	1.32758e-11	1.41925e-10	IBSP//integrin-binding sialoprotein
GENSCAN00000033412	0	26	1.32758e-11	1.41607e-10	cdna:Genscan chromosome:Sscrofa9:16:16297971:16302745:1
Ssc.44456	0	26	1.32758e-11	1.41867e-10	1106988 MARC 4PIG Sus scrofa cDNA 3', mRNA sequence /clone_end=3' /gb=DN109406 /gi=59786397 /ug=Ssc.44456 /len=704
Ssc.9997	0	26	1.32758e-11	1.41723e-10	MI-P-AY1-nrt-a-12-0-UI.s1 MI-P-AY1 Sus scrofa cDNA clone MI-P-AY1-nrt-a-12-0-UI 3', mRNA sequence /clone=MI-P-AY1-nrt-a-12-0-UI /clone_end=3' /gb=BI399558 /gi=15178619 /ug=Ssc.9997 /len=306
TC383877	0	26	1.32758e-11	1.41694e-10	-
TC334166	0	26	1.32758e-11	1.41636e-10	similar to UniRef100_P26201 Cluster: Platelet glycoprotein 4; n=1; Bos taurus|Rep: Platelet glycoprotein 4 - Bos taurus (Bovine), partial (31%)
TC346880	0	26	1.32758e-11	1.4178e-10	similar to UniRef100_Q9NXH8 Cluster: Torsin family protein C9orf167; n=1; Homo sapiens|Rep: Torsin family protein C9orf167 - Homo sapiens (Human), partial (14%)
Ssc.1973	0	25	3.44392e-11	3.53296e-10	DB807013 full-length enriched swine cDNA library, adult lung Sus scrofa cDNA 3', mRNA sequence /clone=LNG010026D05 /clone_end=3' /gb=DB807013 /gi=112776659 /ug=Ssc.1973 /len=898
Ssc.6491	0	25	3.44392e-11	3.53226e-10	950722 MARC 4PIG Sus scrofa cDNA 5', mRNA sequence /clone_end=5' /gb=CN161430 /gi=46175860 /ug=Ssc.6491 /len=900
Ssc.6093	0	25	3.44392e-11	3.53088e-10	899778 MARC 4PIG Sus scrofa cDNA 3', mRNA sequence /clone_end=3' /gb=CK450265 /gi=40797479 /ug=Ssc.6093 /len=909
TC318440	0	25	3.44392e-11	3.53643e-10	-
TC393424	0	25	3.44392e-11	3.53157e-10	-
Ssc.18959	0	25	3.44392e-11	3.53781e-10	AJ938441 CSEQRAN17 Sus scrofa cDNA clone C0007307g02 3', mRNA sequence /clone=C0007307g02 /clone_end=3' /gb=AJ938441 /gi=72285067 /ug=Ssc.18959 /len=701
Ssc.29221	0	25	3.44392e-11	3.53504e-10	DB786694 full-length enriched swine cDNA library, adult adrenal gland Sus scrofa cDNA clone ADR010058G06 5', mRNA sequence /clone=ADR010058G06 /clone_end=5' /gb=DB786694 /gi=112770738 /ug=Ssc.29221 /len=828
TC346418	0	25	3.44392e-11	3.53573e-10	homologue to UniRef100_Q5U0E6 Cluster: Serine/threonine kinase 24 (STE20 homolog, yeast) (Serine/threonine kinase 24 (STE20 homolog, yeast), isoform CRA_c); n=3; Homo sapiens|Rep: Serine/threonine kinase 24 (STE20 homolog, yeast) (Serine/threonine kinase 24 (STE20 homolog, yeast), isoform CRA_c) - Homo sapiens (Human), partial (23%)
BE031758	0	25	3.44392e-11	3.53712e-10	-
CB482401	0	25	3.44392e-11	3.53434e-10	-
Ssc.47690	0	25	3.44392e-11	3.53019e-10	1545417 MARC 3PIG Sus scrofa cDNA 5', mRNA sequence /clone_end=5' /gb=DY426362 /gi=87227665 /ug=Ssc.47690 /len=677
Ssc.2516	0	25	3.44392e-11	3.53365e-10	949487 MARC 4PIG Sus scrofa cDNA 3', mRNA sequence /clone_end=3' /gb=CN160318 /gi=46174748 /ug=Ssc.2516 /len=904
Ssc.19388	0	24	8.93406e-11	8.8041e-10	821195 MARC 3PIG Sus scrofa cDNA 3', mRNA sequence /clone_end=3' /gb=CF359912 /gi=34157108 /ug=Ssc.19388 /len=398
TC380425	0	24	8.93406e-11	8.81739e-10	-
Ssc.57773	0	24	8.93406e-11	8.80742e-10	AJ946742 KN404_1 Sus scrofa cDNA clone C0007743f20 3', mRNA sequence /clone=C0007743f20 /clone_end=3' /gb=AJ946742 /gi=74363484 /ug=Ssc.57773 /len=881
CB481040	0	24	8.93406e-11	8.81905e-10	-
CF368871	0	24	8.93406e-11	8.82072e-10	-
EW354717	0	24	8.93406e-11	8.80908e-10	-
Ssc.58778	0	24	8.93406e-11	8.81406e-10	AJ960451 KN404_2 Sus scrofa cDNA clone C0007752j16 3', mRNA sequence /clone=C0007752j16 /clone_end=3' /gb=AJ960451 /gi=74377267 /ug=Ssc.58778 /len=901
Ssc.20531	0	24	8.93406e-11	8.81573e-10	936764 MARC 4PIG Sus scrofa cDNA 3', mRNA sequence /clone_end=3' /gb=CK465633 /gi=40836910 /ug=Ssc.20531 /len=851
Ssc.2544	0	24	8.93406e-11	8.80576e-10	936304 MARC 4PIG Sus scrofa cDNA 3', mRNA sequence /clone_end=3' /gb=CK465217 /gi=40836494 /ug=Ssc.2544 /len=836
TC308607	0	24	8.93406e-11	8.81074e-10	homologue to UniRef100_A4IF99 Cluster: MGC140338 protein; n=1; Bos taurus|Rep: MGC140338 protein - Bos taurus (Bovine), complete
Ssc.1409	0	24	8.93406e-11	8.8124e-10	947565 MARC 4PIG Sus scrofa cDNA 5', mRNA sequence /clone_end=5' /gb=CN158754 /gi=46173184 /ug=Ssc.1409 /len=886
EW229945	0	23	2.31764e-10	2.18629e-09	-
Ssc.48019	0	23	2.31764e-10	2.18708e-09	1573077 MARC 3PIG Sus scrofa cDNA 5', mRNA sequence /clone_end=5' /gb=DY436919 /gi=87238222 /ug=Ssc.48019 /len=667
TC366020	0	23	2.31764e-10	2.18393e-09	UniRef100_A1XED4 Cluster: RPL23; n=3; Euteleostomi|Rep: RPL23 - Bos taurus (Bovine), partial (71%)
EW279357	0	23	2.31764e-10	2.18235e-09	-
TC350291	0	23	2.31764e-10	2.1859e-09	weakly similar to UniRef100_A2BJK9 Cluster: Uncharacterized ABC-type transport system, periplasmic component/surface lipoprotein; n=1; Hyperthermus butylicus DSM 5456|Rep: Uncharacterized ABC-type transport system, periplasmic component/surface lipoprotein - Hyperthermus butylicus (strain DSM 5456 / JCM 9403), partial (4%)
TC306082	0	23	2.31764e-10	2.1855e-09	UniRef100_Q6DLU9 Cluster: 6A3-5 protein; n=1; Sus scrofa|Rep: 6A3-5 protein - Sus scrofa (Pig), complete
TC369427	0	23	2.31764e-10	2.18353e-09	weakly similar to UniRef100_Q8QNQ1 Cluster: EsV-1-8; n=1; Ectocarpus siliculosus virus 1|Rep: EsV-1-8 - Ectocarpus siliculosus virus 1, partial (4%)
Ssc.11675	0	23	2.31764e-10	2.18511e-09	AJ962505 KN404_2 Sus scrofa cDNA clone C0007757f03 3', mRNA sequence /clone=C0007757f03 /clone_end=3' /gb=AJ962505 /gi=74379321 /ug=Ssc.11675 /len=775
Ssc.13962	0	23	2.31764e-10	2.18471e-09	SGD602702220.R1 CSEQFXL24 pig ovary Sus scrofa cDNA, mRNA sequence /gb=BM659384 /gi=18962028 /ug=Ssc.13962 /len=445
Ssc.68033	0	23	2.31764e-10	2.18275e-09	rpldo0116_g5.y1 ldo Sus scrofa cDNA 5', mRNA sequence /clone_end=5' /gb=EW316960 /gi=182783074 /ug=Ssc.68033 /len=459
Ssc.54980	0	23	2.31764e-10	2.18432e-09	Sus scrofa mRNA, clone:TCH010006G06, expressed in trachea /gb=AK237885 /gi=115547503 /ug=Ssc.54980 /len=1588
Ssc.10685	0	23	2.31764e-10	2.18668e-09	MI-P-A2-afd-g-08-1-UM.s1 MI-P-A2 Sus scrofa cDNA clone MI-P-A2-afd-g-08-1-UM 3', mRNA sequence /clone=MI-P-A2-afd-g-08-1-UM /clone_end=3' /gb=BQ597676 /gi=21544402 /ug=Ssc.10685 /len=691
TC305079	0	23	2.31764e-10	2.18314e-09	similar to UniRef100_Q96T71 Cluster: CAMP-specific cyclic nucleotide phosphodiesterase PDE8A1; n=1; Homo sapiens|Rep: CAMP-specific cyclic nucleotide phosphodiesterase PDE8A1 - Homo sapiens (Human), partial (21%)
TC383991	0	22	6.01236e-10	5.45798e-09	homologue to UniRef100_Q08GQ0 Cluster: Polyprotein; n=3; Sus scrofa|Rep: Polyprotein - Sus scrofa (Pig), partial (3%)
100037981	0	22	6.01236e-10	5.47033e-09	LOC100037981//HC12887
EV941678	0	22	6.01236e-10	5.46083e-09	-
TC326613	0	22	6.01236e-10	5.45704e-09	UniRef100_P20735 Cluster: Gamma-glutamyltranspeptidase 1 precursor (Gamma- glutamyltransferase 1) (GGT 1) (CD224 antigen) [Contains: Gamma- glutamyltranspeptidase 1 heavy chain; Gamma-glutamyltranspeptidase 1 light chain]; n=1; Sus scrofa|Rep: Gamma-glutamyltranspeptidase 1 precursor (Gamma- glutamyltransferase 1) (GGT 1) (CD224 antigen) [Contains: Gamma- glutamyltranspeptidase 1 heavy chain; Gam…
TC315608	0	22	6.01236e-10	5.46842e-09	-
TC321148	0	22	6.01236e-10	5.45609e-09	UniRef100_P61018 Cluster: Ras-related protein Rab-4B; n=3; Eutheria|Rep: Ras-related protein Rab-4B - Homo sapiens (Human), complete
EV883282	0	22	6.01236e-10	5.47223e-09	-
397651	0	22	6.01236e-10	5.47128e-09	VDAC1P5//voltage-dependent anion channel 1 pseudogene 5
TC382620	0	22	6.01236e-10	5.46272e-09	homologue to UniRef100_UPI0000E259C6 Cluster: PREDICTED: reticulon 4 receptor precursor; n=1; Pan troglodytes|Rep: PREDICTED: reticulon 4 receptor precursor - Pan troglodytes, partial (6%)
TC395587	0	22	6.01236e-10	5.46462e-09	homologue to UniRef100_Q9UQL5 Cluster: DEAD-box protein p72; n=3; Homo sapiens|Rep: DEAD-box protein p72 - Homo sapiens (Human), partial (91%)
Ssc.55491	0	22	6.01236e-10	5.46747e-09	MI-P-A2-aez-c-03-1-UM.s1 MI-P-A2 Sus scrofa cDNA clone MI-P-A2-aez-c-03-1-UM 3', mRNA sequence /clone=MI-P-A2-aez-c-03-1-UM /clone_end=3' /gb=BQ597508 /gi=21544234 /ug=Ssc.55491 /len=586
Ssc.57294	0	22	6.01236e-10	5.46178e-09	934726 MARC 4PIG Sus scrofa cDNA 3', mRNA sequence /clone_end=3' /gb=CK463794 /gi=40835075 /ug=Ssc.57294 /len=846
TC374220	0	22	6.01236e-10	5.4542e-09	UniRef100_P61246 Cluster: 40S ribosomal protein S3a; n=2; Eutheria|Rep: 40S ribosomal protein S3a - Felis silvestris catus (Cat), partial (38%)
Ssc.34277	0	22	6.01236e-10	5.46367e-09	836675 MARC 3PIG Sus scrofa cDNA 3', mRNA sequence /clone_end=3' /gb=CF366003 /gi=34169166 /ug=Ssc.34277 /len=664
100126276	0	22	6.01236e-10	5.45893e-09	WNT10B//wingless-type MMTV integration site family, member 10B
TC327138	0	22	6.01236e-10	5.46938e-09	-
TC355444	0	22	6.01236e-10	5.47318e-09	similar to UniRef100_Q6AY71 Cluster: Uncharacterized protein C8orf37 homolog; n=1; Rattus norvegicus|Rep: Uncharacterized protein C8orf37 homolog - Rattus norvegicus (Rat), partial (37%)
Ssc.26847	0	22	6.01236e-10	5.45988e-09	950240 MARC 4PIG Sus scrofa cDNA 3', mRNA sequence /clone_end=3' /gb=CN160999 /gi=46175429 /ug=Ssc.26847 /len=733
TC314337	0	22	6.01236e-10	5.45514e-09	-
Ssc.59467	0	22	6.01236e-10	5.45325e-09	Sus scrofa mRNA, clone:PBL010048D11, expressed in periphral blood mononuclear cell /gb=AK236930 /gi=115553925 /ug=Ssc.59467 /len=1211
100156578	0	22	6.01236e-10	5.4523e-09	LOC100156578//similar to nerve growth factor, beta polypeptide
TC382163	0	22	6.01236e-10	5.46652e-09	-
TC315070	0	22	6.01236e-10	5.46557e-09	similar to UniRef100_A6H780 Cluster: MRO protein; n=1; Bos taurus|Rep: MRO protein - Bos taurus (Bovine), partial (50%)
Ssc.69044	0	21	1.55971e-09	1.3595e-08	rnep19c_c7.y1 nep Sus scrofa cDNA 5', mRNA sequence /clone_end=5' /gb=EW445729 /gi=182879994 /ug=Ssc.69044 /len=247
EW458152	0	21	1.55971e-09	1.36086e-08	-
CN031891	0	21	1.55971e-09	1.35814e-08	-
Ssc.12255	0	21	1.55971e-09	1.35498e-08	MI-P-CP1-nza-l-11-0-UI.s1 MI-P-CP1 Sus scrofa cDNA clone MI-P-CP1-nza-l-11-0-UI 3', mRNA sequence /clone=MI-P-CP1-nza-l-11-0-UI /clone_end=3' /gb=BQ604014 /gi=21550740 /ug=Ssc.12255 /len=632
DN105398	0	21	1.55971e-09	1.35995e-08	-
BI187051	0	21	1.55971e-09	1.35633e-08	-
TC304843	0	21	1.55971e-09	1.3604e-08	-
TC326291	0	21	1.55971e-09	1.35769e-08	UniRef100_Q3SWX4 Cluster: Glioblastoma amplified sequence; n=1; Bos taurus|Rep: Glioblastoma amplified sequence - Bos taurus (Bovine), partial (7%)
EV859291	0	21	1.55971e-09	1.35588e-08	-
BI182823	0	21	1.55971e-09	1.35723e-08	-
TC303809	0	21	1.55971e-09	1.36063e-08	homologue to UniRef100_UPI0000EB47E3 Cluster: UDP-galactose translocator (UDP-galactose transporter) (UGT) (UDP-Gal- Tr) (Solute carrier family 35 member A2).; n=1; Canis lupus familiaris|Rep: UDP-galactose translocator (UDP-galactose transporter) (UGT) (UDP-Gal- Tr) (Solute carrier family 35 member A2). - Canis familiaris, complete
TC330448	0	21	1.55971e-09	1.35566e-08	similar to UniRef100_A5HL16 Cluster: G protein-coupled receptor 123; n=1; Homo sapiens|Rep: G protein-coupled receptor 123 - Homo sapiens (Human), partial (12%)
Ssc.33771	0	21	1.55971e-09	1.35746e-08	943601 MARC 4PIG Sus scrofa cDNA 5', mRNA sequence /clone_end=5' /gb=CN156223 /gi=46170653 /ug=Ssc.33771 /len=897
Ssc.50863	0	21	1.55971e-09	1.35611e-08	1121041 MARC 4PIG Sus scrofa cDNA 3', mRNA sequence /clone_end=3' /gb=DN120978 /gi=59815257 /ug=Ssc.50863 /len=848
TC394707	0	21	1.55971e-09	1.35521e-08	homologue to UniRef100_Q1W167 Cluster: Ribosomal protein L18a; n=1; Marmota monax|Rep: Ribosomal protein L18a - Marmota monax (Woodchuck), partial (25%)
TC374753	0	21	1.55971e-09	1.35678e-08	homologue to UniRef100_P61247 Cluster: 40S ribosomal protein S3a; n=2; Eutheria|Rep: 40S ribosomal protein S3a - Homo sapiens (Human), complete
TC361798	0	21	1.55971e-09	1.35882e-08	-
Ssc.70393	0	21	1.55971e-09	1.35791e-08	DB813328 full-length enriched swine cDNA library, adult ovary Sus scrofa cDNA 3', mRNA sequence /clone=OVRM10087E07 /clone_end=3' /gb=DB813328 /gi=112774887 /ug=Ssc.70393 /len=742
TC318486	0	21	1.55971e-09	1.35972e-08	-
Ssc.29616	0	21	1.55971e-09	1.35836e-08	48036 MARC 1PIG Sus scrofa cDNA 5', mRNA sequence /clone_end=5' /gb=AW482851 /gi=7052957 /ti=447565884 /ug=Ssc.29616 /len=261
EW377756	0	21	1.55971e-09	1.35859e-08	-
TC345302	0	21	1.55971e-09	1.35656e-08	-
EW573598	0	21	1.55971e-09	1.35543e-08	-
CO951070	0	21	1.55971e-09	1.35701e-08	-
100270724	0	21	1.55971e-09	1.35904e-08	CRABP1//cellular retinoic acid binding protein 1
Ssc.30409	0	21	1.55971e-09	1.36018e-08	DB789668 full-length enriched swine cDNA library, adult adrenal gland Sus scrofa cDNA clone ADR010092D07 5', mRNA sequence /clone=ADR010092D07 /clone_end=5' /gb=DB789668 /gi=112749952 /ug=Ssc.30409 /len=836
TC359030	0	21	1.55971e-09	1.35927e-08	-
Ssc.70850	2	743	0.000161265	0.000614084	CJ008461 full-length enriched swine cDNA library, adult mesenteric lymph node Sus scrofa cDNA clone MLN01C020010 5', mRNA sequence /clone=MLN01C020010 /clone_end=5' /gb=CJ008461 /gi=54499282 /ug=Ssc.70850 /len=650	CJ008461 full-length enriched swine cDNA library, adult mesenteric lymph node Sus scrofa cDNA clone MLN01C020010 5', mRNA sequence /clone=MLN01C020010 /clone_end=5' /gb=CJ008461 /gi=54499282 /ug=Ssc.70850 /len=650	-	-	-	-	Ssc.70850
Ssc.65776	0	20	4.04616e-09	3.34979e-08	rill302b_b7.y1 ill Sus scrofa cDNA 5', mRNA sequence /clone_end=5' /gb=EW258029 /gi=182449309 /ug=Ssc.65776 /len=551
Ssc.67815	0	20	4.04616e-09	3.3482e-08	ruio09_g7.y1 kid Sus scrofa cDNA 5', mRNA sequence /clone_end=5' /gb=EW301266 /gi=182589645 /ug=Ssc.67815 /len=588
CO951474	0	20	4.04616e-09	3.35191e-08	-
TC391118	0	20	4.04616e-09	3.34608e-08	-
Ssc.39577	0	20	4.04616e-09	3.34291e-08	CJ011516 full-length enriched swine cDNA library, adult mesenteric lymph node Sus scrofa cDNA clone MLN01C050050 5', mRNA sequence /clone=MLN01C050050 /clone_end=5' /gb=CJ011516 /gi=54505409 /ug=Ssc.39577 /len=564
Ssc.52154	0	20	4.04616e-09	3.34396e-08	997515 MARC 4PIG Sus scrofa cDNA 3', mRNA sequence /clone_end=3' /gb=CN166255 /gi=46180685 /ug=Ssc.52154 /len=715
TC306990	0	20	4.04616e-09	3.34344e-08	similar to UniRef100_Q9N2G5 Cluster: Chloride intracellular channel 6; n=1; Oryctolagus cuniculus|Rep: Chloride intracellular channel 6 - Oryctolagus cuniculus (Rabbit), partial (53%)
TC363449	0	20	4.04616e-09	3.34767e-08	-
TC384943	0	20	4.04616e-09	3.35085e-08	homologue to UniRef100_UPI0000EB00AA Cluster: Serine/threonine-protein kinase RIO1 (RIO kinase 1).; n=1; Canis lupus familiaris|Rep: Serine/threonine-protein kinase RIO1 (RIO kinase 1). - Canis familiaris, partial (16%)
EW065597	0	20	4.04616e-09	3.34873e-08	-
Ssc.7765	0	20	4.04616e-09	3.35032e-08	MI-P-E6-acx-e-08-1-UM.s1 MI-P-E6 Sus scrofa cDNA clone MI-P-E6-acx-e-08-1-UM 3', mRNA sequence /clone=MI-P-E6-acx-e-08-1-UM /clone_end=3' /gb=BF712159 /gi=12011592 /ug=Ssc.7765 /len=368
Ssc.13598	0	20	4.04616e-09	3.34449e-08	1542929 MARC 3PIG Sus scrofa cDNA 3', mRNA sequence /clone_end=3' /gb=DY424192 /gi=87225495 /ug=Ssc.13598 /len=737
TC376893	0	20	4.04616e-09	3.35244e-08	similar to UniRef100_Q6ISX3 Cluster: Zinc finger CCCH-type containing 4; n=1; Mus musculus|Rep: Zinc finger CCCH-type containing 4 - Mus musculus (Mouse), partial (5%)
Ssc.61568	0	20	4.04616e-09	3.34238e-08	rmga03_i14.y2 mga Sus scrofa cDNA 5', mRNA sequence /clone_end=5' /gb=EW396128 /gi=182849338 /ug=Ssc.61568 /len=651
TC358957	0	20	4.04616e-09	3.34926e-08	-
TC303365	0	20	4.04616e-09	3.35138e-08	UniRef100_A1E952 Cluster: Selenoprotein X; n=1; Sus scrofa|Rep: Selenoprotein X - Sus scrofa (Pig), complete
Ssc.8144	0	20	4.04616e-09	3.34555e-08	MI-P-H1-afl-c-12-1-UM.s1 MI-P-H1 Sus scrofa cDNA clone MI-P-H1-afl-c-12-1-UM 3', mRNA sequence /clone=MI-P-H1-afl-c-12-1-UM /clone_end=3' /gb=BQ601042 /gi=21547768 /ug=Ssc.8144 /len=671
CO939663	0	20	4.04616e-09	3.34502e-08	-
GENSCAN00000016277	0	20	4.04616e-09	3.34661e-08	cdna:Genscan chromosome:Sscrofa9:10:5441587:5502122:1
AJ747135	0	20	4.04616e-09	3.34714e-08	-
DV225447	0	19	1.04965e-08	8.28095e-08	-
TC327455	0	19	1.04965e-08	8.30978e-08	-
Ssc.19067	0	19	1.04965e-08	8.2897e-08	rfhi4028b_d9.y1 fhi Sus scrofa cDNA 5', mRNA sequence /clone_end=5' /gb=EW202987 /gi=182446785 /ug=Ssc.19067 /len=633
TC384716	0	19	1.04965e-08	8.28845e-08	-
Ssc.60957	0	19	1.04965e-08	8.27096e-08	reye1618b_c7r1.y1 eye Sus scrofa cDNA 5', mRNA sequence /clone_end=5' /gb=EW152560 /gi=182490332 /ug=Ssc.60957 /len=266
TC339419	0	19	1.04965e-08	8.30349e-08	similar to UniRef100_Q69VQ4 Cluster: RNA recognition motif (RRM)-containing protein-like; n=2; Oryza sativa Japonica Group|Rep: RNA recognition motif (RRM)-containing protein-like - Oryza sativa subsp. japonica (Rice), partial (3%)
Ssc.71896	0	19	1.04965e-08	8.28219e-08	1109979 MARC 4PIG Sus scrofa cDNA 5', mRNA sequence /clone_end=5' /gb=DN110907 /gi=59789449 /ug=Ssc.71896 /len=846
TC379553	0	19	1.04965e-08	8.2747e-08	homologue to UniRef100_A5NLP4 Cluster: LigA; n=1; Methylobacterium sp. 4-46|Rep: LigA - Methylobacterium sp. 4-46, partial (3%)
CO990918	0	19	1.04965e-08	8.29847e-08	-
CX057945	0	19	1.04965e-08	8.28595e-08	-
Ssc.21903	0	19	1.04965e-08	8.2922e-08	1000837 MARC 4PIG Sus scrofa cDNA 3', mRNA sequence /clone_end=3' /gb=DN101407 /gi=59774183 /ug=Ssc.21903 /len=892
Ssc.53468	0	19	1.04965e-08	8.27595e-08	PDUts1146G11 Porcine testis cDNA library I Sus scrofa cDNA clone PDUts1146G11 5', mRNA sequence /clone=PDUts1146G11 /clone_end=5' /gb=CV876016 /gi=84129976 /ug=Ssc.53468 /len=294
TC325947	0	19	1.04965e-08	8.29346e-08	UniRef100_Q9TUB6 Cluster: Chloride channel protein 2 variant; n=1; Sus scrofa|Rep: Chloride channel protein 2 variant - Sus scrofa (Pig), complete
TC353037	0	19	1.04965e-08	8.27221e-08	UniRef100_Q862B1 Cluster: Calcitonin receptor-stimulating peptide; n=1; Sus scrofa|Rep: Calcitonin receptor-stimulating peptide - Sus scrofa (Pig), complete
TC319389	0	19	1.04965e-08	8.2772e-08	similar to UniRef100_Q941L3 Cluster: BONZAI1; n=1; Arabidopsis thaliana|Rep: BONZAI1 - Arabidopsis thaliana (Mouse-ear cress), partial (4%)
Ssc.63051	0	19	1.04965e-08	8.29596e-08	UMC-p8mm4-002-e10 8mm ovarian follicle p8mm Sus scrofa cDNA 3', mRNA sequence /clone_end=3' /gb=CO948264 /gi=51315023 /ug=Ssc.63051 /len=372
TC312072	0	19	1.04965e-08	8.29722e-08	homologue to UniRef100_Q58DQ9 Cluster: Mitochondrial ribosomal protein L11 isoform a; n=1; Bos taurus|Rep: Mitochondrial ribosomal protein L11 isoform a - Bos taurus (Bovine), complete
Ssc.67751	0	19	1.04965e-08	8.30098e-08	rfcc20b_j12.y1 fcc Sus scrofa cDNA 5', mRNA sequence /clone_end=5' /gb=EW183551 /gi=182589412 /ug=Ssc.67751 /len=500
Ssc.40414	0	19	1.04965e-08	8.30224e-08	UMC-p6mm3-001-b12 6mm ovarian follicle p6mm Sus scrofa cDNA 3', mRNA sequence /clone_end=3' /gb=CO946056 /gi=51312815 /ug=Ssc.40414 /len=288
ENSSSCT00000009241	0	19	1.04965e-08	8.29973e-08	cdna:novel chromosome:Sscrofa9:3:87389844:87437663:-1 gene:ENSSSCG00000008440
CF365781	0	19	1.04965e-08	8.28469e-08	-
396993	0	19	1.04965e-08	8.31355e-08	RPL29//ribosomal protein L29
ENSSSCT00000013839	0	19	1.04965e-08	8.306e-08	cdna:known chromosome:Sscrofa9:X:104880782:104891790:1 gene:ENSSSCG00000012658
TC407036	0	19	1.04965e-08	8.30475e-08	similar to UniRef100_Q7T3M5 Cluster: Steroidogenic acute regulatory protein; n=1; Gadus morhua|Rep: Steroidogenic acute regulatory protein - Gadus morhua (Atlantic cod), partial (10%)
EW203631	0	19	1.04965e-08	8.31104e-08	-
Ssc.54360	0	19	1.04965e-08	8.31229e-08	936547 MARC 4PIG Sus scrofa cDNA 3', mRNA sequence /clone_end=3' /gb=CK465436 /gi=40836713 /ug=Ssc.54360 /len=847
TC344418	0	19	1.04965e-08	8.2872e-08	homologue to UniRef100_A7FEE2 Cluster: Lateral flagellar export/assembly protein; n=1; Yersinia pseudotuberculosis IP 31758|Rep: Lateral flagellar export/assembly protein - Yersinia pseudotuberculosis (serotype O:1b / strain IP 31758), partial (5%)
ES447700	0	19	1.04965e-08	8.26972e-08	-
Ssc.21082	0	19	1.04965e-08	8.29095e-08	940684 MARC 4PIG Sus scrofa cDNA 3', mRNA sequence /clone_end=3' /gb=CN153556 /gi=46167986 /ug=Ssc.21082 /len=713
TC401485	0	19	1.04965e-08	8.30726e-08	similar to UniRef100_Q8NEP7 Cluster: Kelch domain-containing protein 9; n=2; Homo sapiens|Rep: Kelch domain-containing protein 9 - Homo sapiens (Human), partial (49%)
TC312591	0	19	1.04965e-08	8.28344e-08	UniRef100_A5GFW1 Cluster: Serine/threonine-protein kinase 6; n=1; Sus scrofa|Rep: Serine/threonine-protein kinase 6 - Sus scrofa (Pig), complete
Ssc.4874	0	19	1.04965e-08	8.27346e-08	1125550 MARC 4PIG Sus scrofa cDNA 3', mRNA sequence /clone_end=3' /gb=DN124627 /gi=59818906 /ug=Ssc.4874 /len=745
TC392800	0	19	1.04965e-08	8.2797e-08	homologue to UniRef100_Q3T022 Cluster: Histone deacetylase complex subunit SAP18; n=1; Bos taurus|Rep: Histone deacetylase complex subunit SAP18 - Bos taurus (Bovine), partial (44%)
TC374024	0	19	1.04965e-08	8.30852e-08	-
CV871621	0	19	1.04965e-08	8.27845e-08	-
CB479522	0	19	1.04965e-08	8.29471e-08	-
Ssc.24382	0	18	2.72296e-08	2.04312e-07	915897 MARC 4PIG Sus scrofa cDNA 5', mRNA sequence /clone_end=5' /gb=CK455320 /gi=40802534 /ug=Ssc.24382 /len=821
DV901850	0	18	2.72296e-08	2.04547e-07	-
Ssc.21309	0	18	2.72296e-08	2.04517e-07	907913 MARC 4PIG Sus scrofa cDNA 3', mRNA sequence /clone_end=3' /gb=CK452305 /gi=40799519 /ug=Ssc.21309 /len=824
TC376640	0	18	2.72296e-08	2.04605e-07	-
Ssc.32003	0	18	2.72296e-08	2.04341e-07	DB814959 full-length enriched swine cDNA library, adult ovary Sus scrofa cDNA 3', mRNA sequence /clone=OVRM10193F11 /clone_end=3' /gb=DB814959 /gi=112748095 /ug=Ssc.32003 /len=602
TC385014	0	18	2.72296e-08	2.04283e-07	-
Ssc.4487	0	18	2.72296e-08	2.04136e-07	952304 MARC 4PIG Sus scrofa cDNA 3', mRNA sequence /clone_end=3' /gb=CN162868 /gi=46177298 /ug=Ssc.4487 /len=798
Ssc.36694	0	18	2.72296e-08	2.04224e-07	908048 MARC 4PIG Sus scrofa cDNA 3', mRNA sequence /clone_end=3' /gb=CK452419 /gi=40799633 /ug=Ssc.36694 /len=839
ENSSSCT00000017316	0	18	2.72296e-08	2.04635e-07	cdna:novel chromosome:Sscrofa9:15:66699517:66805310:-1 gene:ENSSSCG00000015903
ENSSSCT00000013047	0	18	2.72296e-08	2.04253e-07	cdna:novel chromosome:Sscrofa9:13:109513400:109524631:1 gene:ENSSSCG00000011923
Ssc.40510	0	18	2.72296e-08	2.04576e-07	858435 MARC 3PIG Sus scrofa cDNA 3', mRNA sequence /clone_end=3' /gb=CN069612 /gi=45845669 /ug=Ssc.40510 /len=683
Ssc.27163	0	18	2.72296e-08	2.04048e-07	950021 MARC 4PIG Sus scrofa cDNA 3', mRNA sequence /clone_end=3' /gb=CN160802 /gi=46175232 /ug=Ssc.27163 /len=644
Ssc.29838	0	18	2.72296e-08	2.04429e-07	1540004 MARC 3PIG Sus scrofa cDNA 3', mRNA sequence /clone_end=3' /gb=DY421731 /gi=87223034 /ug=Ssc.29838 /len=627
TC372686	0	18	2.72296e-08	2.04107e-07	similar to UniRef100_Q9D8B1 Cluster: Androgen-induced protein 1; n=1; Mus musculus|Rep: Androgen-induced protein 1 - Mus musculus (Mouse), partial (62%)
TC368945	0	18	2.72296e-08	2.04488e-07	similar to UniRef100_Q29MB4 Cluster: GA20105-PA; n=1; Drosophila pseudoobscura|Rep: GA20105-PA - Drosophila pseudoobscura (Fruit fly), partial (4%)
TC339050	0	18	2.72296e-08	2.0399e-07	homologue to UniRef100_UPI0000E22669 Cluster: PREDICTED: F-box and leucine-rich repeat protein 15 isoform 1; n=2; Pan troglodytes|Rep: PREDICTED: F-box and leucine-rich repeat protein 15 isoform 1 - Pan troglodytes, partial (84%)
Ssc.32688	0	18	2.72296e-08	2.04019e-07	rste34_l16.y1 ste Sus scrofa cDNA 5', mRNA sequence /clone_end=5' /gb=EW601181 /gi=183103296 /ug=Ssc.32688 /len=602
TC397379	0	18	2.72296e-08	2.04078e-07	-
TC361728	0	18	2.72296e-08	2.0437e-07	-
Ssc.2727	0	18	2.72296e-08	2.04195e-07	BX915601 Sus Scrofa library (scan) Sus scrofa cDNA clone scan0030.b.05 5prim, mRNA sequence /clone=scan0030.b.05 /clone_end=5' /gb=BX915601 /gi=90244804 /ug=Ssc.2727 /len=816
Ssc.71733	0	18	2.72296e-08	2.04664e-07	Sus scrofa mRNA, clone:OVRM10170H05, expressed in ovary /gb=AK236272 /gi=115551865 /ug=Ssc.71733 /len=1358
Ssc.2207	0	18	2.72296e-08	2.04165e-07	UNL-P-FN-ai-e-10-0-UNL.s1 UNL-P-FN Sus scrofa cDNA clone UNL-P-FN-ai-e-10-0-UNL 3', mRNA sequence /clone=UNL-P-FN-ai-e-10-0-UNL /clone_end=3' /gb=BI233982 /gi=14702425 /ug=Ssc.2207 /len=891
Ssc.3379	0	18	2.72296e-08	2.04459e-07	rtes07_j15.y1 tes Sus scrofa cDNA 5', mRNA sequence /clone_end=5' /gb=EW636403 /gi=183141068 /ug=Ssc.3379 /len=615
TC396966	0	18	2.72296e-08	2.044e-07	weakly similar to UniRef100_Q0CQD0 Cluster: Predicted protein; n=1; Aspergillus terreus NIH2624|Rep: Predicted protein - Aspergillus terreus (strain NIH 2624), partial (12%)
TC383382	0	17	7.06386e-08	4.99832e-07	similar to UniRef100_A8IHX5 Cluster: 2-deoxy-D-gluconate 3-dehydrogenase; n=1; Azorhizobium caulinodans ORS 571|Rep: 2-deoxy-D-gluconate 3-dehydrogenase - Azorhizobium caulinodans (strain ATCC 43989 / DSM 5975 / ORS 571), partial (6%)
Ssc.71304	0	17	7.06386e-08	4.98887e-07	reli1125b_n20.y1 eli Sus scrofa cDNA 5', mRNA sequence /clone_end=5' /gb=EW123211 /gi=182567054 /ug=Ssc.71304 /len=579
Ssc.73403	0	17	7.06386e-08	4.99629e-07	rpty601b_c3.y1 pty Sus scrofa cDNA 5', mRNA sequence /clone_end=5' /gb=EW514189 /gi=183130611 /ug=Ssc.73403 /len=528
TC340753	0	17	7.06386e-08	4.9882e-07	-
Ssc.68614	0	17	7.06386e-08	4.97409e-07	rlnt11c_d21.y1 lnt Sus scrofa cDNA 5', mRNA sequence /clone_end=5' /gb=EW338940 /gi=182780829 /ug=Ssc.68614 /len=202
Ssc.9329	0	17	7.06386e-08	4.98214e-07	MI-P-AY1-nqd-c-07-0-UI.s1 MI-P-AY1 Sus scrofa cDNA clone MI-P-AY1-nqd-c-07-0-UI 3', mRNA sequence /clone=MI-P-AY1-nqd-c-07-0-UI /clone_end=3' /gb=BF710259 /gi=12009736 /ug=Ssc.9329 /len=620
Ssc.68589	0	17	7.06386e-08	4.9808e-07	rlnt27c_h24.y1 lnt Sus scrofa cDNA 5', mRNA sequence /clone_end=5' /gb=EW335965 /gi=182743593 /ug=Ssc.68589 /len=145
TC357416	0	17	7.06386e-08	5.00306e-07	similar to UniRef100_A0KJK1 Cluster: Acetyltransferase, GNAT family; n=1; Aeromonas hydrophila subsp. hydrophila ATCC 7966|Rep: Acetyltransferase, GNAT family - Aeromonas hydrophila subsp. hydrophila (strain ATCC 7966 / NCIB 9240), partial (10%)
Ssc.60183	0	17	7.06386e-08	4.99359e-07	rhyp01c_b1.y1 hyp Sus scrofa cDNA 5', mRNA sequence /clone_end=5' /gb=EW249900 /gi=182444290 /ug=Ssc.60183 /len=433
Ssc.9866	0	17	7.06386e-08	4.99157e-07	1106466 MARC 4PIG Sus scrofa cDNA 3', mRNA sequence /clone_end=3' /gb=DN108918 /gi=59785417 /ug=Ssc.9866 /len=845
Ssc.55153	0	17	7.06386e-08	4.97744e-07	Sus scrofa mRNA, clone:LVRM10158E11, expressed in liver /gb=AK233492 /gi=115554482 /ug=Ssc.55153 /len=1641
AJ658100	0	17	7.06386e-08	4.98685e-07	-
TC368419	0	17	7.06386e-08	4.99764e-07	homologue to UniRef100_P02067 Cluster: Hemoglobin subunit beta; n=1; Sus scrofa|Rep: Hemoglobin subunit beta - Sus scrofa (Pig), complete
TC332230	0	17	7.06386e-08	4.98954e-07	-
Ssc.45947	0	17	7.06386e-08	4.99697e-07	AJ954246 KN404_1 Sus scrofa cDNA clone C0007742a19 5', mRNA sequence /clone=C0007742a19 /clone_end=5' /gb=AJ954246 /gi=74371062 /ug=Ssc.45947 /len=857
TC313122	0	17	7.06386e-08	4.98281e-07	UniRef100_Q2EN89 Cluster: CCL5; n=2; Sus scrofa|Rep: CCL5 - Sus scrofa (Pig), complete
Ssc.64856	0	17	7.06386e-08	4.98349e-07	rpfco0123_l3.y1 fco Sus scrofa cDNA 5', mRNA sequence /clone_end=5' /gb=EW193516 /gi=182497451 /ug=Ssc.64856 /len=544
Ssc.12966	0	17	7.06386e-08	5.00035e-07	1104955 MARC 4PIG Sus scrofa cDNA 3', mRNA sequence /clone_end=3' /gb=DN107503 /gi=59782766 /ug=Ssc.12966 /len=827
Ssc.59528	0	17	7.06386e-08	4.97811e-07	AJ954973 KN404_1 Sus scrofa cDNA clone C0007735k08 3', mRNA sequence /clone=C0007735k08 /clone_end=3' /gb=AJ954973 /gi=74371789 /ug=Ssc.59528 /len=727
TC389063	0	17	7.06386e-08	4.99967e-07	homologue to UniRef100_O97725 Cluster: NADH dehydrogenase [ubiquinone] 1 alpha subcomplex subunit 12; n=1; Bos taurus|Rep: NADH dehydrogenase [ubiquinone] 1 alpha subcomplex subunit 12 - Bos taurus (Bovine), partial (39%)
Ssc.18235	0	17	7.06386e-08	5.00373e-07	1139898 MARC 4PIG Sus scrofa cDNA 3', mRNA sequence /clone_end=3' /gb=DN126008 /gi=59820287 /ug=Ssc.18235 /len=835
TC373012	0	17	7.06386e-08	4.97878e-07	UniRef100_P10768 Cluster: S-formylglutathione hydrolase; n=1; Homo sapiens|Rep: S-formylglutathione hydrolase - Homo sapiens (Human), partial (9%)
TC385955	0	17	7.06386e-08	4.99224e-07	UniRef100_P50578 Cluster: Alcohol dehydrogenase [NADP+]; n=1; Sus scrofa|Rep: Alcohol dehydrogenase [NADP+] - Sus scrofa (Pig), partial (23%)
Ssc.62631	0	17	7.06386e-08	4.99022e-07	950303 MARC 4PIG Sus scrofa cDNA 3', mRNA sequence /clone_end=3' /gb=CN161056 /gi=46175486 /ug=Ssc.62631 /len=725
Ssc.5021	0	17	7.06386e-08	4.98483e-07	947623 MARC 4PIG Sus scrofa cDNA 5', mRNA sequence /clone_end=5' /gb=CN158807 /gi=46173237 /ug=Ssc.5021 /len=874
Ssc.57935	0	17	7.06386e-08	4.99426e-07	830958 MARC 3PIG Sus scrofa cDNA 3', mRNA sequence /clone_end=3' /gb=CF363125 /gi=34163460 /ug=Ssc.57935 /len=707
Ssc.68192	0	17	7.06386e-08	5.00103e-07	rhyp22c_o4.y1 hyp Sus scrofa cDNA 5', mRNA sequence /clone_end=5' /gb=EW247460 /gi=182475523 /ug=Ssc.68192 /len=239
DB809268	0	17	7.06386e-08	5.0017e-07	-
Ssc.19761	0	17	7.06386e-08	4.97677e-07	949429 MARC 4PIG Sus scrofa cDNA 3', mRNA sequence /clone_end=3' /gb=CN160262 /gi=46174692 /ug=Ssc.19761 /len=916
EV978949	0	17	7.06386e-08	4.99089e-07	-
Ssc.1438	0	17	7.06386e-08	4.97945e-07	936453 MARC 4PIG Sus scrofa cDNA 3', mRNA sequence /clone_end=3' /gb=CK465351 /gi=40836628 /ug=Ssc.1438 /len=880
TC317328	0	17	7.06386e-08	4.98416e-07	-
Ssc.62531	0	17	7.06386e-08	4.97476e-07	ruio11_e22.y1 kid Sus scrofa cDNA 5', mRNA sequence /clone_end=5' /gb=EW299852 /gi=182446715 /ug=Ssc.62531 /len=627
100153487	0	17	7.06386e-08	4.9761e-07	LOC100153487//similar to putative c-Myc-responsive
Ssc.67172	0	17	7.06386e-08	4.98013e-07	reje40b_l23.y1 eje Sus scrofa cDNA 5', mRNA sequence /clone_end=5' /gb=EW109417 /gi=182612555 /ug=Ssc.67172 /len=551
GENSCAN00000043754	0	17	7.06386e-08	4.98618e-07	cdna:Genscan chromosome:Sscrofa9:8:115893406:115897273:-1
TC304350	0	17	7.06386e-08	4.9855e-07	-
TC354970	0	17	7.06386e-08	5.00238e-07	similar to UniRef100_Q53H65 Cluster: RNA binding motif protein 28 variant; n=1; Homo sapiens|Rep: RNA binding motif protein 28 variant - Homo sapiens (Human), partial (15%)
Ssc.21382	0	17	7.06386e-08	4.97543e-07	885515 MARC 4PIG Sus scrofa cDNA 3', mRNA sequence /clone_end=3' /gb=CF792566 /gi=37797127 /ug=Ssc.21382 /len=530
Ssc.40130	0	17	7.06386e-08	4.98752e-07	Sus scrofa mRNA, clone:AMP010025D11, expressed in alveolar macrophage /gb=AK230687 /gi=115545572 /ug=Ssc.40130 /len=2546
Ssc.22943	0	17	7.06386e-08	4.999e-07	BX671308 Sus Scrofa library (scac) Sus scrofa cDNA clone scac0032.j.22 3prim, mRNA sequence /clone=scac0032.j.22 /clone_end=3' /gb=BX671308 /gi=90246298 /ug=Ssc.22943 /len=878
TC399661	0	17	7.06386e-08	4.99494e-07	-
Ssc.13229	0	17	7.06386e-08	4.99562e-07	1117431 MARC 4PIG Sus scrofa cDNA 3', mRNA sequence /clone_end=3' /gb=DN117734 /gi=59811994 /ug=Ssc.13229 /len=834
Ssc.24071	0	17	7.06386e-08	4.98147e-07	1574318 MARC 3PIG Sus scrofa cDNA 5', mRNA sequence /clone_end=5' /gb=DY438078 /gi=87239381 /ug=Ssc.24071 /len=638
Ssc.5470	0	17	7.06386e-08	4.99291e-07	MI-P-NA-aeo-b-11-1-UM.s1 MI-P-NA Sus scrofa cDNA clone MI-P-NA-aeo-b-11-1-UM 3', mRNA sequence /clone=MI-P-NA-aeo-b-11-1-UM /clone_end=3' /gb=BQ602611 /gi=21549337 /ug=Ssc.5470 /len=736
TC355384	0	16	1.83249e-07	1.22052e-06	homologue to UniRef100_A4Z949 Cluster: Transposase-like protein; n=4; Canis lupus familiaris|Rep: Transposase-like protein - Canis familiaris (Dog), partial (40%)
TC312221	0	16	1.83249e-07	1.2168e-06	UniRef100_Q12V55 Cluster: UbiA prenyltransferase; n=1; Methanococcoides burtonii DSM 6242|Rep: UbiA prenyltransferase - Methanococcoides burtonii (strain DSM 6242), partial (5%)
ENSSSCT00000004318	0	16	1.83249e-07	1.22083e-06	cdna:novel chromosome:Sscrofa9:6:118182207:118192668:-1 gene:ENSSSCG00000003903
TC340612	0	16	1.83249e-07	1.21789e-06	-
TC383881	0	16	1.83249e-07	1.22099e-06	-
BG732675	0	16	1.83249e-07	1.21758e-06	-
Ssc.51014	0	16	1.83249e-07	1.21634e-06	815003 MARC 3PIG Sus scrofa cDNA 3', mRNA sequence /clone_end=3' /gb=CF179958 /gi=33291734 /ug=Ssc.51014 /len=635
EW007485	0	16	1.83249e-07	1.21959e-06	-
Ssc.41355	0	16	1.83249e-07	1.21882e-06	AJ659782 KN277 Sus scrofa cDNA clone C0005217_D01, mRNA sequence /clone=C0005217_D01 /gb=AJ659782 /gi=49343913 /ug=Ssc.41355 /len=537
TC389009	0	16	1.83249e-07	1.21944e-06	UniRef100_Q0H2C7 Cluster: Delta-like 1 isoform B; n=1; Sus scrofa|Rep: Delta-like 1 isoform B - Sus scrofa (Pig), partial (34%)
Ssc.57283	0	16	1.83249e-07	1.21913e-06	999108 MARC 4PIG Sus scrofa cDNA 3', mRNA sequence /clone_end=3' /gb=CN167016 /gi=46181446 /ug=Ssc.57283 /len=899
TC387228	0	16	1.83249e-07	1.21742e-06	-
EW197422	0	16	1.83249e-07	1.2199e-06	-
Ssc.27555	0	16	1.83249e-07	1.22037e-06	940954 MARC 4PIG Sus scrofa cDNA 3', mRNA sequence /clone_end=3' /gb=CN153803 /gi=46168233 /ug=Ssc.27555 /len=838
EW231468	0	16	1.83249e-07	1.21897e-06	-
TC369061	0	16	1.83249e-07	1.21603e-06	homologue to UniRef100_UPI0000D9D356 Cluster: PREDICTED: potassium channel, subfamily K, member 3; n=1; Macaca mulatta|Rep: PREDICTED: potassium channel, subfamily K, member 3 - Macaca mulatta, partial (7%)
BM083167	0	16	1.83249e-07	1.22021e-06	-
EW479595	0	16	1.83249e-07	1.21835e-06	-
Ssc.6041	0	16	1.83249e-07	1.21572e-06	jns116_G10.f jns Sus scrofa cDNA 5', mRNA sequence /clone_end=5' /gb=CB476141 /gi=29282527 /ug=Ssc.6041 /len=542
TC381003	0	16	1.83249e-07	1.21619e-06	similar to UniRef100_UPI00004C0660 Cluster: Sodium/glucose cotransporter 2 (Na(+)/glucose cotransporter 2) (Low affinity sodium-glucose cotransporter).; n=1; Canis lupus familiaris|Rep: Sodium/glucose cotransporter 2 (Na(+)/glucose cotransporter 2) (Low affinity sodium-glucose cotransporter). - Canis familiaris, partial (19%)
TC319874	0	16	1.83249e-07	1.21975e-06	weakly similar to UniRef100_Q2SD75 Cluster: Cytochrome c peroxidase; n=1; Hahella chejuensis KCTC 2396|Rep: Cytochrome c peroxidase - Hahella chejuensis (strain KCTC 2396), partial (5%)
Ssc.58788	0	16	1.83249e-07	1.21557e-06	936599 MARC 4PIG Sus scrofa cDNA 3', mRNA sequence /clone_end=3' /gb=CK465485 /gi=40836762 /ug=Ssc.58788 /len=736
TC303815	0	16	1.83249e-07	1.21588e-06	-
CB471180	0	16	1.83249e-07	1.22006e-06	-
CN154400	0	16	1.83249e-07	1.21665e-06	-
TC399646	0	16	1.83249e-07	1.21711e-06	homologue to UniRef100_A5D9F9 Cluster: Transducer of ERBB2, 1; n=1; Bos taurus|Rep: Transducer of ERBB2, 1 - Bos taurus (Bovine), partial (42%)
TC346960	0	16	1.83249e-07	1.21649e-06	-
Ssc.69766	0	16	1.83249e-07	1.21696e-06	rton1202b_d1.y1 ton Sus scrofa cDNA 5', mRNA sequence /clone_end=5' /gb=EW654846 /gi=183061445 /ug=Ssc.69766 /len=403
Ssc.27537	0	16	1.83249e-07	1.21928e-06	949299 MARC 4PIG Sus scrofa cDNA 3', mRNA sequence /clone_end=3' /gb=CN160141 /gi=46174571 /ug=Ssc.27537 /len=868
ENSSSCT00000005568	0	16	1.83249e-07	1.2182e-06	cdna:novel chromosome:Sscrofa9:1:192775785:192829579:-1 gene:ENSSSCG00000005051
Ssc.70951	0	16	1.83249e-07	1.21851e-06	AJ956253 KN404_2 Sus scrofa cDNA clone C0007754b07 3', mRNA sequence /clone=C0007754b07 /clone_end=3' /gb=AJ956253 /gi=74373069 /ug=Ssc.70951 /len=375
TC383351	0	16	1.83249e-07	1.21804e-06	similar to UniRef100_P19706 Cluster: Myosin heavy chain IB; n=1; Acanthamoeba castellanii|Rep: Myosin heavy chain IB - Acanthamoeba castellanii (Amoeba), partial (3%)
TC335627	0	16	1.83249e-07	1.22068e-06	similar to UniRef100_A5Z0F6 Cluster: Endonuclease/reverse transcriptase; n=1; Sus scrofa|Rep: Endonuclease/reverse transcriptase - Sus scrofa (Pig), partial (7%)
Ssc.70416	0	16	1.83249e-07	1.21866e-06	reru10c_h13.y1 eru Sus scrofa cDNA 5', mRNA sequence /clone_end=5' /gb=EW132488 /gi=182514802 /ug=Ssc.70416 /len=557
Ssc.26717	0	16	1.83249e-07	1.21773e-06	1104860 MARC 4PIG Sus scrofa cDNA 3', mRNA sequence /clone_end=3' /gb=DN107413 /gi=59782676 /ug=Ssc.26717 /len=838
TC395755	0	16	1.83249e-07	1.21727e-06	weakly similar to UniRef100_Q7UJI4 Cluster: Thiol:disulfide interchange protein dsbD [precursor]; n=1; Pirellula sp.|Rep: Thiol:disulfide interchange protein dsbD [precursor] - Rhodopirellula baltica, partial (3%)
100154711	0	15	4.7538e-07	2.9767e-06	LOC100154711//similar to chaperonin containing TCP1, subunit 3 (gamma)
Ssc.54818	0	15	4.7538e-07	2.98995e-06	rjej01b_n4.y1 jej Sus scrofa cDNA 5', mRNA sequence /clone_end=5' /gb=EW292567 /gi=182518821 /ug=Ssc.54818 /len=379
TC382042	0	15	4.7538e-07	2.99427e-06	similar to UniRef100_Q3B8R4 Cluster: RGD1359202 protein; n=1; Rattus norvegicus|Rep: RGD1359202 protein - Rattus norvegicus (Rat), partial (10%)
Ssc.22073	0	15	4.7538e-07	2.986e-06	1105713 MARC 4PIG Sus scrofa cDNA 3', mRNA sequence /clone_end=3' /gb=DN108217 /gi=59783797 /ug=Ssc.22073 /len=793
Ssc.13690	0	15	4.7538e-07	2.9817e-06	AJ963711 KN404_2 Sus scrofa cDNA clone C0007759b22 3', mRNA sequence /clone=C0007759b22 /clone_end=3' /gb=AJ963711 /gi=74380527 /ug=Ssc.13690 /len=914
TC366908	0	15	4.7538e-07	2.99247e-06	UniRef100_Q4S4C3 Cluster: Chromosome 2 SCAF14738, whole genome shotgun sequence; n=1; Tetraodon nigroviridis|Rep: Chromosome 2 SCAF14738, whole genome shotgun sequence - Tetraodon nigroviridis (Green puffer), partial (63%)
Ssc.52167	0	15	4.7538e-07	2.99391e-06	MI-P-AY1-nra-d-08-0-UI.s1 MI-P-AY1 Sus scrofa cDNA clone MI-P-AY1-nra-d-08-0-UI 3', mRNA sequence /clone=MI-P-AY1-nra-d-08-0-UI /clone_end=3' /gb=BF710821 /gi=12010298 /ug=Ssc.52167 /len=299
Ssc.58036	0	15	4.7538e-07	2.99067e-06	BX914471 Sus Scrofa library (scan) Sus scrofa cDNA clone scan0001.f.14 5prim, mRNA sequence /clone=scan0001.f.14 /clone_end=5' /gb=BX914471 /gi=90237139 /ug=Ssc.58036 /len=817
Ssc.59789	0	15	4.7538e-07	2.98851e-06	DB807904 full-length enriched swine cDNA library, adult liver Sus scrofa cDNA 3', mRNA sequence /clone=LVR010009F01 /clone_end=3' /gb=DB807904 /gi=112780330 /ug=Ssc.59789 /len=737
Ssc.38034	0	15	4.7538e-07	2.98815e-06	rebs04c_e2.y1 ebs Sus scrofa cDNA 5', mRNA sequence /clone_end=5' /gb=EW080828 /gi=181212843 /ug=Ssc.38034 /len=646
TC375111	0	15	4.7538e-07	2.98099e-06	-
TC381549	0	15	4.7538e-07	2.99103e-06	similar to UniRef100_A5Z0F5 Cluster: Transposase; n=1; Sus scrofa|Rep: Transposase - Sus scrofa (Pig), partial (14%)
TC346648	0	15	4.7538e-07	2.98743e-06	homologue to UniRef100_Q2TBX1 Cluster: Cytokine induced protein 29 kDa; n=1; Bos taurus|Rep: Cytokine induced protein 29 kDa - Bos taurus (Bovine), complete
Ssc.48856	0	15	4.7538e-07	2.97956e-06	AJ944278 CSEQRAN17 Sus scrofa cDNA clone C0007316l04 5', mRNA sequence /clone=C0007316l04 /clone_end=5' /gb=AJ944278 /gi=74361020 /ug=Ssc.48856 /len=743
Ssc.4125	0	15	4.7538e-07	2.97599e-06	899820 MARC 4PIG Sus scrofa cDNA 3', mRNA sequence /clone_end=3' /gb=CK450302 /gi=40797516 /ug=Ssc.4125 /len=853
Ssc.59403	0	15	4.7538e-07	2.98636e-06	1119668 MARC 4PIG Sus scrofa cDNA 3', mRNA sequence /clone_end=3' /gb=DN119720 /gi=59813980 /ug=Ssc.59403 /len=622
TC373639	0	15	4.7538e-07	2.97635e-06	-
Ssc.3909	0	15	4.7538e-07	2.99463e-06	MI-P-E7-agm-b-11-1-UM.s1 MI-P-E7 Sus scrofa cDNA clone MI-P-E7-agm-b-11-1-UM 3', mRNA sequence /clone=MI-P-E7-agm-b-11-1-UM /clone_end=3' /gb=BQ600255 /gi=21546981 /ug=Ssc.3909 /len=615
TC395765	0	15	4.7538e-07	2.99211e-06	similar to UniRef100_Q12ML1 Cluster: Alpha amylase, catalytic region precursor; n=1; Shewanella denitrificans OS217|Rep: Alpha amylase, catalytic region precursor - Shewanella denitrificans (strain OS217 / ATCC BAA-1090 / DSM 15013), partial (3%)
Ssc.21135	0	15	4.7538e-07	2.97777e-06	998211 MARC 4PIG Sus scrofa cDNA 3', mRNA sequence /clone_end=3' /gb=CN166539 /gi=46180969 /ug=Ssc.21135 /len=866
Ssc.54256	0	15	4.7538e-07	2.97813e-06	930092 MARC 4PIG Sus scrofa cDNA 3', mRNA sequence /clone_end=3' /gb=CK459865 /gi=40831146 /ug=Ssc.54256 /len=797
TC325909	0	15	4.7538e-07	2.98492e-06	-
CR939606	0	15	4.7538e-07	2.98385e-06	-
BX677261	0	15	4.7538e-07	2.98134e-06	-
DY414977	0	15	4.7538e-07	2.98313e-06	-
BF703774	0	15	4.7538e-07	2.97742e-06	-
Ssc.34415	0	15	4.7538e-07	2.98779e-06	rmed04c_j1.y1 med Sus scrofa cDNA 5', mRNA sequence /clone_end=5' /gb=EW385579 /gi=182787764 /ug=Ssc.34415 /len=669
GENSCAN00000021399	0	15	4.7538e-07	2.98672e-06	cdna:Genscan chromosome:Sscrofa9:4:86697024:86754351:-1
GENSCAN00000026935	0	15	4.7538e-07	2.98206e-06	cdna:Genscan chromosome:Sscrofa9:14:50197139:50197637:1
Ssc.30780	0	15	4.7538e-07	2.98277e-06	DB806927 full-length enriched swine cDNA library, adult lung Sus scrofa cDNA 3', mRNA sequence /clone=LNG010019F01 /clone_end=3' /gb=DB806927 /gi=112776573 /ug=Ssc.30780 /len=634
TC341290	0	15	4.7538e-07	2.98242e-06	homologue to UniRef100_Q6P5W2 Cluster: LOC400590 protein; n=1; Homo sapiens|Rep: LOC400590 protein - Homo sapiens (Human), partial (43%)
Ssc.4646	0	15	4.7538e-07	2.9792e-06	UNL-P-FN-bm-d-01-0-UNL.s1 UNL-P-FN Sus scrofa cDNA clone UNL-P-FN-bm-d-01-0-UNL 3', mRNA sequence /clone=UNL-P-FN-bm-d-01-0-UNL /clone_end=3' /gb=BI182604 /gi=14657013 /ug=Ssc.4646 /len=777
TC322291	0	15	4.7538e-07	2.99175e-06	UniRef100_A0QGR3 Cluster: PE family protein; n=1; Mycobacterium avium 104|Rep: PE family protein - Mycobacterium avium (strain 104), partial (13%)
Ssc.51328	0	15	4.7538e-07	2.98959e-06	UMC-pnatal4-002-e02 Perinatal ovary pnatal Sus scrofa cDNA 3', mRNA sequence /clone_end=3' /gb=CO953850 /gi=51330913 /ug=Ssc.51328 /len=335
Ssc.56480	0	15	4.7538e-07	2.98707e-06	MI-P-E3-aaf-a-07-1-UM.s1 MI-P-E3 Sus scrofa cDNA clone MI-P-E3-aaf-a-07-1-UM 3', mRNA sequence /clone=MI-P-E3-aaf-a-07-1-UM /clone_end=3' /gb=BF701867 /gi=11987281 /ug=Ssc.56480 /len=295
Ssc.69028	0	15	4.7538e-07	2.97991e-06	rnep23c_p14.y1 nep Sus scrofa cDNA 5', mRNA sequence /clone_end=5' /gb=EW440533 /gi=182826956 /ug=Ssc.69028 /len=200
BF190793	0	15	4.7538e-07	2.97884e-06	-
BX666114	0	15	4.7538e-07	2.98528e-06	-
CX056876	0	15	4.7538e-07	2.98421e-06	-
TC393431	0	15	4.7538e-07	2.99319e-06	-
BE014618	0	15	4.7538e-07	2.98063e-06	-
Ssc.17567	0	15	4.7538e-07	2.99283e-06	BX668976 Sus Scrofa library (scac) Sus scrofa cDNA clone scac0028.e.20 5prim, mRNA sequence /clone=scac0028.e.20 /clone_end=5' /gb=BX668976 /gi=90227817 /ug=Ssc.17567 /len=782
TC396156	0	15	4.7538e-07	2.99355e-06	similar to UniRef100_UPI0000EB19F2 Cluster: Glutamate [NMDA] receptor subunit 3B precursor (N-methyl-D-aspartate receptor subtype NR3B) (NR3B) (NMDAR3B).; n=1; Canis lupus familiaris|Rep: Glutamate [NMDA] receptor subunit 3B precursor (N-methyl-D-aspartate receptor subtype NR3B) (NR3B) (NMDAR3B). - Canis familiaris, partial (7%)
TC346990	0	15	4.7538e-07	2.98456e-06	weakly similar to UniRef100_Q9IPQ8 Cluster: EBNA-1; n=1; Cynomolgus Epstein-Barr Virus Si-IIA|Rep: EBNA-1 - Cynomolgus Epstein-Barr Virus Si-IIA, partial (6%)
Ssc.44472	0	15	4.7538e-07	2.98923e-06	AJ961680 KN404_2 Sus scrofa cDNA clone C0007753g19 3', mRNA sequence /clone=C0007753g19 /clone_end=3' /gb=AJ961680 /gi=74378496 /ug=Ssc.44472 /len=704
Ssc.56751	0	15	4.7538e-07	2.97849e-06	AJ961407 KN404_2 Sus scrofa cDNA clone C0007748m16 3', mRNA sequence /clone=C0007748m16 /clone_end=3' /gb=AJ961407 /gi=74378223 /ug=Ssc.56751 /len=771
Ssc.40464	0	15	4.7538e-07	2.99031e-06	rfbs3921b_n11.y1 fbs Sus scrofa cDNA 5', mRNA sequence /clone_end=5' /gb=EW169839 /gi=182582889 /ug=Ssc.40464 /len=611
Ssc.57806	0	15	4.7538e-07	2.98349e-06	DB817544 full-length enriched swine cDNA library, adult trachea Sus scrofa cDNA 3', mRNA sequence /clone=TCH010049H02 /clone_end=3' /gb=DB817544 /gi=112762997 /ug=Ssc.57806 /len=778
BF712131	0	15	4.7538e-07	2.98027e-06	-
Ssc.38664	0	15	4.7538e-07	2.99499e-06	Sus scrofa mRNA, clone:UTR010031C04, expressed in uterus /gb=AK240105 /gi=115554310 /ug=Ssc.38664 /len=2138
Ssc.18117	0	15	4.7538e-07	2.98564e-06	815114 MARC 3PIG Sus scrofa cDNA 3', mRNA sequence /clone_end=3' /gb=CF180057 /gi=33291833 /ug=Ssc.18117 /len=641
GENSCAN00000017120	0	15	4.7538e-07	2.97706e-06	cdna:Genscan chromosome:Sscrofa9:3:94021481:94092699:1
TC361122	0	15	4.7538e-07	2.99139e-06	homologue to UniRef100_A6QL92 Cluster: Solute carrier family 35 member F5; n=1; Bos taurus|Rep: Solute carrier family 35 member F5 - Bos taurus (Bovine), partial (41%)
Ssc.47490	0	15	4.7538e-07	2.98887e-06	816027 MARC 3PIG Sus scrofa cDNA 3', mRNA sequence /clone_end=3' /gb=CF180863 /gi=33292639 /ug=Ssc.47490 /len=737
TC379202	0	14	1.23322e-06	7.29085e-06	-
TC319189	0	14	1.23322e-06	7.27604e-06	-
Ssc.44342	0	14	1.23322e-06	7.28591e-06	AJ955191 KN404_1 Sus scrofa cDNA clone C0007741g17 5', mRNA sequence /clone=C0007741g17 /clone_end=5' /gb=AJ955191 /gi=74372007 /ug=Ssc.44342 /len=814
Ssc.70279	0	14	1.23322e-06	7.28508e-06	243555 MARC 2PIG Sus scrofa cDNA 5', mRNA sequence /clone_end=5' /gb=BF192380 /gi=11075758 /ti=470937034 /ug=Ssc.70279 /len=447
TC394846	0	14	1.23322e-06	7.25313e-06	-
Ssc.3711	0	14	1.23322e-06	7.27112e-06	907609 MARC 4PIG Sus scrofa cDNA 3', mRNA sequence /clone_end=3' /gb=CK452021 /gi=40799235 /ug=Ssc.3711 /len=828
Ssc.3235	0	14	1.23322e-06	7.28179e-06	rnms09_n23.y1 nms Sus scrofa cDNA 5', mRNA sequence /clone_end=5' /gb=EW476119 /gi=182866631 /ug=Ssc.3235 /len=597
Ssc.8526	0	14	1.23322e-06	7.27522e-06	937411 MARC 4PIG Sus scrofa cDNA 3', mRNA sequence /clone_end=3' /gb=CK466227 /gi=40837504 /ug=Ssc.8526 /len=855
Ssc.58883	0	14	1.23322e-06	7.2458e-06	940589 MARC 4PIG Sus scrofa cDNA 3', mRNA sequence /clone_end=3' /gb=CN153469 /gi=46167899 /ug=Ssc.58883 /len=607
TC375021	0	14	1.23322e-06	7.27276e-06	weakly similar to UniRef100_Q9SBM1 Cluster: Hydroxyproline-rich glycoprotein DZ-HRGP precursor; n=1; Volvox carteri f. nagariensis|Rep: Hydroxyproline-rich glycoprotein DZ-HRGP precursor - Volvox carteri f. nagariensis, partial (7%)
TC366366	0	14	1.23322e-06	7.28755e-06	-
Ssc.58169	0	14	1.23322e-06	7.2958e-06	921090 MARC 4PIG Sus scrofa cDNA 3', mRNA sequence /clone_end=3' /gb=CK456842 /gi=40804056 /ug=Ssc.58169 /len=888
AJ952240	0	14	1.23322e-06	7.29497e-06	-
Ssc.44930	0	14	1.23322e-06	7.28344e-06	1097501 MARC 4PIG Sus scrofa cDNA 3', mRNA sequence /clone_end=3' /gb=DN102552 /gi=59775328 /ug=Ssc.44930 /len=883
CB469868	0	14	1.23322e-06	7.2613e-06	-
Ssc.1694	0	14	1.23322e-06	7.29662e-06	DB820206 full-length enriched swine cDNA library, adult uterus Sus scrofa cDNA 3', mRNA sequence /clone=UTR010023A09 /clone_end=3' /gb=DB820206 /gi=112783227 /ug=Ssc.1694 /len=849
Ssc.13292	0	14	1.23322e-06	7.25068e-06	Sus scrofa mRNA, clone:OVRM10207A02, expressed in ovary /gb=AK236597 /gi=115553394 /ug=Ssc.13292 /len=1859
Ssc.11499	0	14	1.23322e-06	7.26866e-06	UNL-P-FN-bu-e-01-0-UNL.s1 UNL-P-FN Sus scrofa cDNA clone UNL-P-FN-bu-e-01-0-UNL 3', mRNA sequence /clone=UNL-P-FN-bu-e-01-0-UNL /clone_end=3' /gb=BI183093 /gi=14657502 /ug=Ssc.11499 /len=815
TC336840	0	14	1.23322e-06	7.2744e-06	homologue to UniRef100_A7YY41 Cluster: MGC166219 protein; n=1; Bos taurus|Rep: MGC166219 protein - Bos taurus (Bovine), partial (38%)
BF703551	0	14	1.23322e-06	7.26948e-06	-
Ssc.37913	0	14	1.23322e-06	7.29745e-06	1139669 MARC 4PIG Sus scrofa cDNA 3', mRNA sequence /clone_end=3' /gb=DN125794 /gi=59820073 /ug=Ssc.37913 /len=862
TC325450	0	14	1.23322e-06	7.25884e-06	weakly similar to UniRef100_Q4SNV5 Cluster: Chromosome 15 SCAF14542, whole genome shotgun sequence; n=1; Tetraodon nigroviridis|Rep: Chromosome 15 SCAF14542, whole genome shotgun sequence - Tetraodon nigroviridis (Green puffer), partial (18%)
Ssc.40943	0	14	1.23322e-06	7.26211e-06	1106459 MARC 4PIG Sus scrofa cDNA 3', mRNA sequence /clone_end=3' /gb=DN108911 /gi=59785403 /ug=Ssc.40943 /len=768
Ssc.10444	0	14	1.23322e-06	7.30075e-06	ESTPBL130 differential display RT-PCR clones Sus scrofa cDNA clone BL130, mRNA sequence /clone=BL130 /gb=BF713785 /gi=18002793 /ug=Ssc.10444 /len=274
Ssc.14385	0	14	1.23322e-06	7.2892e-06	MI-P-HO-ahu-g-10-1-UM.s1 MI-P-HO Sus scrofa cDNA clone MI-P-HO-ahu-g-10-1-UM 3', mRNA sequence /clone=MI-P-HO-ahu-g-10-1-UM /clone_end=3' /gb=BQ602094 /gi=21548820 /ug=Ssc.14385 /len=521
TC318777	0	14	1.23322e-06	7.26539e-06	-
TC400598	0	14	1.23322e-06	7.28097e-06	similar to UniRef100_Q6FKP4 Cluster: Similarities with sp|Q12114 Saccharomyces cerevisiae YLR330w CHS5; n=1; Candida glabrata|Rep: Similarities with sp|Q12114 Saccharomyces cerevisiae YLR330w CHS5 - Candida glabrata (Yeast) (Torulopsis glabrata), partial (6%)
TC367940	0	14	1.23322e-06	7.29827e-06	UniRef100_P32119 Cluster: Peroxiredoxin-2; n=2; Catarrhini|Rep: Peroxiredoxin-2 - Homo sapiens (Human), partial (28%)
Ssc.16744	0	14	1.23322e-06	7.28673e-06	jns96_H08.f jns Sus scrofa cDNA 5', mRNA sequence /clone_end=5' /gb=CB482729 /gi=29289115 /ug=Ssc.16744 /len=676
AW436618	0	14	1.23322e-06	7.24987e-06	-
DB808970	0	14	1.23322e-06	7.2991e-06	-
TC342471	0	14	1.23322e-06	7.24824e-06	-
EW576412	0	14	1.23322e-06	7.26375e-06	-
TC360560	0	14	1.23322e-06	7.25721e-06	-
TC374712	0	14	1.23322e-06	7.2515e-06	homologue to UniRef100_Q95M34 Cluster: Immunogobulin gamma 1 heavy chain constant region; n=1; Equus caballus|Rep: Immunogobulin gamma 1 heavy chain constant region - Equus caballus (Horse), partial (9%)
TC306226	0	14	1.23322e-06	7.26702e-06	similar to UniRef100_Q8R9Z0 Cluster: Flagellar biosynthesis/type III secretory pathway protein; n=1; Thermoanaerobacter tengcongensis|Rep: Flagellar biosynthesis/type III secretory pathway protein - Thermoanaerobacter tengcongensis, partial (9%)
Ssc.17401	0	14	1.23322e-06	7.2925e-06	rhyp01c_a19.y1 hyp Sus scrofa cDNA 5', mRNA sequence /clone_end=5' /gb=EW247128 /gi=182493130 /ug=Ssc.17401 /len=569
TC328276	0	14	1.23322e-06	7.24498e-06	-
TC337047	0	14	1.23322e-06	7.25395e-06	UniRef100_Q6FI68 Cluster: KBTBD7 protein; n=1; Homo sapiens|Rep: KBTBD7 protein - Homo sapiens (Human), partial (15%)
TC371624	0	14	1.23322e-06	7.24905e-06	-
TC321102	0	14	1.23322e-06	7.25966e-06	-
Ssc.39123	0	14	1.23322e-06	7.26784e-06	Sus scrofa mRNA, clone:TES010016H03, expressed in testis /gb=AK238430 /gi=115549622 /ug=Ssc.39123 /len=1715
TC337896	0	14	1.23322e-06	7.29167e-06	similar to UniRef100_A7Z7H6 Cluster: YsbB; n=1; Bacillus amyloliquefaciens FZB42|Rep: YsbB - Bacillus amyloliquefaciens (strain FZB42), partial (7%)
TC341283	0	14	1.23322e-06	7.25231e-06	similar to UniRef100_A6WEA3 Cluster: Glycosyl transferase group 1; n=1; Kineococcus radiotolerans SRS30216|Rep: Glycosyl transferase group 1 - Kineococcus radiotolerans SRS30216, partial (5%)
TC354422	0	14	1.23322e-06	7.25558e-06	homologue to UniRef100_UPI0000E20499 Cluster: PREDICTED: family with sequence similarity 13, member A1 isoform 1; n=1; Pan troglodytes|Rep: PREDICTED: family with sequence similarity 13, member A1 isoform 1 - Pan troglodytes, partial (63%)
TC354488	0	14	1.23322e-06	7.27933e-06	homologue to UniRef100_Q2KIB7 Cluster: LOC613274 protein; n=2; Bos taurus|Rep: LOC613274 protein - Bos taurus (Bovine), complete
TC369959	0	14	1.23322e-06	7.24417e-06	UniRef100_Q5BMD3 Cluster: Kv channel interacting protein 1; n=1; Sus scrofa|Rep: Kv channel interacting protein 1 - Sus scrofa (Pig), complete
Ssc.13739	0	14	1.23322e-06	7.29332e-06	1125251 MARC 4PIG Sus scrofa cDNA 3', mRNA sequence /clone_end=3' /gb=DN124360 /gi=59818639 /ug=Ssc.13739 /len=858
Ssc.56281	0	14	1.23322e-06	7.27358e-06	rcje05_a24.y1 cje Sus scrofa cDNA 5', mRNA sequence /clone_end=5' /gb=EV937918 /gi=178527511 /ug=Ssc.56281 /len=639
EW552695	0	14	1.23322e-06	7.28838e-06	-
Ssc.51227	0	14	1.23322e-06	7.29992e-06	920866 MARC 4PIG Sus scrofa cDNA 3', mRNA sequence /clone_end=3' /gb=CK456628 /gi=40803842 /ug=Ssc.51227 /len=153
100156627	0	14	1.23322e-06	7.29002e-06	LOC100156627//similar to NADH dehydrogenase (ubiquinone) 1 alpha subcomplex, 6, 14kDa
CB474289	0	14	1.23322e-06	7.27194e-06	-
EW061913	0	14	1.23322e-06	7.24742e-06	-
TC363220	0	14	1.23322e-06	7.27768e-06	similar to UniRef100_A5GVX6 Cluster: 30S ribosomal protein S5; n=1; Synechococcus sp. RCC307|Rep: 30S ribosomal protein S5 - Synechococcus sp. (strain RCC307), partial (6%)
Ssc.55686	0	14	1.23322e-06	7.28426e-06	1555239 MARC 3PIG Sus scrofa cDNA 3', mRNA sequence /clone_end=3' /gb=DY430626 /gi=87231929 /ug=Ssc.55686 /len=691
Ssc.1	0	14	1.23322e-06	7.25476e-06	Sus scrofa steroid 5-alpha-reductase 2 (ST5AR2), mRNA /cds=p(42,806) /gb=NM_213988 /gi=47522801 /ug=Ssc.1 /len=2430
Ssc.55593	0	14	1.23322e-06	7.28015e-06	MI-P-H1-abj-h-02-1-UM.s1 MI-P-H1 Sus scrofa cDNA clone MI-P-H1-abj-h-02-1-UM 3', mRNA sequence /clone=MI-P-H1-abj-h-02-1-UM /clone_end=3' /gb=BF702998 /gi=11988406 /ug=Ssc.55593 /len=723
DY434643	0	14	1.23322e-06	7.26293e-06	-
TC403275	0	14	1.23322e-06	7.24661e-06	homologue to UniRef100_A6QLY8 Cluster: MGC148810 protein; n=1; Bos taurus|Rep: MGC148810 protein - Bos taurus (Bovine), partial (69%)
ENSSSCT00000002174	0	14	1.23322e-06	7.26457e-06	cdna:novel chromosome:Sscrofa9:7:69194121:69401052:1 gene:ENSSSCG00000001942
Ssc.13527	0	14	1.23322e-06	7.27851e-06	948767 MARC 4PIG Sus scrofa cDNA 3', mRNA sequence /clone_end=3' /gb=CN159675 /gi=46174105 /ug=Ssc.13527 /len=867
DB817797	0	14	1.23322e-06	7.2703e-06	-
TC404246	0	14	1.23322e-06	7.25639e-06	similar to UniRef100_A8K5F6 Cluster: cDNA FLJ77132; n=1; Homo sapiens|Rep: cDNA FLJ77132 - Homo sapiens (Human), partial (29%)
397680	0	14	1.23322e-06	7.25803e-06	NR0B1//nuclear receptor subfamily 0, group B, member 1
Ssc.65924	0	14	1.23322e-06	7.26048e-06	rcst17_e22.y1 cst Sus scrofa cDNA 5', mRNA sequence /clone_end=5' /gb=EW024670 /gi=181291176 /ug=Ssc.65924 /len=597
TC332166	0	14	1.23322e-06	7.27686e-06	similar to UniRef100_Q9UKB5 Cluster: Adherens junction-associated protein 1; n=1; Homo sapiens|Rep: Adherens junction-associated protein 1 - Homo sapiens (Human), partial (53%)
Ssc.56466	0	14	1.23322e-06	7.28261e-06	MI-P-A3-add-f-08-1-UM.s1 MI-P-A3 Sus scrofa cDNA clone MI-P-A3-add-f-08-1-UM 3', mRNA sequence /clone=MI-P-A3-add-f-08-1-UM /clone_end=3' /gb=BF712255 /gi=12011730 /ug=Ssc.56466 /len=194
EW354976	0	14	1.23322e-06	7.29415e-06	-
TC369628	0	14	1.23322e-06	7.2662e-06	similar to UniRef100_Q561V9 Cluster: Myosin, light chain 6, alkali, smooth muscle and non-muscle; n=8; Eutheria|Rep: Myosin, light chain 6, alkali, smooth muscle and non-muscle - Homo sapiens (Human), partial (57%)
TC367326	0	13	3.19918e-06	1.76749e-05	similar to UniRef100_Q031C3 Cluster: Methionine aminopeptidase, type I; n=1; Lactococcus lactis subsp. cremoris SK11|Rep: Methionine aminopeptidase, type I - Lactococcus lactis subsp. cremoris (strain SK11), partial (5%)
EW635099	0	13	3.19918e-06	1.766e-05	-
Ssc.30568	0	13	3.19918e-06	1.77217e-05	Sus scrofa mRNA, clone:TCH010030D12, expressed in trachea /gb=AK238024 /gi=115548040 /ug=Ssc.30568 /len=1286
TC390868	0	13	3.19918e-06	1.75968e-05	-
CO946026	0	13	3.19918e-06	1.76936e-05	-
ENSSSCT00000008907	0	13	3.19918e-06	1.76079e-05	cdna:novel chromosome:Sscrofa9:3:42064960:42068616:-1 gene:ENSSSCG00000008130
TC343185	0	13	3.19918e-06	1.76563e-05	weakly similar to UniRef100_A1SRE1 Cluster: Lipid A biosynthesis lauroyl (Or palmitoleoyl) acyltransferase precursor; n=1; Psychromonas ingrahamii 37|Rep: Lipid A biosynthesis lauroyl (Or palmitoleoyl) acyltransferase precursor - Psychromonas ingrahamii (strain 37), partial (6%)
TC366026	0	13	3.19918e-06	1.7673e-05	similar to UniRef100_UPI0000EB3F5B Cluster: solute carrier family 47, member 2 isoform 1; n=1; Canis lupus familiaris|Rep: solute carrier family 47, member 2 isoform 1 - Canis familiaris, partial (65%)
EW164853	0	13	3.19918e-06	1.76284e-05	-
Ssc.29674	0	13	3.19918e-06	1.76544e-05	Sus scrofa mRNA, clone:LVR010083E07, expressed in liver /gb=AK232567 /gi=115551134 /ug=Ssc.29674 /len=1122
Ssc.19477	0	13	3.19918e-06	1.76973e-05	997699 MARC 4PIG Sus scrofa cDNA 3', mRNA sequence /clone_end=3' /gb=CN166426 /gi=46180856 /ug=Ssc.19477 /len=660
TC320071	0	13	3.19918e-06	1.76637e-05	homologue to UniRef100_Q8NDZ4 Cluster: Uncharacterized protein C3orf58 precursor; n=1; Homo sapiens|Rep: Uncharacterized protein C3orf58 precursor - Homo sapiens (Human), partial (33%)
TC350591	0	13	3.19918e-06	1.76805e-05	-
Ssc.61053	0	13	3.19918e-06	1.77142e-05	rhlv07b_d11.y1 hlv Sus scrofa cDNA 5', mRNA sequence /clone_end=5' /gb=EW240620 /gi=182570305 /ug=Ssc.61053 /len=521
Ssc.31277	0	13	3.19918e-06	1.76172e-05	DB817978 full-length enriched swine cDNA library, adult thymus Sus scrofa cDNA 3', mRNA sequence /clone=THY010009C02 /clone_end=3' /gb=DB817978 /gi=112767716 /ug=Ssc.31277 /len=811
BI327170	0	13	3.19918e-06	1.76246e-05	-
EW204005	0	13	3.19918e-06	1.76321e-05	-
Ssc.4272	0	13	3.19918e-06	1.77161e-05	1518869 MARC 3PIG Sus scrofa cDNA 3', mRNA sequence /clone_end=3' /gb=DY413011 /gi=87214314 /ug=Ssc.4272 /len=636
CN153229	0	13	3.19918e-06	1.76117e-05	-
DY422176	0	13	3.19918e-06	1.7688e-05	-
GENSCAN00000040216	0	13	3.19918e-06	1.76376e-05	cdna:Genscan chromosome:Sscrofa9:X:119968404:119971368:-1
Ssc.57927	0	13	3.19918e-06	1.76768e-05	948369 MARC 4PIG Sus scrofa cDNA 3', mRNA sequence /clone_end=3' /gb=CN159310 /gi=46173740 /ug=Ssc.57927 /len=863
TC371607	0	13	3.19918e-06	1.76451e-05	-
TC398019	0	13	3.19918e-06	1.76824e-05	UniRef100_A1L461 Cluster: REV1 homolog; n=1; Homo sapiens|Rep: REV1 homolog - Homo sapiens (Human), partial (5%)
TC380279	0	13	3.19918e-06	1.76674e-05	similar to UniRef100_Q8VCM6 Cluster: Heatr5b protein; n=1; Mus musculus|Rep: Heatr5b protein - Mus musculus (Mouse), partial (44%)
TC363024	0	13	3.19918e-06	1.76861e-05	homologue to UniRef100_UPI0000EB2F3C Cluster: Ninein (hNinein) (Glycogen synthase kinase 3 beta-interacting protein) (GSK3B-interacting protein).; n=1; Canis lupus familiaris|Rep: Ninein (hNinein) (Glycogen synthase kinase 3 beta-interacting protein) (GSK3B-interacting protein). - Canis familiaris, partial (7%)
Ssc.1606	0	13	3.19918e-06	1.76843e-05	YU-IC-0204 Sus Scrofa Testis Zap Express Library Sus scrofa cDNA clone SS-T-1-3a-T3_F19, mRNA sequence /clone=SS-T-1-3a-T3_F19 /gb=DV936783 /gi=118537874 /ug=Ssc.1606 /len=695
BI405022	0	13	3.19918e-06	1.76191e-05	-
TC343313	0	13	3.19918e-06	1.77067e-05	UniRef100_Q28996 Cluster: Steroidogenic acute regulatory protein, mitochondrial precursor; n=1; Sus scrofa|Rep: Steroidogenic acute regulatory protein, mitochondrial precursor - Sus scrofa (Pig), partial (40%)
TC357356	0	13	3.19918e-06	1.76619e-05	homologue to UniRef100_Q6PWT7 Cluster: Copper chaperone for superoxide dismutase; n=1; Sus scrofa|Rep: Copper chaperone for superoxide dismutase - Sus scrofa (Pig), partial (30%)
Ssc.60781	0	13	3.19918e-06	1.77048e-05	rmcp17c_c20.y1 mcp Sus scrofa cDNA 5', mRNA sequence /clone_end=5' /gb=EW375469 /gi=182831878 /ug=Ssc.60781 /len=612
AJ683558	0	13	3.19918e-06	1.77273e-05	-
Ssc.7581	0	13	3.19918e-06	1.77105e-05	MI-P-E4-aik-f-10-1-UM.s1 MI-P-E4 Sus scrofa cDNA clone MI-P-E4-aik-f-10-1-UM 3', mRNA sequence /clone=MI-P-E4-aik-f-10-1-UM /clone_end=3' /gb=BQ599341 /gi=21546067 /ug=Ssc.7581 /len=680
Ssc.50070	0	13	3.19918e-06	1.77198e-05	Sus scrofa mRNA, clone:UTR010096E12, expressed in uterus /gb=AK240548 /gi=115546310 /ug=Ssc.50070 /len=1461
CK459623	0	13	3.19918e-06	1.77123e-05	-
Ssc.24938	0	13	3.19918e-06	1.76005e-05	934024 MARC 4PIG Sus scrofa cDNA 3', mRNA sequence /clone_end=3' /gb=CK463143 /gi=40834424 /ug=Ssc.24938 /len=841
EW374057	0	13	3.19918e-06	1.76042e-05	-
Ssc.45218	0	13	3.19918e-06	1.76228e-05	1104190 MARC 4PIG Sus scrofa cDNA 3', mRNA sequence /clone_end=3' /gb=DN106789 /gi=59782052 /ug=Ssc.45218 /len=868
Ssc.27394	0	13	3.19918e-06	1.76507e-05	940828 MARC 4PIG Sus scrofa cDNA 3', mRNA sequence /clone_end=3' /gb=CN153689 /gi=46168119 /ug=Ssc.27394 /len=879
TC317547	0	13	3.19918e-06	1.76358e-05	homologue to UniRef100_Q1E387 Cluster: Predicted protein; n=1; Coccidioides immitis|Rep: Predicted protein - Coccidioides immitis, partial (12%)
Ssc.32039	0	13	3.19918e-06	1.76265e-05	DB814743 full-length enriched swine cDNA library, adult ovary Sus scrofa cDNA 3', mRNA sequence /clone=OVRM10179G10 /clone_end=3' /gb=DB814743 /gi=112745929 /ug=Ssc.32039 /len=207
Ssc.62507	0	13	3.19918e-06	1.76955e-05	BX920273 Sus Scrofa library (scan) Sus scrofa cDNA clone scan0003.g.04 5prim, mRNA sequence /clone=scan0003.g.04 /clone_end=5' /gb=BX920273 /gi=90241245 /ug=Ssc.62507 /len=793
Ssc.54837	0	13	3.19918e-06	1.76786e-05	rfli721b_c3.y1 fli Sus scrofa cDNA 5', mRNA sequence /clone_end=5' /gb=EW209157 /gi=182548063 /ug=Ssc.54837 /len=507
EW580598	0	13	3.19918e-06	1.7718e-05	-
Ssc.58708	0	13	3.19918e-06	1.76061e-05	908273 MARC 4PIG Sus scrofa cDNA 3', mRNA sequence /clone_end=3' /gb=CK452631 /gi=40799845 /ug=Ssc.58708 /len=718
Ssc.9541	0	13	3.19918e-06	1.76899e-05	EST-AO202D07 Porcine kidney epithelial cell line [PK13; CRL6489] - PRRSV-exposed Sus scrofa cDNA clone AO202D07, mRNA sequence /clone=AO202D07 /gb=ES445248 /gi=146286838 /ug=Ssc.9541 /len=742
Ssc.19196	0	13	3.19918e-06	1.76581e-05	CJ012081 full-length enriched swine cDNA library, adult mesenteric lymph node Sus scrofa cDNA clone MLN01H020056 5', mRNA sequence /clone=MLN01H020056 /clone_end=5' /gb=CJ012081 /gi=54506548 /ug=Ssc.19196 /len=754
Ssc.59160	0	13	3.19918e-06	1.77011e-05	UMC-p4mm2-002-h11 4mm ovarian follicle p4mm Sus scrofa cDNA 3', mRNA sequence /clone_end=3' /gb=CO944202 /gi=51310961 /ug=Ssc.59160 /len=344
Ssc.12405	0	13	3.19918e-06	1.77236e-05	risp31_h16.y1 isp Sus scrofa cDNA 5', mRNA sequence /clone_end=5' /gb=EW265358 /gi=182617851 /ug=Ssc.12405 /len=618
Ssc.9269	0	13	3.19918e-06	1.76917e-05	1138873 MARC 4PIG Sus scrofa cDNA 3', mRNA sequence /clone_end=3' /gb=DN125055 /gi=59819334 /ug=Ssc.9269 /len=870
Ssc.39973	0	13	3.19918e-06	1.76432e-05	UMC-pd3ov3-004-g06 Oviduct gilt D3 of estrous cycle pd3ov Sus scrofa cDNA 3', mRNA sequence /clone_end=3' /gb=CO990561 /gi=51349835 /ug=Ssc.39973 /len=280
TC389792	0	13	3.19918e-06	1.76135e-05	similar to UniRef100_A8LJI5 Cluster: Methylmalonyl-CoA mutase, large subunit; n=1; Dinoroseobacter shibae DFL 12|Rep: Methylmalonyl-CoA mutase, large subunit - Dinoroseobacter shibae DFL 12, partial (3%)
CF364130	0	13	3.19918e-06	1.76656e-05	-
397154	0	13	3.19918e-06	1.76488e-05	CHGB//chromogranin B
TC396588	0	13	3.19918e-06	1.75987e-05	-
Ssc.66885	0	13	3.19918e-06	1.76024e-05	recc2807c_l18.y1 ecc Sus scrofa cDNA 5', mRNA sequence /clone_end=5' /gb=EW089372 /gi=181238527 /ug=Ssc.66885 /len=590
Ssc.58539	0	13	3.19918e-06	1.76414e-05	DB811422 full-length enriched swine cDNA library, adult ovary Sus scrofa cDNA 3', mRNA sequence /clone=OVR010039H07 /clone_end=3' /gb=DB811422 /gi=112765664 /ug=Ssc.58539 /len=816
Ssc.61062	0	13	3.19918e-06	1.76339e-05	rhyp24c_j19.y1 hyp Sus scrofa cDNA 5', mRNA sequence /clone_end=5' /gb=EW252804 /gi=182449302 /ug=Ssc.61062 /len=502
Ssc.63787	0	13	3.19918e-06	1.76712e-05	rfty519b_b10.y1 fty Sus scrofa cDNA 5', mRNA sequence /clone_end=5' /gb=EW220156 /gi=182594563 /ug=Ssc.63787 /len=611
TC340788	0	13	3.19918e-06	1.76209e-05	homologue to UniRef100_A0G0M1 Cluster: Methenyltetrahydromethanopterin cyclohydrolase; n=1; Burkholderia phymatum STM815|Rep: Methenyltetrahydromethanopterin cyclohydrolase - Burkholderia phymatum STM815, partial (6%)
100157207	0	13	3.19918e-06	1.76395e-05	LOC100157207//similar to lysyl oxidase-like protein
Ssc.3206	0	13	3.19918e-06	1.7703e-05	AJ949254 KN404_1 Sus scrofa cDNA clone C0007744l05 3', mRNA sequence /clone=C0007744l05 /clone_end=3' /gb=AJ949254 /gi=74366070 /ug=Ssc.3206 /len=817
Ssc.68103	0	13	3.19918e-06	1.76992e-05	rgul0117_p13.y1 gul Sus scrofa cDNA 5', mRNA sequence /clone_end=5' /gb=EW226073 /gi=182561193 /ug=Ssc.68103 /len=592
TC355951	0	13	3.19918e-06	1.76098e-05	-
Ssc.69467	0	13	3.19918e-06	1.77255e-05	rspc014_c5.y1 spc Sus scrofa cDNA 5', mRNA sequence /clone_end=5' /gb=EW570696 /gi=183142191 /ug=Ssc.69467 /len=617
Ssc.48851	0	13	3.19918e-06	1.77086e-05	1114049 MARC 4PIG Sus scrofa cDNA 5', mRNA sequence /clone_end=5' /gb=DN114665 /gi=59808662 /ug=Ssc.48851 /len=681
TC403394	0	13	3.19918e-06	1.76525e-05	UniRef100_A9SZA0 Cluster: Predicted protein; n=1; Physcomitrella patens subsp. patens|Rep: Predicted protein - Physcomitrella patens subsp. patens, partial (5%)
TC312021	0	13	3.19918e-06	1.76154e-05	similar to UniRef100_Q9TTY2 Cluster: Proto-oncogene tyrosine-protein kinase FER; n=1; Canis lupus familiaris|Rep: Proto-oncogene tyrosine-protein kinase FER - Canis familiaris (Dog), partial (23%)
TC350899	0	13	3.19918e-06	1.76693e-05	homologue to UniRef100_Q14129 Cluster: Protein DGCR6; n=2; Homo sapiens|Rep: Protein DGCR6 - Homo sapiens (Human), partial (78%)
ENSSSCT00000019268	0	13	3.19918e-06	1.76302e-05	cdna:novel chromosome:Sscrofa9:12:37355982:37360107:1 gene:ENSSSCG00000017702
TC402834	0	13	3.19918e-06	1.76469e-05	-
Ssc.5869	0	12	8.29924e-06	4.25607e-05	1102123 MARC 4PIG Sus scrofa cDNA 3', mRNA sequence /clone_end=3' /gb=DN105801 /gi=59781064 /ug=Ssc.5869 /len=833
DN127118	0	12	8.29924e-06	4.26066e-05	-
Ssc.22345	0	12	8.29924e-06	4.24774e-05	Sus scrofa mRNA, clone:LVRM10168F04, expressed in liver /gb=AK233531 /gi=115554521 /ug=Ssc.22345 /len=1598
CB478342	0	12	8.29924e-06	4.232e-05	-
TC364470	0	12	8.29924e-06	4.24649e-05	-
Ssc.51648	0	12	8.29924e-06	4.2569e-05	Sus scrofa mRNA, clone:OVRM10038B10, expressed in ovary /gb=AK234984 /gi=115548367 /ug=Ssc.51648 /len=1326
DN111205	0	12	8.29924e-06	4.24815e-05	-
TC365610	0	12	8.29924e-06	4.25815e-05	similar to UniRef100_UPI00004BC295 Cluster: Gap junction beta-4 protein (Connexin-30.3) (Cx30.3).; n=2; Canis lupus familiaris|Rep: Gap junction beta-4 protein (Connexin-30.3) (Cx30.3). - Canis familiaris, complete
TC347091	0	12	8.29924e-06	4.25148e-05	-
TC375238	0	12	8.29924e-06	4.2469e-05	similar to UniRef100_A0JLV1 Cluster: LRRC37A3 protein; n=2; Homo sapiens|Rep: LRRC37A3 protein - Homo sapiens (Human), partial (6%)
Ssc.35758	0	12	8.29924e-06	4.25356e-05	AJ960132 KN404_2 Sus scrofa cDNA clone C0007757a24 3', mRNA sequence /clone=C0007757a24 /clone_end=3' /gb=AJ960132 /gi=74376948 /ug=Ssc.35758 /len=796
100156669	0	12	8.29924e-06	4.26234e-05	LOC100156669//similar to LOC616421 protein
Ssc.46780	0	12	8.29924e-06	4.2615e-05	1496553 MARC 3PIG Sus scrofa cDNA 3', mRNA sequence /clone_end=3' /gb=DY405138 /gi=87206441 /ug=Ssc.46780 /len=722
Ssc.68895	0	12	8.29924e-06	4.24524e-05	rnbm17b_i22.y1 nbm Sus scrofa cDNA 5', mRNA sequence /clone_end=5' /gb=EW411337 /gi=182731604 /ug=Ssc.68895 /len=550
Ssc.46253	0	12	8.29924e-06	4.25398e-05	AJ958729 KN404_2 Sus scrofa cDNA clone C0007752d03 3', mRNA sequence /clone=C0007752d03 /clone_end=3' /gb=AJ958729 /gi=74375545 /ug=Ssc.46253 /len=632
Ssc.5701	0	12	8.29924e-06	4.23654e-05	UNL-P-FN-by-a-02-0-UNL.s1 UNL-P-FN Sus scrofa cDNA clone UNL-P-FN-by-a-02-0-UNL 3', mRNA sequence /clone=UNL-P-FN-by-a-02-0-UNL /clone_end=3' /gb=BI183536 /gi=14657945 /ug=Ssc.5701 /len=902
Ssc.24830	0	12	8.29924e-06	4.25065e-05	939334 MARC 4PIG Sus scrofa cDNA 5', mRNA sequence /clone_end=5' /gb=CK467982 /gi=40839259 /ug=Ssc.24830 /len=841
TC319424	0	12	8.29924e-06	4.24441e-05	UniRef100_A3KMX1 Cluster: LOC511245 protein; n=1; Bos taurus|Rep: LOC511245 protein - Bos taurus (Bovine), partial (5%)
Ssc.30210	0	12	8.29924e-06	4.2287e-05	DB794565 full-length enriched swine cDNA library, adult immature dendritic cell Sus scrofa cDNA clone DCI010055C02 5', mRNA sequence /clone=DCI010055C02 /clone_end=5' /gb=DB794565 /gi=112775917 /ug=Ssc.30210 /len=146
AJ941035	0	12	8.29924e-06	4.23489e-05	-
BX665195	0	12	8.29924e-06	4.24483e-05	-
Ssc.25233	0	12	8.29924e-06	4.25565e-05	934893 MARC 4PIG Sus scrofa cDNA 3', mRNA sequence /clone_end=3' /gb=CK463950 /gi=40835231 /ug=Ssc.25233 /len=868
Ssc.12197	0	12	8.29924e-06	4.26359e-05	999839 MARC 4PIG Sus scrofa cDNA 3', mRNA sequence /clone_end=3' /gb=DN134616 /gi=59828933 /ug=Ssc.12197 /len=865
TC334781	0	12	8.29924e-06	4.24275e-05	-
Ssc.17910	0	12	8.29924e-06	4.22952e-05	800092 MARC 3PIG Sus scrofa cDNA 3', mRNA sequence /clone_end=3' /gb=CF176064 /gi=33287840 /ug=Ssc.17910 /len=702
Ssc.13441	0	12	8.29924e-06	4.24234e-05	rspc018_o7.y1 spc Sus scrofa cDNA 5', mRNA sequence /clone_end=5' /gb=EW570264 /gi=183097201 /ug=Ssc.13441 /len=665
TC324069	0	12	8.29924e-06	4.23324e-05	homologue to UniRef100_UPI0000E1FE1D Cluster: PREDICTED: discoidin, CUB and LCCL domain containing 2 isoform 4; n=1; Pan troglodytes|Rep: PREDICTED: discoidin, CUB and LCCL domain containing 2 isoform 4 - Pan troglodytes, partial (48%)
GENSCAN00000008117	0	12	8.29924e-06	4.23571e-05	cdna:Genscan chromosome:Sscrofa9:7:93842212:93860651:1
CB475355	0	12	8.29924e-06	4.24317e-05	-
BG383164	0	12	8.29924e-06	4.25983e-05	-
TC375185	0	12	8.29924e-06	4.24566e-05	UniRef100_A6N9I4 Cluster: RAS guanyl-releasing protein 2; n=1; Bos taurus|Rep: RAS guanyl-releasing protein 2 - Bos taurus (Bovine), partial (6%)
DN123134	0	12	8.29924e-06	4.26401e-05	-
Ssc.69751	0	12	8.29924e-06	4.22664e-05	rton1233b_n6.y1 ton Sus scrofa cDNA 5', mRNA sequence /clone_end=5' /gb=EW650674 /gi=183150107 /ug=Ssc.69751 /len=570
EW063425	0	12	8.29924e-06	4.22705e-05	-
Ssc.27560	0	12	8.29924e-06	4.24898e-05	1513445 MARC 3PIG Sus scrofa cDNA 3', mRNA sequence /clone_end=3' /gb=DY409666 /gi=87210969 /ug=Ssc.27560 /len=753
TC401960	0	12	8.29924e-06	4.23035e-05	-
TC346841	0	12	8.29924e-06	4.2382e-05	weakly similar to UniRef100_Q2UIA2 Cluster: Predicted protein; n=1; Aspergillus oryzae|Rep: Predicted protein - Aspergillus oryzae, partial (8%)
TC312034	0	12	8.29924e-06	4.23076e-05	UniRef100_O60506-2 Cluster: Isoform 2 of O60506 ; n=1; Homo sapiens|Rep: Isoform 2 of O60506 - Homo sapiens (Human), partial (35%)
CJ019031	0	12	8.29924e-06	4.26024e-05	-
Ssc.65764	0	12	8.29924e-06	4.23902e-05	rcol1020b_l13.y1 col Sus scrofa cDNA 5', mRNA sequence /clone_end=5' /gb=EV992161 /gi=178524726 /ug=Ssc.65764 /len=592
ES446039	0	12	8.29924e-06	4.26275e-05	-
EW619464	0	12	8.29924e-06	4.23613e-05	-
GENSCAN00000039251	0	12	8.29924e-06	4.26108e-05	cdna:Genscan chromosome:Sscrofa9:7:132207609:132263298:-1
DB817284	0	12	8.29924e-06	4.22788e-05	-
Ssc.64825	0	12	8.29924e-06	4.25857e-05	rcbe21_k18.y1 cbe Sus scrofa cDNA 5', mRNA sequence /clone_end=5' /gb=EV896821 /gi=178556412 /ug=Ssc.64825 /len=569
TC304106	0	12	8.29924e-06	4.22829e-05	similar to UniRef100_UPI00015A4E2A Cluster: Scavenger receptor class B member 1 (SRB1) (SR-BI) (CD36 antigen-like 1) (CD36 and LIMPII analogous 1) (CLA-1) (Collagen type I receptor, thrombospondin receptor-like 1).; n=1; Danio rerio|Rep: Scavenger receptor class B member 1 (SRB1) (SR-BI) (CD36 antigen-like 1) (CD36 and LIMPII analogous 1) (CLA-1) (Collagen type I receptor, thrombospondin receptor…
TC314348	0	12	8.29924e-06	4.25941e-05	similar to UniRef100_O75962-3 Cluster: Isoform 3 of O75962 ; n=1; Homo sapiens|Rep: Isoform 3 of O75962 - Homo sapiens (Human), partial (3%)
EW357883	0	12	8.29924e-06	4.23695e-05	-
CB478078	0	12	8.29924e-06	4.2494e-05	-
DY410006	0	12	8.29924e-06	4.24151e-05	-
Ssc.21195	0	12	8.29924e-06	4.25732e-05	997414 MARC 4PIG Sus scrofa cDNA 3', mRNA sequence /clone_end=3' /gb=CN166161 /gi=46180591 /ug=Ssc.21195 /len=801
DN107709	0	12	8.29924e-06	4.25023e-05	-
DN116276	0	12	8.29924e-06	4.25481e-05	-
Ssc.69338	0	12	8.29924e-06	4.24857e-05	rrec08_a4.y1 rec Sus scrofa cDNA 5', mRNA sequence /clone_end=5' /gb=EW529942 /gi=183080272 /ug=Ssc.69338 /len=502
BP449058	0	12	8.29924e-06	4.26443e-05	-
Ssc.4565	0	12	8.29924e-06	4.23158e-05	932528 MARC 4PIG Sus scrofa cDNA 3', mRNA sequence /clone_end=3' /gb=CK461778 /gi=40833059 /ug=Ssc.4565 /len=893
Ssc.5491	0	12	8.29924e-06	4.24068e-05	1144324 MARC 4PIG Sus scrofa cDNA 3', mRNA sequence /clone_end=3' /gb=DN130047 /gi=59824328 /ug=Ssc.5491 /len=876
CO994298	0	12	8.29924e-06	4.24982e-05	-
Ssc.65714	0	12	8.29924e-06	4.25106e-05	rcmu25_d3.y1 cmu Sus scrofa cDNA 5', mRNA sequence /clone_end=5' /gb=EV986156 /gi=178545720 /ug=Ssc.65714 /len=552
Ssc.31946	0	12	8.29924e-06	4.26317e-05	DB815428 full-length enriched swine cDNA library, adult ovary Sus scrofa cDNA 3', mRNA sequence /clone=OVRM10221A06 /clone_end=3' /gb=DB815428 /gi=112751696 /ug=Ssc.31946 /len=834
TC355640	0	12	8.29924e-06	4.25899e-05	similar to UniRef100_UPI0000EB29C1 Cluster: KRR1 small subunit processome component homolog (HIV-1 Rev-binding protein 2) (Rev-interacting protein 1) (Rip-1).; n=2; Canis lupus familiaris|Rep: KRR1 small subunit processome component homolog (HIV-1 Rev-binding protein 2) (Rev-interacting protein 1) (Rip-1). - Canis familiaris, partial (15%)
Ssc.18466	0	12	8.29924e-06	4.23985e-05	Sus scrofa mRNA, clone:OVRM10207C08, expressed in ovary /gb=AK236602 /gi=115553399 /ug=Ssc.18466 /len=1464
Ssc.67518	0	12	8.29924e-06	4.2544e-05	rfbs3920b_c2.y1 fbs Sus scrofa cDNA 5', mRNA sequence /clone_end=5' /gb=EW168565 /gi=182582103 /ug=Ssc.67518 /len=433
100155239	0	12	8.29924e-06	4.2519e-05	LOC100155239//similar to alpha1-chimerin
TC397835	0	12	8.29924e-06	4.25273e-05	similar to UniRef100_A3L3I4 Cluster: Iron (III)-transport system permease HitB; n=1; Pseudomonas aeruginosa C3719|Rep: Iron (III)-transport system permease HitB - Pseudomonas aeruginosa C3719, partial (4%)
EV895233	0	12	8.29924e-06	4.25231e-05	-
TC327276	0	12	8.29924e-06	4.24027e-05	homologue to UniRef100_Q32L03 Cluster: Mediator of RNA polymerase II transcription subunit 11; n=1; Bos taurus|Rep: Mediator of RNA polymerase II transcription subunit 11 - Bos taurus (Bovine), partial (38%)
Ssc.9101	0	12	8.29924e-06	4.25648e-05	935459 MARC 4PIG Sus scrofa cDNA 3', mRNA sequence /clone_end=3' /gb=CK464461 /gi=40835742 /ug=Ssc.9101 /len=883
100037952	0	12	8.29924e-06	4.22746e-05	LOC100037952//complement component C6
TC318771	0	12	8.29924e-06	4.23447e-05	similar to UniRef100_UPI0000DBF19C Cluster: armadillo repeat containing, X-linked 4; n=1; Rattus norvegicus|Rep: armadillo repeat containing, X-linked 4 - Rattus norvegicus, partial (61%)
TC341353	0	12	8.29924e-06	4.22911e-05	UniRef100_Q5D922 Cluster: SJCHGC08954 protein; n=1; Schistosoma japonicum|Rep: SJCHGC08954 protein - Schistosoma japonicum (Blood fluke), partial (6%)
Ssc.34853	0	12	8.29924e-06	4.24109e-05	1120391 MARC 4PIG Sus scrofa cDNA 3', mRNA sequence /clone_end=3' /gb=DN120376 /gi=59814651 /ug=Ssc.34853 /len=853
TC396165	0	12	8.29924e-06	4.23241e-05	-
EW240568	0	12	8.29924e-06	4.2353e-05	-
Ssc.63417	0	12	8.29924e-06	4.23944e-05	rche16_a21.y1 che Sus scrofa cDNA 5', mRNA sequence /clone_end=5' /gb=EV929165 /gi=178590531 /ug=Ssc.63417 /len=568
Ssc.71230	0	12	8.29924e-06	4.23406e-05	rcsk18_p10.y1 csk Sus scrofa cDNA 5', mRNA sequence /clone_end=5' /gb=EW012969 /gi=181270844 /ug=Ssc.71230 /len=476
Ssc.53269	0	12	8.29924e-06	4.26192e-05	Sus scrofa mRNA, clone:OVR010060G03, expressed in ovary /gb=AK234432 /gi=115546594 /ug=Ssc.53269 /len=1128
Ssc.13794	0	12	8.29924e-06	4.23282e-05	rdbla0121_p23.y1 bla Sus scrofa cDNA 5', mRNA sequence /clone_end=5' /gb=EV877856 /gi=178615303 /ug=Ssc.13794 /len=567
TC352903	0	12	8.29924e-06	4.23737e-05	homologue to UniRef100_P08572 Cluster: Collagen alpha-2(IV) chain precursor [Contains: Canstatin]; n=1; Homo sapiens|Rep: Collagen alpha-2(IV) chain precursor [Contains: Canstatin] - Homo sapiens (Human), partial (7%)
ENSSSCT00000002992	0	12	8.29924e-06	4.244e-05	cdna:novel chromosome:Sscrofa9:6:7670844:7672399:1 gene:ENSSSCG00000002698
TC340297	0	12	8.29924e-06	4.25315e-05	-
TC328878	0	12	8.29924e-06	4.25774e-05	similar to UniRef100_UPI0000F328E2 Cluster: calreticulin 3; n=1; Bos taurus|Rep: calreticulin 3 - Bos Taurus, partial (98%)
TC399073	0	12	8.29924e-06	4.23365e-05	-
Ssc.44943	0	12	8.29924e-06	4.23861e-05	rssp18_m11.y1 ssp Sus scrofa cDNA 5', mRNA sequence /clone_end=5' /gb=EW593089 /gi=183043712 /ug=Ssc.44943 /len=725
ENSSSCT00000015569	0	12	8.29924e-06	4.24732e-05	cdna:novel chromosome:Sscrofa9:2:117577326:117634797:-1 gene:ENSSSCG00000014249
Ssc.71967	0	12	8.29924e-06	4.24607e-05	MI-P-H3-adl-d-05-1-UM.s1 MI-P-H3 Sus scrofa cDNA clone MI-P-H3-adl-d-05-1-UM 3', mRNA sequence /clone=MI-P-H3-adl-d-05-1-UM /clone_end=3' /gb=BF712739 /gi=12012214 /ug=Ssc.71967 /len=653
BE032867	0	12	8.29924e-06	4.22994e-05	-
BX666696	0	12	8.29924e-06	4.25523e-05	-
Ssc.63641	0	12	8.29924e-06	4.24358e-05	EST-AR126C07 Infected Porcine Thymus cDNA library Sus scrofa cDNA clone AR126C07, mRNA sequence /clone=AR126C07 /gb=DV228254 /gi=77597262 /ug=Ssc.63641 /len=665
TC309946	0	12	8.29924e-06	4.24192e-05	weakly similar to UniRef100_Q64LH8 Cluster: NADH-ubiquinone oxidoreductase chain 1; n=1; Paratomella rubra|Rep: NADH-ubiquinone oxidoreductase chain 1 - Paratomella rubra, partial (10%)
Ssc.27842	0	12	8.29924e-06	4.23117e-05	rpigcb_6323.y1 cty Sus scrofa cDNA 5', mRNA sequence /clone_end=5' /gb=EW057572 /gi=181261544 /ug=Ssc.27842 /len=578
Ssc.27029	0	12	8.29924e-06	4.23778e-05	AJ955023 KN404_1 Sus scrofa cDNA clone C0007736m04 3', mRNA sequence /clone=C0007736m04 /clone_end=3' /gb=AJ955023 /gi=74371839 /ug=Ssc.27029 /len=883
Ssc.74296	0	11	2.15296e-05	0.000101529	AJ940474 CSEQRAN17 Sus scrofa cDNA clone C0007306h09 3', mRNA sequence /clone=C0007306h09 /clone_end=3' /gb=AJ940474 /gi=74357290 /ug=Ssc.74296 /len=539
TC403983	0	11	2.15296e-05	0.000101282	weakly similar to UniRef100_A0DBH5 Cluster: Chromosome undetermined scaffold_44, whole genome shotgun sequence; n=1; Paramecium tetraurelia|Rep: Chromosome undetermined scaffold_44, whole genome shotgun sequence - Paramecium tetraurelia, partial (3%)
Ssc.13950	0	11	2.15296e-05	0.00010152	BX670880 Sus Scrofa library (scac) Sus scrofa cDNA clone scac0033.l.20 3prim, mRNA sequence /clone=scac0033.l.20 /clone_end=3' /gb=BX670880 /gi=90245541 /ug=Ssc.13950 /len=896
Ssc.34474	0	11	2.15296e-05	0.000101924	rret19_a16.y1 ret Sus scrofa cDNA 5', mRNA sequence /clone_end=5' /gb=EW532801 /gi=183148710 /ug=Ssc.34474 /len=619
Ssc.2504	0	11	2.15296e-05	0.000101291	123009 MARC 1PIG Sus scrofa cDNA 5', mRNA sequence /clone_end=5' /gb=BE013176 /gi=8274132 /ti=447572742 /ug=Ssc.2504 /len=558
Ssc.67994	0	11	2.15296e-05	0.00010174	rfhi4011b_p2.y1 fhi Sus scrofa cDNA 5', mRNA sequence /clone_end=5' /gb=EW204365 /gi=182581565 /ug=Ssc.67994 /len=456
Ssc.12388	0	11	2.15296e-05	0.000101841	800255 MARC 3PIG Sus scrofa cDNA 3', mRNA sequence /clone_end=3' /gb=CF176216 /gi=33287992 /ug=Ssc.12388 /len=699
100153448	0	11	2.15296e-05	0.000101593	LOC100153448//similar to Chromosome 1 open reading frame 59
TC376029	0	11	2.15296e-05	0.000101731	UniRef100_P62304 Cluster: Small nuclear ribonucleoprotein E; n=4; Amniota|Rep: Small nuclear ribonucleoprotein E - Homo sapiens (Human), partial (70%)
TC385876	0	11	2.15296e-05	0.000102026	-
TC306271	0	11	2.15296e-05	0.000102063	UniRef100_Q2KIE0 Cluster: LOC504650 protein; n=1; Bos taurus|Rep: LOC504650 protein - Bos taurus (Bovine), partial (75%)
Ssc.26244	0	11	2.15296e-05	0.000101182	Sus scrofa mRNA, clone:THY010058E07, expressed in thymus /gb=AK239045 /gi=115551581 /ug=Ssc.26244 /len=1888
BF702573	0	11	2.15296e-05	0.000101676	-
TC364977	0	11	2.15296e-05	0.00010197	-
Ssc.28258	0	11	2.15296e-05	0.000101869	BX921689 Sus Scrofa library (scan) Sus scrofa cDNA clone scan0025.c.04 5prim, mRNA sequence /clone=scan0025.c.04 /clone_end=5' /gb=BX921689 /gi=90231483 /ug=Ssc.28258 /len=796
CB480788	0	11	2.15296e-05	0.000101511	-
Ssc.57053	0	11	2.15296e-05	0.000101383	948542 MARC 4PIG Sus scrofa cDNA 3', mRNA sequence /clone_end=3' /gb=CN159463 /gi=46173893 /ug=Ssc.57053 /len=844
Ssc.17971	0	11	2.15296e-05	0.000101832	806989 MARC 3PIG Sus scrofa cDNA 5', mRNA sequence /clone_end=5' /gb=CF177966 /gi=33289742 /ug=Ssc.17971 /len=664
TC371505	0	11	2.15296e-05	0.000101209	homologue to UniRef100_A6QQR4 Cluster: ERCC6L protein; n=2; Bos taurus|Rep: ERCC6L protein - Bos taurus (Bovine), partial (5%)
TC358205	0	11	2.15296e-05	0.000101255	weakly similar to UniRef100_Q5ERC0 Cluster: P12; n=1; Human T-lymphotropic virus 1|Rep: P12 - Human T-lymphotropic virus 1, partial (19%)
ENSSSCT00000003756	0	11	2.15296e-05	0.000101465	cdna:known chromosome:Sscrofa9:6:46257269:46267520:-1 gene:ENSSSCG00000003385
ENSSSCT00000002968	0	11	2.15296e-05	0.000101979	cdna:novel chromosome:Sscrofa9:6:2921072:2937659:-1 gene:ENSSSCG00000002676
Ssc.48109	0	11	2.15296e-05	0.000101694	PADT0811018_C20R porcine adipose tissue cDNA library (PADT) Sus scrofa cDNA 3', mRNA sequence /clone_end=3' /gb=EB418537 /gi=92000446 /ug=Ssc.48109 /len=318
Ssc.59911	0	11	2.15296e-05	0.000101219	DB807715 full-length enriched swine cDNA library, adult lung Sus scrofa cDNA clone LNG010098A12 3', mRNA sequence /clone=LNG010098A12 /clone_end=3' /gb=DB807715 /gi=112779148 /ug=Ssc.59911 /len=648
ENSSSCT00000005564	0	11	2.15296e-05	0.000101547	cdna:novel chromosome:Sscrofa9:1:192401026:192415532:1 gene:ENSSSCG00000005047
Ssc.63232	0	11	2.15296e-05	0.000102007	1000731 MARC 4PIG Sus scrofa cDNA 3', mRNA sequence /clone_end=3' /gb=DN101309 /gi=59774085 /ug=Ssc.63232 /len=898
Ssc.53127	0	11	2.15296e-05	0.000101767	BW973349 full-length enriched swine cDNA library, adult periphral blood mononuclear cell Sus scrofa cDNA clone PBL010081C03 5', mRNA sequence /clone=PBL010081C03 /clone_end=5' /gb=BW973349 /gi=71959599 /ug=Ssc.53127 /len=834
Ssc.62987	0	11	2.15296e-05	0.000101639	CJ014135 full-length enriched swine cDNA library, adult mesenteric lymph node Sus scrofa cDNA clone MLN01A010082 5', mRNA sequence /clone=MLN01A010082 /clone_end=5' /gb=CJ014135 /gi=54510682 /ug=Ssc.62987 /len=813
TC368607	0	11	2.15296e-05	0.000101878	-
DV901889	0	11	2.15296e-05	0.0001013	-
TC386015	0	11	2.15296e-05	0.000101337	similar to UniRef100_Q9UHC3 Cluster: Amiloride-sensitive cation channel 3; n=1; Homo sapiens|Rep: Amiloride-sensitive cation channel 3 - Homo sapiens (Human), partial (56%)
448799	0	11	2.15296e-05	0.000101319	CCL25//chemokine (C-C motif) ligand 25
TC366987	0	11	2.15296e-05	0.000101428	-
TC354689	0	11	2.15296e-05	0.000101237	similar to UniRef100_A9RTG0 Cluster: Predicted protein; n=1; Physcomitrella patens subsp. patens|Rep: Predicted protein - Physcomitrella patens subsp. patens, partial (11%)
397264	0	11	2.15296e-05	0.000101721	CKM//creatine kinase, muscle
CB471467	0	11	2.15296e-05	0.000101483	-
TC401208	0	11	2.15296e-05	0.000101492	-
Ssc.40696	0	11	2.15296e-05	0.000101128	rnbm39b_o16.y1 nbm Sus scrofa cDNA 5', mRNA sequence /clone_end=5' /gb=EW412496 /gi=182707103 /ug=Ssc.40696 /len=430
TC341762	0	11	2.15296e-05	0.000101896	similar to UniRef100_A8FG00 Cluster: Aspartokinase; n=1; Bacillus pumilus SAFR-032|Rep: Aspartokinase - Bacillus pumilus (strain SAFR-032), partial (6%)
TC347437	0	11	2.15296e-05	0.00010185	similar to UniRef100_P70467 Cluster: Reverse transcriptase; n=1; Peromyscus maniculatus|Rep: Reverse transcriptase - Peromyscus maniculatus (Deer mouse), partial (28%)
Ssc.45890	0	11	2.15296e-05	0.0001012	852437 MARC 3PIG Sus scrofa cDNA 3', mRNA sequence /clone_end=3' /gb=CF367857 /gi=34172806 /ug=Ssc.45890 /len=727
Ssc.59144	0	11	2.15296e-05	0.000101556	rcad06b_c12.y1 cag Sus scrofa cDNA 5', mRNA sequence /clone_end=5' /gb=EV891721 /gi=178491516 /ug=Ssc.59144 /len=579
Ssc.50847	0	11	2.15296e-05	0.000101758	POSM0100011_D09F porcine skeletal muscle cDNA library (PoSM) Sus scrofa cDNA 5', mRNA sequence /clone_end=5' /gb=BM190661 /gi=17526624 /ug=Ssc.50847 /len=170
GENSCAN00000018571	0	11	2.15296e-05	0.000101795	cdna:Genscan chromosome:Sscrofa9:17:33594678:33633353:1
Ssc.50295	0	11	2.15296e-05	0.000101777	1098276 MARC 4PIG Sus scrofa cDNA 3', mRNA sequence /clone_end=3' /gb=DN103175 /gi=59775951 /ug=Ssc.50295 /len=881
BI399144	0	11	2.15296e-05	0.000101786	-
Ssc.37761	0	11	2.15296e-05	0.000101998	rfcc09b_o18.y1 fcc Sus scrofa cDNA 5', mRNA sequence /clone_end=5' /gb=EW179545 /gi=182458105 /ug=Ssc.37761 /len=352
TC346799	0	11	2.15296e-05	0.000101364	homologue to UniRef100_A8MY98 Cluster: Uncharacterized protein SYN2; n=2; Homo sapiens|Rep: Uncharacterized protein SYN2 - Homo sapiens (Human), partial (26%)
TC349491	0	11	2.15296e-05	0.000101685	-
Ssc.64049	0	11	2.15296e-05	0.000101474	1533784 MARC 3PIG Sus scrofa cDNA 5', mRNA sequence /clone_end=5' /gb=DY418643 /gi=87219946 /ug=Ssc.64049 /len=700
AJ668884	0	11	2.15296e-05	0.000101456	-
CR939490	0	11	2.15296e-05	0.000101666	-
Ssc.10866	0	11	2.15296e-05	0.000101703	MI-P-O2-adw-a-12-1-UM.s1 MI-P-O2 Sus scrofa cDNA clone MI-P-O2-adw-a-12-1-UM 3', mRNA sequence /clone=MI-P-O2-adw-a-12-1-UM /clone_end=3' /gb=BF713379 /gi=12012854 /ug=Ssc.10866 /len=460
ENSSSCT00000019264	0	11	2.15296e-05	0.000101915	cdna:known chromosome:Sscrofa9:12:37243337:37245115:-1 gene:ENSSSCG00000017698
BP150821	0	11	2.15296e-05	0.000101146	-
TC398605	0	11	2.15296e-05	0.000101373	-
Ssc.43137	0	11	2.15296e-05	0.000101173	946647 MARC 4PIG Sus scrofa cDNA 5', mRNA sequence /clone_end=5' /gb=CN157909 /gi=46172339 /ug=Ssc.43137 /len=823
ENSSSCT00000009599	0	11	2.15296e-05	0.000101648	cdna:novel chromosome:Sscrofa9:8:24973284:25051796:1 gene:ENSSSCG00000008774
TC336994	0	11	2.15296e-05	0.000101813	similar to UniRef100_A0NEL2 Cluster: AGAP006030-PA; n=1; Anopheles gambiae str. PEST|Rep: AGAP006030-PA - Anopheles gambiae str. PEST, partial (4%)
Ssc.17237	0	11	2.15296e-05	0.000101328	EST008 Swine Xiang Longissimus Dorsi Muscle cDNA Library Sus scrofa cDNA clone pM013 3', mRNA sequence /clone=pM013 /clone_end=3' /gb=BM083163 /gi=16933590 /ug=Ssc.17237 /len=628
ENSSSCT00000018714	0	11	2.15296e-05	0.000101823	cdna:pseudogene chromosome:Sscrofa9:12:3692955:3693755:-1 gene:ENSSSCG00000017189
TC333832	0	11	2.15296e-05	0.000102035	-
TC331814	0	11	2.15296e-05	0.00010131	-
TC323773	0	11	2.15296e-05	0.00010162	similar to UniRef100_Q80TE3 Cluster: E3 ubiquitin-protein ligase MARCH4 precursor; n=2; Mus musculus|Rep: E3 ubiquitin-protein ligase MARCH4 precursor - Mus musculus (Mouse), partial (5%)
TC388475	0	11	2.15296e-05	0.000101804	-
BG608489	0	11	2.15296e-05	0.000101355	-
EW675474	0	11	2.15296e-05	0.000101749	-
TC402066	0	11	2.15296e-05	0.000101712	similar to UniRef100_A3M847 Cluster: Twin-arginine translocation pathway signal; n=1; Acinetobacter baumannii ATCC 17978|Rep: Twin-arginine translocation pathway signal - Acinetobacter baumannii (strain ATCC 17978 / NCDC KC 755), partial (4%)
GENSCAN00000025420	0	11	2.15296e-05	0.000102044	cdna:Genscan chromosome:Sscrofa9:13:92043072:92083676:1
CF180434	0	11	2.15296e-05	0.000101961	-
Ssc.65900	0	11	2.15296e-05	0.000101437	rcsp08b_g1.y1 csp Sus scrofa cDNA 5', mRNA sequence /clone_end=5' /gb=EW016939 /gi=181296446 /ug=Ssc.65900 /len=416
TC324879	0	11	2.15296e-05	0.000101447	similar to UniRef100_A8JFD4 Cluster: Glyoxal or galactose oxidase; n=1; Chlamydomonas reinhardtii|Rep: Glyoxal or galactose oxidase - Chlamydomonas reinhardtii, partial (4%)
Ssc.55640	0	11	2.15296e-05	0.000101346	BX926512 Sus Scrofa library (scan) Sus scrofa cDNA clone scan0023.i.07 5prim, mRNA sequence /clone=scan0023.i.07 /clone_end=5' /gb=BX926512 /gi=90229007 /ug=Ssc.55640 /len=821
ENSSSCT00000015632	0	11	2.15296e-05	0.000101392	cdna:novel chromosome:Sscrofa9:2:124923986:124924174:1 gene:ENSSSCG00000014308
Ssc.22956	0	11	2.15296e-05	0.000101273	BP166556 full-length enriched swine cDNA library, adult thymus Sus scrofa cDNA clone THY010054F10 5', mRNA sequence /clone=THY010054F10 /clone_end=5' /gb=BP166556 /gi=40416029 /ug=Ssc.22956 /len=857
AW670589	0	11	2.15296e-05	0.000102016	-
Ssc.11564	0	11	2.15296e-05	0.00010141	UNL-P-FN-cb-b-03-0-UNL.s1 UNL-P-FN Sus scrofa cDNA clone UNL-P-FN-cb-b-03-0-UNL 3', mRNA sequence /clone=UNL-P-FN-cb-b-03-0-UNL /clone_end=3' /gb=BI183640 /gi=14658049 /ug=Ssc.11564 /len=366
Ssc.47487	0	11	2.15296e-05	0.000101906	935652 MARC 4PIG Sus scrofa cDNA 3', mRNA sequence /clone_end=3' /gb=CK464631 /gi=40835912 /ug=Ssc.47487 /len=797
CN026804	0	11	2.15296e-05	0.000102053	-
TC312927	0	11	2.15296e-05	0.000101584	homologue to UniRef100_O43435-3 Cluster: Isoform C of O43435 ; n=1; Homo sapiens|Rep: Isoform C of O43435 - Homo sapiens (Human), partial (54%)
BW980866	0	11	2.15296e-05	0.000101565	-
Ssc.26187	0	11	2.15296e-05	0.000101943	799894 MARC 3PIG Sus scrofa cDNA 3', mRNA sequence /clone_end=3' /gb=CF175886 /gi=33287662 /ug=Ssc.26187 /len=721
TC399001	0	11	2.15296e-05	0.000101191	UniRef100_Q0VEA0 Cluster: Peptidyl-prolyl cis-trans isomerase; n=1; Mus musculus|Rep: Peptidyl-prolyl cis-trans isomerase - Mus musculus (Mouse), partial (9%)
CN154319	0	11	2.15296e-05	0.000101246	-
Ssc.61037	0	11	2.15296e-05	0.000101611	930106 MARC 4PIG Sus scrofa cDNA 3', mRNA sequence /clone_end=3' /gb=CK459878 /gi=40831159 /ug=Ssc.61037 /len=777
BF199374	0	11	2.15296e-05	0.000101602	-
TC317677	0	11	2.15296e-05	0.000101419	-
TC333478	0	11	2.15296e-05	0.000101264	-
Ssc.61013	0	11	2.15296e-05	0.000101137	rsme025_o1.y1 sme Sus scrofa cDNA 5', mRNA sequence /clone_end=5' /gb=EW566845 /gi=183082907 /ug=Ssc.61013 /len=589
DY405179	0	11	2.15296e-05	0.000101538	-
TC385929	0	11	2.15296e-05	0.000101933	homologue to UniRef100_A3LZX7 Cluster: Predicted protein; n=1; Pichia stipitis|Rep: Predicted protein - Pichia stipitis (Yeast), partial (5%)
TC333095	0	11	2.15296e-05	0.000101228	-
Ssc.71428	0	11	2.15296e-05	0.000101401	rmgm21_m13.y1 mgm Sus scrofa cDNA 5', mRNA sequence /clone_end=5' /gb=EW397468 /gi=182881577 /ug=Ssc.71428 /len=607
TC365016	0	11	2.15296e-05	0.000101989	-
TC363271	0	11	2.15296e-05	0.000101887	homologue to UniRef100_Q05FF3 Cluster: Interferon gamma receptor 1; n=1; Cervus elaphus|Rep: Interferon gamma receptor 1 - Cervus elaphus (Red deer), partial (8%)
EV949648	0	11	2.15296e-05	0.000101952	-
Ssc.22303	0	11	2.15296e-05	0.000101164	937553 MARC 4PIG Sus scrofa cDNA 3', mRNA sequence /clone_end=3' /gb=CK466354 /gi=40837631 /ug=Ssc.22303 /len=698
CA778732	0	11	2.15296e-05	0.000101657	-
Ssc.33059	0	11	2.15296e-05	0.00010163	AJ963772 KN404_2 Sus scrofa cDNA clone C0007759c18 3', mRNA sequence /clone=C0007759c18 /clone_end=3' /gb=AJ963772 /gi=74380588 /ug=Ssc.33059 /len=899
EW417183	0	11	2.15296e-05	0.000101501	-
TC364573	0	11	2.15296e-05	0.00010186	-
Ssc.12316	0	11	2.15296e-05	0.000101155	BX665909 Sus Scrofa library (scac) Sus scrofa cDNA clone scac0027.d.24 3prim, mRNA sequence /clone=scac0027.d.24 /clone_end=3' /gb=BX665909 /gi=90235822 /ug=Ssc.12316 /len=819
EW535184	0	11	2.15296e-05	0.000101575	-
Ssc.56727	14	2717	2.34156e-06	1.32488e-05	rcov30b_f23.y1 cov Sus scrofa cDNA 5', mRNA sequence /clone_end=5' /gb=EV996026 /gi=178606020 /ug=Ssc.56727 /len=457	rcov30b_f23.y1 cov Sus scrofa cDNA 5', mRNA sequence /clone_end=5' /gb=EV996026 /gi=178606020 /ug=Ssc.56727 /len=457	GO:0005853//eukaryotic translation elongation factor 1 complex;GO:0005829//cytosol	GO:0003746//translation elongation factor activity;GO:0005515//protein binding	GO:0006414//translational elongation	-	Ssc.56727
396852	74	14080	5.63994e-14	8.65232e-13	MSMB//microseminoprotein, beta-	MSMB//microseminoprotein, beta-	GO:0005615//extracellular space;GO:0005634//nucleus	-	-	-	Ssc.56371
Ssc.27199	0	10	5.58518e-05	0.000240585	994103 MARC 4PIG Sus scrofa cDNA 5', mRNA sequence /clone_end=5' /gb=CN163991 /gi=46178421 /ug=Ssc.27199 /len=839
GENSCAN00000035361	0	10	5.58518e-05	0.000240307	cdna:Genscan chromosome:Sscrofa9:1:76216833:76274046:1
Ssc.14245	0	10	5.58518e-05	0.000240149	1535518 MARC 3PIG Sus scrofa cDNA 5', mRNA sequence /clone_end=5' /gb=DY419906 /gi=87221209 /ug=Ssc.14245 /len=615
Ssc.6269	0	10	5.58518e-05	0.000240169	363756 MARC 2PIG Sus scrofa cDNA 5', mRNA sequence /clone_end=5' /gb=BI339005 /gi=15032288 /ti=470944753 /ug=Ssc.6269 /len=565
TC377056	0	10	5.58518e-05	0.000240862	-
Ssc.67600	0	10	5.58518e-05	0.000240644	rfbs3938b_c11.y1 fbs Sus scrofa cDNA 5', mRNA sequence /clone_end=5' /gb=EW174567 /gi=182483315 /ug=Ssc.67600 /len=572
Ssc.59190	0	10	5.58518e-05	0.000240011	UMC-pd12con-010-c06 Day 12 conceptus pd12con Sus scrofa cDNA 3', mRNA sequence /clone_end=3' /gb=CO937459 /gi=51304218 /ug=Ssc.59190 /len=309
TC369342	0	10	5.58518e-05	0.000239578	weakly similar to UniRef100_A3WP10 Cluster: Type II secretory pathway, component PulC; n=1; Idiomarina baltica OS145|Rep: Type II secretory pathway, component PulC - Idiomarina baltica OS145, partial (8%)
Ssc.59681	0	10	5.58518e-05	0.00023946	1545475 MARC 3PIG Sus scrofa cDNA 5', mRNA sequence /clone_end=5' /gb=DY426417 /gi=87227720 /ug=Ssc.59681 /len=514
TC355977	0	10	5.58518e-05	0.000239952	similar to UniRef100_Q6DEA5 Cluster: Pex26-prov protein; n=1; Xenopus laevis|Rep: Pex26-prov protein - Xenopus laevis (African clawed frog), partial (6%)
AJ653135	0	10	5.58518e-05	0.000239598	-
Ssc.8638	0	10	5.58518e-05	0.000239166	1143434 MARC 4PIG Sus scrofa cDNA 3', mRNA sequence /clone_end=3' /gb=DN129297 /gi=59823576 /ug=Ssc.8638 /len=851
Ssc.23871	0	10	5.58518e-05	0.000240624	903957 MARC 4PIG Sus scrofa cDNA 3', mRNA sequence /clone_end=3' /gb=CK450851 /gi=40798065 /ug=Ssc.23871 /len=814
ENSSSCT00000018898	0	10	5.58518e-05	0.000241061	cdna:novel chromosome:Sscrofa9:12:16909566:16918923:1 gene:ENSSSCG00000017359
TC389627	0	10	5.58518e-05	0.000240228	weakly similar to UniRef100_A5Z0F6 Cluster: Endonuclease/reverse transcriptase; n=1; Sus scrofa|Rep: Endonuclease/reverse transcriptase - Sus scrofa (Pig), partial (5%)
TC327725	0	10	5.58518e-05	0.000240704	similar to UniRef100_Q06CP1 Cluster: Truncated envelope glycoprotein; n=11; Human T-lymphotropic virus 1|Rep: Truncated envelope glycoprotein - Human T-lymphotropic virus 1, partial (12%)
TC325306	0	10	5.58518e-05	0.000239205	-
TC400659	0	10	5.58518e-05	0.000240743	homologue to UniRef100_Q6PKB4 Cluster: SNRPB protein; n=2; Euarchontoglires|Rep: SNRPB protein - Homo sapiens (Human), partial (18%)
Ssc.66866	0	10	5.58518e-05	0.000240922	rebs32c_k8.y1 ebs Sus scrofa cDNA 5', mRNA sequence /clone_end=5' /gb=EW077843 /gi=181277907 /ug=Ssc.66866 /len=463
AJ659360	0	10	5.58518e-05	0.000239225	-
TC378698	0	10	5.58518e-05	0.000239854	similar to UniRef100_Q0LWM8 Cluster: YceI; n=1; Caulobacter sp. K31|Rep: YceI - Caulobacter sp. K31, partial (7%)
DB804160	0	10	5.58518e-05	0.000240684	-
TC309453	0	10	5.58518e-05	0.000239519	-
Ssc.72460	0	10	5.58518e-05	0.000239637	907515 MARC 4PIG Sus scrofa cDNA 3', mRNA sequence /clone_end=3' /gb=CK451938 /gi=40799152 /ug=Ssc.72460 /len=357
EW254511	0	10	5.58518e-05	0.000240565	-
Ssc.29830	0	10	5.58518e-05	0.000239362	Sus scrofa mRNA, clone:OVRM10193E12, expressed in ovary /gb=AK236450 /gi=115552445 /ug=Ssc.29830 /len=1816
EW136686	0	10	5.58518e-05	0.000239736	-
TC403413	0	10	5.58518e-05	0.000239814	-
EW290559	0	10	5.58518e-05	0.000239559	-
TC342472	0	10	5.58518e-05	0.000240189	similar to UniRef100_Q2KIF1 Cluster: GatC-like protein; n=1; Bos taurus|Rep: GatC-like protein - Bos taurus (Bovine), complete
TC359203	0	10	5.58518e-05	0.000239382	similar to UniRef100_A0PWQ5 Cluster: Transcriptional regulatory protein; n=1; Mycobacterium ulcerans Agy99|Rep: Transcriptional regulatory protein - Mycobacterium ulcerans (strain Agy99), partial (7%)
GENSCAN00000023226	0	10	5.58518e-05	0.000240209	cdna:Genscan chromosome:Sscrofa9:5:100273389:100284117:-1
ENSSSCT00000003901	0	10	5.58518e-05	0.00024007	cdna:novel chromosome:Sscrofa9:6:54296420:54337582:-1 gene:ENSSSCG00000003511
Ssc.8768	0	10	5.58518e-05	0.000240942	1122627 MARC 4PIG Sus scrofa cDNA 3', mRNA sequence /clone_end=3' /gb=DN122412 /gi=59816691 /ug=Ssc.8768 /len=798
Ssc.27518	0	10	5.58518e-05	0.000239264	996117 MARC 4PIG Sus scrofa cDNA 3', mRNA sequence /clone_end=3' /gb=CN165682 /gi=46180112 /ug=Ssc.27518 /len=724
CK455857	0	10	5.58518e-05	0.000240387	-
TC359749	0	10	5.58518e-05	0.000239795	similar to UniRef100_Q7M3U7 Cluster: Collagen alpha chain; n=1; Paralvinella grasslei|Rep: Collagen alpha chain - Paralvinella grasslei, partial (6%)
Ssc.58020	0	10	5.58518e-05	0.000239696	953236 MARC 4PIG Sus scrofa cDNA 3', mRNA sequence /clone_end=3' /gb=CN163687 /gi=46178117 /ug=Ssc.58020 /len=899
Ssc.61207	0	10	5.58518e-05	0.000240763	AJ945321 CSEQRAN17 Sus scrofa cDNA clone C0007317i03 5', mRNA sequence /clone=C0007317i03 /clone_end=5' /gb=AJ945321 /gi=74362063 /ug=Ssc.61207 /len=790
TC325779	0	10	5.58518e-05	0.000240327	similar to UniRef100_UPI000066093A Cluster: Collagen alpha-1(XV) chain precursor [Contains: Endostatin (Endostatin-XV) (Restin) (Related to endostatin)].; n=1; Takifugu rubripes|Rep: Collagen alpha-1(XV) chain precursor [Contains: Endostatin (Endostatin-XV) (Restin) (Related to endostatin)]. - Takifugu rubripes, partial (3%)
TC326494	0	10	5.58518e-05	0.000239716	UniRef100_UPI0000D9DF14 Cluster: PREDICTED: protein tyrosine phosphatase, receptor type, D isoform 12; n=1; Macaca mulatta|Rep: PREDICTED: protein tyrosine phosphatase, receptor type, D isoform 12 - Macaca mulatta, partial (15%)
Ssc.55321	0	10	5.58518e-05	0.000240406	jns64_D01.f jns Sus scrofa cDNA 5', mRNA sequence /clone_end=5' /gb=CB480416 /gi=29286802 /ug=Ssc.55321 /len=507
Ssc.18718	0	10	5.58518e-05	0.000240664	821709 MARC 3PIG Sus scrofa cDNA 3', mRNA sequence /clone_end=3' /gb=CF360381 /gi=34158034 /ug=Ssc.18718 /len=689
Ssc.70156	0	10	5.58518e-05	0.000240051	BP464134 full-length enriched swine cDNA library, adult uterus Sus scrofa cDNA clone UTR010074F01 5', mRNA sequence /clone=UTR010074F01 /clone_end=5' /gb=BP464134 /gi=40483563 /ug=Ssc.70156 /len=822
Ssc.71974	0	10	5.58518e-05	0.000239068	DB812082 full-length enriched swine cDNA library, adult ovary Sus scrofa cDNA clone OVRM10015G06 3', mRNA sequence /clone=OVRM10015G06 /clone_end=3' /gb=DB812082 /gi=112770042 /ug=Ssc.71974 /len=863
Ssc.54622	0	10	5.58518e-05	0.000241001	Sus scrofa mRNA, clone:LVR010026F06, expressed in liver /gb=AK232353 /gi=115550523 /ug=Ssc.54622 /len=1481
Ssc.6503	0	10	5.58518e-05	0.000240031	UNL-P-FN-cl-h-07-0-UNL.s1 UNL-P-FN Sus scrofa cDNA clone UNL-P-FN-cl-h-07-0-UNL 3', mRNA sequence /clone=UNL-P-FN-cl-h-07-0-UNL /clone_end=3' /gb=BI185160 /gi=14659569 /ug=Ssc.6503 /len=700
Ssc.35811	0	10	5.58518e-05	0.000240545	1108035 MARC 4PIG Sus scrofa cDNA 3', mRNA sequence /clone_end=3' /gb=DN110355 /gi=59788321 /ug=Ssc.35811 /len=810
Ssc.51076	0	10	5.58518e-05	0.00023948	853764 MARC 3PIG Sus scrofa cDNA 3', mRNA sequence /clone_end=3' /gb=CF368989 /gi=34175052 /ug=Ssc.51076 /len=652
Ssc.50691	0	10	5.58518e-05	0.000239775	MI-P-A2-acq-b-02-1-UM.s1 MI-P-A2 Sus scrofa cDNA clone MI-P-A2-acq-b-02-1-UM 3', mRNA sequence /clone=MI-P-A2-acq-b-02-1-UM /clone_end=3' /gb=BF711500 /gi=12010975 /ug=Ssc.50691 /len=119
TC347545	0	10	5.58518e-05	0.000239972	-
TC332210	0	10	5.58518e-05	0.000239421	homologue to UniRef100_Q5MIZ9 Cluster: Multi-drug resistance protein 1; n=1; Sus scrofa|Rep: Multi-drug resistance protein 1 - Sus scrofa (Pig), partial (7%)
Ssc.60561	0	10	5.58518e-05	0.000241041	rova010_f4.y1 ova Sus scrofa cDNA 5', mRNA sequence /clone_end=5' /gb=EW480854 /gi=182870316 /ug=Ssc.60561 /len=543
Ssc.35225	0	10	5.58518e-05	0.000240962	AJ963919 KN404_2 Sus scrofa cDNA clone C0007754m04 3', mRNA sequence /clone=C0007754m04 /clone_end=3' /gb=AJ963919 /gi=74380735 /ug=Ssc.35225 /len=818
TC313406	0	10	5.58518e-05	0.000240466	UniRef100_Q6IBM4 Cluster: HNRPH1 protein; n=1; Homo sapiens|Rep: HNRPH1 protein - Homo sapiens (Human), partial (11%)
100157602	0	10	5.58518e-05	0.000240446	LOC100157602//similar to vacuolar protein sorting 13B
Ssc.59118	0	10	5.58518e-05	0.000239245	UMC-pfeto1-014-a06 Fetal ovary pfeto Sus scrofa cDNA 3', mRNA sequence /clone_end=3' /gb=CO953085 /gi=51330104 /ug=Ssc.59118 /len=323
Ssc.56734	0	10	5.58518e-05	0.00024013	MI-P-AY0-ncn-h-04-0-UI.s1 MI-P-AY0 Sus scrofa cDNA clone MI-P-AY0-ncn-h-04-0-UI 3', mRNA sequence /clone=MI-P-AY0-ncn-h-04-0-UI /clone_end=3' /gb=BF708591 /gi=12008068 /ug=Ssc.56734 /len=384
EW577446	0	10	5.58518e-05	0.000239893	-
Ssc.5349	0	10	5.58518e-05	0.000240842	1121767 MARC 4PIG Sus scrofa cDNA 3', mRNA sequence /clone_end=3' /gb=DN121635 /gi=59815914 /ug=Ssc.5349 /len=815
TC379430	0	10	5.58518e-05	0.00024009	similar to UniRef100_A8MYY8 Cluster: Uncharacterized protein ARPC3; n=1; Homo sapiens|Rep: Uncharacterized protein ARPC3 - Homo sapiens (Human), partial (21%)
TC380387	0	10	5.58518e-05	0.000240288	-
Ssc.70578	0	10	5.58518e-05	0.000239049	jns84_H05.f jns Sus scrofa cDNA 5', mRNA sequence /clone_end=5' /gb=CB481949 /gi=29288335 /ug=Ssc.70578 /len=337
TC326180	0	10	5.58518e-05	0.000239284	-
397007	0	10	5.58518e-05	0.000239913	TLR9//Toll-like receptor 9
Ssc.30018	0	10	5.58518e-05	0.000239127	DB800558 full-length enriched swine cDNA library, adult skin Sus scrofa cDNA clone SKNB10009D12 5', mRNA sequence /clone=SKNB10009D12 /clone_end=5' /gb=DB800558 /gi=112771744 /ug=Ssc.30018 /len=410
BF710747	0	10	5.58518e-05	0.000239834	-
NP7654727	0	10	5.58518e-05	0.000239441	GB|AF284002.1|AAK15589.1 BRCA1;similar to Homo sapiens BRCA1 gene exon 11
AJ659585	0	10	5.58518e-05	0.000241021	-
Ssc.8637	0	10	5.58518e-05	0.000239539	1113344 MARC 4PIG Sus scrofa cDNA 3', mRNA sequence /clone_end=3' /gb=DN114015 /gi=59807805 /ug=Ssc.8637 /len=815
Ssc.4022	0	10	5.58518e-05	0.000239108	DB813186 full-length enriched swine cDNA library, adult ovary Sus scrofa cDNA 3', mRNA sequence /clone=OVRM10078E04 /clone_end=3' /gb=DB813186 /gi=112774745 /ug=Ssc.4022 /len=720
EW453867	0	10	5.58518e-05	0.000239186	-
BF192336	0	10	5.58518e-05	0.000240505	-
Ssc.32719	0	10	5.58518e-05	0.000239147	rspc009_e22.y1 spc Sus scrofa cDNA 5', mRNA sequence /clone_end=5' /gb=EW576528 /gi=183101128 /ug=Ssc.32719 /len=543
Ssc.44235	0	10	5.58518e-05	0.000240882	1520586 MARC 3PIG Sus scrofa cDNA 3', mRNA sequence /clone_end=3' /gb=DY414536 /gi=87215839 /ug=Ssc.44235 /len=658
CF175534	0	10	5.58518e-05	0.000239323	-
TC376452	0	10	5.58518e-05	0.000240723	UniRef100_Q8MTW7 Cluster: Venom peptide 2; n=1; Mesobuthus martensii|Rep: Venom peptide 2 - Mesobuthus martensii (Manchurian scorpion) (Buthus martensii), partial (15%)
Ssc.53142	0	10	5.58518e-05	0.000240248	CJ007234 full-length enriched swine cDNA library, adult liver Sus scrofa cDNA clone LVRM1A090203 5', mRNA sequence /clone=LVRM1A090203 /clone_end=5' /gb=CJ007234 /gi=54496760 /ug=Ssc.53142 /len=511
TC365065	0	10	5.58518e-05	0.000240486	UniRef100_Q9BYE7-3 Cluster: Isoform 3 of Q9BYE7 ; n=1; Homo sapiens|Rep: Isoform 3 of Q9BYE7 - Homo sapiens (Human), partial (7%)
BX672643	0	10	5.58518e-05	0.000240367	-
Ssc.838	0	10	5.58518e-05	0.0002395	BX665568 Sus Scrofa library (scag) Sus scrofa cDNA clone scag0009.f.10 5prim, mRNA sequence /clone=scag0009.f.10 /clone_end=5' /gb=BX665568 /gi=90233913 /ug=Ssc.838 /len=886
TC393059	0	10	5.58518e-05	0.000240604	-
Ssc.65547	0	10	5.58518e-05	0.000239303	rsin28_h21.y1 sin Sus scrofa cDNA 5', mRNA sequence /clone_end=5' /gb=EW550872 /gi=183121764 /ug=Ssc.65547 /len=567
TC391320	0	10	5.58518e-05	0.000239676	-
Ssc.22136	0	10	5.58518e-05	0.000239088	1102131 MARC 4PIG Sus scrofa cDNA 3', mRNA sequence /clone_end=3' /gb=DN105808 /gi=59781071 /ug=Ssc.22136 /len=862
ENSSSCT00000018791	0	10	5.58518e-05	0.000240823	cdna:novel chromosome:Sscrofa9:12:10144812:10153995:1 gene:ENSSSCG00000017262
TC366484	0	10	5.58518e-05	0.000240902	-
GENSCAN00000016350	0	10	5.58518e-05	0.000239992	cdna:Genscan chromosome:Sscrofa9:6:23256845:23403878:-1
Ssc.29837	0	10	5.58518e-05	0.000240525	rthg11_d14.y1 thg Sus scrofa cDNA 5', mRNA sequence /clone_end=5' /gb=EW644186 /gi=183107345 /ug=Ssc.29837 /len=600
TC343903	0	10	5.58518e-05	0.000239029	UniRef100_A0P8Z6 Cluster: Nuclear receptor co-repressor 1; n=1; Sus scrofa|Rep: Nuclear receptor co-repressor 1 - Sus scrofa (Pig), partial (11%)
Ssc.31353	0	10	5.58518e-05	0.000239755	DB816650 full-length enriched swine cDNA library, adult spleen Sus scrofa cDNA 3', mRNA sequence /clone=SPL010013G04 /clone_end=3' /gb=DB816650 /gi=112759540 /ug=Ssc.31353 /len=457
TC404707	0	10	5.58518e-05	0.000239932	similar to UniRef100_Q6YBV4 Cluster: DSPP600; n=1; Sus scrofa|Rep: DSPP600 - Sus scrofa (Pig), partial (5%)
TC394180	0	10	5.58518e-05	0.000239401	UniRef100_P62857 Cluster: 40S ribosomal protein S28; n=7; Eutheria|Rep: 40S ribosomal protein S28 - Homo sapiens (Human), complete
TC393270	0	10	5.58518e-05	0.000240982	similar to UniRef100_A4GHG1 Cluster: PPI-82-f4 protein; n=1; Homo sapiens|Rep: PPI-82-f4 protein - Homo sapiens (Human), partial (40%)
TC376157	0	10	5.58518e-05	0.000239618	similar to UniRef100_A5Z0F6 Cluster: Endonuclease/reverse transcriptase; n=1; Sus scrofa|Rep: Endonuclease/reverse transcriptase - Sus scrofa (Pig), partial (10%)
Ssc.68640	0	10	5.58518e-05	0.000240347	rlnt22c_j19.y1 lnt Sus scrofa cDNA 5', mRNA sequence /clone_end=5' /gb=EW340883 /gi=182856028 /ug=Ssc.68640 /len=565
Ssc.3830	0	10	5.58518e-05	0.00024011	941195 MARC 4PIG Sus scrofa cDNA 3', mRNA sequence /clone_end=3' /gb=CN154017 /gi=46168447 /ug=Ssc.3830 /len=788
Ssc.55897	0	10	5.58518e-05	0.000239343	BX675290 Sus Scrofa library (scac) Sus scrofa cDNA clone scac0029.p.08 3prim, mRNA sequence /clone=scac0029.p.08 /clone_end=3' /gb=BX675290 /gi=90233491 /ug=Ssc.55897 /len=1059
EB411783	0	10	5.58518e-05	0.000240803	-
TC375623	0	10	5.58518e-05	0.000240268	UniRef100_A9JS12 Cluster: Ubiquitin conjugating enzyme E2; n=1; Xenopus laevis|Rep: Ubiquitin conjugating enzyme E2 - Xenopus laevis (African clawed frog), partial (6%)
Ssc.24005	0	10	5.58518e-05	0.000240783	1113438 MARC 4PIG Sus scrofa cDNA 3', mRNA sequence /clone_end=3' /gb=DN114102 /gi=59807915 /ug=Ssc.24005 /len=804
TC325718	0	10	5.58518e-05	0.000239657	similar to UniRef100_Q0P5I2 Cluster: Interleukin-1 receptor-associated kinase-like 2; n=1; Bos taurus|Rep: Interleukin-1 receptor-associated kinase-like 2 - Bos taurus (Bovine), partial (21%)
Ssc.67528	0	10	5.58518e-05	0.000240426	rfbs3937b_e2.y1 fbs Sus scrofa cDNA 5', mRNA sequence /clone_end=5' /gb=EW169113 /gi=182453896 /ug=Ssc.67528 /len=197
TC384435	0	10	5.58518e-05	0.000239873	UniRef100_Q0Q0E4 Cluster: Transcription factor GATA-4; n=1; Canis lupus familiaris|Rep: Transcription factor GATA-4 - Canis familiaris (Dog), partial (28%)
ENSSSCT00000004880	0	9	0.000144889	0.000557943	cdna:novel chromosome:Sscrofa9:1:80652904:80667986:1 gene:ENSSSCG00000004417
TC330310	0	9	0.000144889	0.000559178	-
TC351335	0	9	0.000144889	0.000556795	-
100156958	0	9	0.000144889	0.000557287	LOC100156958//similar to transmembrane protein 108
Ssc.35021	0	9	0.000144889	0.000557041	799492 MARC 3PIG Sus scrofa cDNA 3', mRNA sequence /clone_end=3' /gb=CF175533 /gi=33287309 /ug=Ssc.35021 /len=726
TC388568	0	9	0.000144889	0.000559343	similar to UniRef100_UPI00015A3FFC Cluster: MyD88 adaptor-like protein; n=1; Danio rerio|Rep: MyD88 adaptor-like protein - Danio rerio, partial (8%)
GENSCAN00000039284	0	9	0.000144889	0.000556468	cdna:Genscan chromosome:Sscrofa9:12:22779841:22840110:1
EB422388	0	9	0.000144889	0.000560834	-
Ssc.45121	0	9	0.000144889	0.000556101	1113224 MARC 4PIG Sus scrofa cDNA 5', mRNA sequence /clone_end=5' /gb=DN113911 /gi=59807671 /ug=Ssc.45121 /len=576
Ssc.32230	0	9	0.000144889	0.000561332	DB809863 full-length enriched swine cDNA library, adult liver Sus scrofa cDNA 3', mRNA sequence /clone=LVRM10113A08 /clone_end=3' /gb=DB809863 /gi=112755314 /ug=Ssc.32230 /len=669
397057	0	9	0.000144889	0.000560585	IL18//interleukin 18 (interferon-gamma-inducing factor)
TC350927	0	9	0.000144889	0.000557615	similar to UniRef100_Q9BG49 Cluster: Adenosine A3 receptor; n=1; Choloepus didactylus|Rep: Adenosine A3 receptor - Choloepus didactylus (Southern two-toed sloth), partial (12%)
100156795	0	9	0.000144889	0.000557697	LOC100156795//similar to PDZ domain-containing RING finger protein 4 (Ligand of Numb protein X 4) (SEMACAP3-like protein)
ENSSSCT00000006149	0	9	0.000144889	0.000556386	cdna:known chromosome:Sscrofa9:1:280414545:280437309:1 gene:ENSSSCG00000005593
TC327533	0	9	0.000144889	0.000559013	homologue to UniRef100_A2AF27 Cluster: Ubiquitin carboxyl-terminal hydrolase; n=2; Mus musculus|Rep: Ubiquitin carboxyl-terminal hydrolase - Mus musculus (Mouse), partial (5%)
Ssc.59437	0	9	0.000144889	0.000555448	996389 MARC 4PIG Sus scrofa cDNA 5', mRNA sequence /clone_end=5' /gb=DN132951 /gi=59827268 /ug=Ssc.59437 /len=546
397595	0	9	0.000144889	0.000556182	GCG//glucagon
TC327226	0	9	0.000144889	0.00056046	-
BI183016	0	9	0.000144889	0.000559757	-
DN837338	0	9	0.000144889	0.000560336	-
TC395201	0	9	0.000144889	0.000555367	UniRef100_Q5PQ22 Cluster: LOC496007 protein; n=1; Xenopus laevis|Rep: LOC496007 protein - Xenopus laevis (African clawed frog), partial (5%)
Ssc.68716	0	9	0.000144889	0.000557492	rlyg12_g11.y1 lyg Sus scrofa cDNA 5', mRNA sequence /clone_end=5' /gb=EW362161 /gi=182843208 /ug=Ssc.68716 /len=472
Ssc.23590	0	9	0.000144889	0.000559426	BP170122 full-length enriched swine cDNA library, adult uterus Sus scrofa cDNA clone UTR010016B06 5', mRNA sequence /clone=UTR010016B06 /clone_end=5' /gb=BP170122 /gi=40419595 /ug=Ssc.23590 /len=779
Ssc.17944	0	9	0.000144889	0.000559096	Sus scrofa mRNA, clone:UTR010057A01, expressed in uterus /gb=AK240346 /gi=115555146 /ug=Ssc.17944 /len=1017
733699	0	9	0.000144889	0.000560502	LOC733699//(alpha-N-acetyl-neuraminyl-2,3-beta-galactosyl-1,3)-N-acetylgalactosaminide alpha-2,6-sialyltransferase 5
Ssc.914	0	9	0.000144889	0.000560917	BX917792 Sus Scrofa library (scan) Sus scrofa cDNA clone scan0033.k.24 5prim, mRNA sequence /clone=scan0033.k.24 /clone_end=5' /gb=BX917792 /gi=90243418 /ug=Ssc.914 /len=825
ENSSSCT00000004510	0	9	0.000144889	0.000557861	cdna:novel chromosome:Sscrofa9:1:14794761:14873297:1 gene:ENSSSCG00000004081
Ssc.930	0	9	0.000144889	0.000554716	UMC-pd3end1-003-b11 Endometrium gilt D3 of estrous cycle pd3end Sus scrofa cDNA 3', mRNA sequence /clone_end=3' /gb=CO988101 /gi=51347375 /ug=Ssc.930 /len=339
Ssc.63401	0	9	0.000144889	0.000556632	risp02_l8.y1 isp Sus scrofa cDNA 5', mRNA sequence /clone_end=5' /gb=EW270170 /gi=182527362 /ug=Ssc.63401 /len=455
EV894400	0	9	0.000144889	0.000556019	-
TC392587	0	9	0.000144889	0.000559055	-
TC320107	0	9	0.000144889	0.000556713	similar to UniRef100_Q9Y2Q3 Cluster: Glutathione S-transferase kappa 1; n=2; Homo sapiens|Rep: Glutathione S-transferase kappa 1 - Homo sapiens (Human), partial (50%)
TC379117	0	9	0.000144889	0.000554798	similar to UniRef100_A0R249 Cluster: Glycosyl transferase, family protein 39; n=1; Mycobacterium smegmatis str. MC2 155|Rep: Glycosyl transferase, family protein 39 - Mycobacterium smegmatis (strain ATCC 700084 / mc(2)155), partial (3%)
BG834735	0	9	0.000144889	0.000558848	-
Ssc.41279	0	9	0.000144889	0.000558807	DB812387 full-length enriched swine cDNA library, adult ovary Sus scrofa cDNA 3', mRNA sequence /clone=OVRM10035B08 /clone_end=3' /gb=DB812387 /gi=112772541 /ug=Ssc.41279 /len=844
Ssc.22018	0	9	0.000144889	0.000557246	936561 MARC 4PIG Sus scrofa cDNA 3', mRNA sequence /clone_end=3' /gb=CK465449 /gi=40836726 /ug=Ssc.22018 /len=655
Ssc.48490	0	9	0.000144889	0.000561125	DB798864 full-length enriched swine cDNA library, adult immature dendritic cell Sus scrofa cDNA clone DCI010105B08 5', mRNA sequence /clone=DCI010105B08 /clone_end=5' /gb=DB798864 /gi=112763533 /ug=Ssc.48490 /len=757
Ssc.36177	0	9	0.000144889	0.000558272	AJ957031 KN404_2 Sus scrofa cDNA clone C0007760m12 3', mRNA sequence /clone=C0007760m12 /clone_end=3' /gb=AJ957031 /gi=74373847 /ug=Ssc.36177 /len=412
TC338507	0	9	0.000144889	0.000560295	similar to UniRef100_A9V9N0 Cluster: Predicted protein; n=1; Monosiga brevicollis MX1|Rep: Predicted protein - Monosiga brevicollis MX1, partial (13%)
Ssc.69089	0	9	0.000144889	0.000558066	rnmm08c_i2.y1 nmm Sus scrofa cDNA 5', mRNA sequence /clone_end=5' /gb=EW465403 /gi=182829719 /ug=Ssc.69089 /len=303
Ssc.14187	0	9	0.000144889	0.000555001	MI-P-E7-aha-d-12-1-UM.s1 MI-P-E7 Sus scrofa cDNA clone MI-P-E7-aha-d-12-1-UM 3', mRNA sequence /clone=MI-P-E7-aha-d-12-1-UM /clone_end=3' /gb=BQ600703 /gi=21547429 /ug=Ssc.14187 /len=660
Ssc.12648	0	9	0.000144889	0.000560088	MI-P-CP1-nwl-a-07-0-UI.s1 MI-P-CP1 Sus scrofa cDNA clone MI-P-CP1-nwl-a-07-0-UI 3', mRNA sequence /clone=MI-P-CP1-nwl-a-07-0-UI /clone_end=3' /gb=BI403125 /gi=15182186 /ug=Ssc.12648 /len=343
AJ938357	0	9	0.000144889	0.000557082	-
TC372385	0	9	0.000144889	0.000556836	-
Ssc.59026	0	9	0.000144889	0.000559591	AJ657865 KN277 Sus scrofa cDNA clone C0005211_M11, mRNA sequence /clone=C0005211_M11 /gb=AJ657865 /gi=49341934 /ug=Ssc.59026 /len=593
CB475146	0	9	0.000144889	0.00055741	-
TC353655	0	9	0.000144889	0.000555897	-
Ssc.48149	0	9	0.000144889	0.000558684	Sus scrofa mRNA, clone:LVRM10011D02, expressed in liver /gb=AK232714 /gi=115551280 /ug=Ssc.48149 /len=2044
Ssc.59829	0	9	0.000144889	0.000557369	DB812473 full-length enriched swine cDNA library, adult ovary Sus scrofa cDNA 3', mRNA sequence /clone=OVRM10039E01 /clone_end=3' /gb=DB812473 /gi=112772627 /ug=Ssc.59829 /len=454
TC380316	0	9	0.000144889	0.000555815	weakly similar to UniRef100_A8MRQ5 Cluster: Uncharacterized protein At4g22485.1; n=1; Arabidopsis thaliana|Rep: Uncharacterized protein At4g22485.1 - Arabidopsis thaliana (Mouse-ear cress), partial (4%)
GENSCAN00000028959	0	9	0.000144889	0.000558601	cdna:Genscan chromosome:Sscrofa9:6:117118329:117150879:1
GENSCAN00000032243	0	9	0.000144889	0.000556346	cdna:Genscan chromosome:Sscrofa9:3:8011328:8011528:1
397322	0	9	0.000144889	0.000561249	IGFALS//insulin-like growth factor binding protein, acid labile subunit
Ssc.68644	0	9	0.000144889	0.000556141	rlnt20c_c1.y1 lnt Sus scrofa cDNA 5', mRNA sequence /clone_end=5' /gb=EW341019 /gi=182729291 /ug=Ssc.68644 /len=272
Ssc.41774	0	9	0.000144889	0.000555285	UMC-pgvo4-004-a01 Germinal-Vesicle-Oocyte pgvo Sus scrofa cDNA 3', mRNA sequence /clone_end=3' /gb=CN032268 /gi=48726804 /ug=Ssc.41774 /len=356
Ssc.60926	0	9	0.000144889	0.000556672	rplac_13711.y1 pla Sus scrofa cDNA 5', mRNA sequence /clone_end=5' /gb=EW506424 /gi=183095523 /ug=Ssc.60926 /len=601
GENSCAN00000042123	0	9	0.000144889	0.000558025	cdna:Genscan chromosome:Sscrofa9:1:134120055:134175872:-1
TC321799	0	9	0.000144889	0.000557533	similar to UniRef100_UPI0000EB1FA2 Cluster: PHD finger protein 11 (BRCA1 C-terminus-associated protein) (Renal carcinoma antigen NY-REN-34).; n=1; Canis lupus familiaris|Rep: PHD finger protein 11 (BRCA1 C-terminus-associated protein) (Renal carcinoma antigen NY-REN-34). - Canis familiaris, partial (38%)
BX666582	0	9	0.000144889	0.000557	-
TC405282	0	9	0.000144889	0.000560046	homologue to UniRef100_Q651G2 Cluster: Tyrosine specific protein phosphatase-like; n=1; Oryza sativa Japonica Group|Rep: Tyrosine specific protein phosphatase-like - Oryza sativa subsp. japonica (Rice), partial (5%)
TC349465	0	9	0.000144889	0.00055496	similar to UniRef100_A5Z0F6 Cluster: Endonuclease/reverse transcriptase; n=1; Sus scrofa|Rep: Endonuclease/reverse transcriptase - Sus scrofa (Pig), partial (11%)
TC343444	0	9	0.000144889	0.00055606	similar to UniRef100_A4ZHA1 Cluster: Sec-independent transporter protein; n=1; Phytophthora sojae|Rep: Sec-independent transporter protein - Phytophthora sojae, partial (7%)
Ssc.62062	0	9	0.000144889	0.00055557	BX673566 Sus Scrofa library (scac) Sus scrofa cDNA clone scac0037.e.19 5prim, mRNA sequence /clone=scac0037.e.19 /clone_end=5' /gb=BX673566 /gi=90244613 /ug=Ssc.62062 /len=929
TC376504	0	9	0.000144889	0.000557779	similar to UniRef100_A1TGN9 Cluster: Transcriptional regulator, GntR family; n=1; Mycobacterium vanbaalenii PYR-1|Rep: Transcriptional regulator, GntR family - Mycobacterium vanbaalenii (strain DSM 7251 / PYR-1), partial (5%)
TC327547	0	9	0.000144889	0.00055856	UniRef100_A6ML95 Cluster: Talin 2-like protein; n=1; Callithrix jacchus|Rep: Talin 2-like protein - Callithrix jacchus (Common marmoset), partial (31%)
100153899	0	9	0.000144889	0.000561374	LOC100153899//similar to alpha-1-antichymotrypsin 2
EW642413	0	9	0.000144889	0.000560543	-
TC380833	0	9	0.000144889	0.000559674	-
CB476873	0	9	0.000144889	0.000558931	-
100038001	0	9	0.000144889	0.000561041	HSBP1//heat shock factor binding protein 1
Ssc.64437	0	9	0.000144889	0.000556959	rcsk22_e21.y1 csk Sus scrofa cDNA 5', mRNA sequence /clone_end=5' /gb=EW012635 /gi=181345401 /ug=Ssc.64437 /len=570
TC331331	0	9	0.000144889	0.000558313	similar to UniRef100_A5Z0F6 Cluster: Endonuclease/reverse transcriptase; n=1; Sus scrofa|Rep: Endonuclease/reverse transcriptase - Sus scrofa (Pig), partial (4%)
Ssc.72529	0	9	0.000144889	0.000561083	950298 MARC 4PIG Sus scrofa cDNA 3', mRNA sequence /clone_end=3' /gb=CN161051 /gi=46175481 /ug=Ssc.72529 /len=636
Ssc.47345	0	9	0.000144889	0.000557656	1511381 MARC 3PIG Sus scrofa cDNA 5', mRNA sequence /clone_end=5' /gb=DY407861 /gi=87209164 /ug=Ssc.47345 /len=681
EW026285	0	9	0.000144889	0.000555163	-
Ssc.2315	0	9	0.000144889	0.000556305	936631 MARC 4PIG Sus scrofa cDNA 3', mRNA sequence /clone_end=3' /gb=CK465515 /gi=40836792 /ug=Ssc.2315 /len=750
GENSCAN00000035241	0	9	0.000144889	0.000560668	cdna:Genscan chromosome:Sscrofa9:18:4986627:5031460:1
Ssc.70262	0	9	0.000144889	0.000557123	rton1228b_a20.y1 ton Sus scrofa cDNA 5', mRNA sequence /clone_end=5' /gb=EW648173 /gi=183099534 /ug=Ssc.70262 /len=540
DN105939	0	9	0.000144889	0.000560253	-
Ssc.67135	0	9	0.000144889	0.000555489	rpty612b_b24.y1 pty Sus scrofa cDNA 5', mRNA sequence /clone_end=5' /gb=EW514821 /gi=183093353 /ug=Ssc.67135 /len=554
Ssc.8890	0	9	0.000144889	0.000559715	AJ942279 CSEQRAN17 Sus scrofa cDNA clone C0007320n16 3', mRNA sequence /clone=C0007320n16 /clone_end=3' /gb=AJ942279 /gi=74359277 /ug=Ssc.8890 /len=896
TC397970	0	9	0.000144889	0.000555693	UniRef100_A8MZB2 Cluster: Uncharacterized protein NAT5 (N-acetyltransferase 5 (ARD1 homolog, S. cerevisiae), isoform CRA_a); n=2; Eutheria|Rep: Uncharacterized protein NAT5 (N-acetyltransferase 5 (ARD1 homolog, S. cerevisiae), isoform CRA_a) - Homo sapiens (Human), partial (30%)
TC338840	0	9	0.000144889	0.000558149	weakly similar to UniRef100_A4RE06 Cluster: Predicted protein; n=1; Magnaporthe grisea|Rep: Predicted protein - Magnaporthe grisea (Rice blast fungus) (Pyricularia grisea), partial (8%)
GENSCAN00000043721	0	9	0.000144889	0.000557984	cdna:Genscan chromosome:Sscrofa9:17:47517263:47518419:-1
TC303508	0	9	0.000144889	0.000555774	-
Ssc.5001	0	9	0.000144889	0.000558519	MI-P-E3-aak-e-08-1-UM.s1 MI-P-E3 Sus scrofa cDNA clone MI-P-E3-aak-e-08-1-UM 3', mRNA sequence /clone=MI-P-E3-aak-e-08-1-UM /clone_end=3' /gb=BF702540 /gi=11987948 /ug=Ssc.5001 /len=683
TC349691	0	9	0.000144889	0.000560875	weakly similar to UniRef100_Q5TAE7 Cluster: G protein-coupled receptor 137B; n=1; Homo sapiens|Rep: G protein-coupled receptor 137B - Homo sapiens (Human), partial (13%)
TC402048	0	9	0.000144889	0.00055955	-
Ssc.49311	0	9	0.000144889	0.000558642	1097546 MARC 4PIG Sus scrofa cDNA 3', mRNA sequence /clone_end=3' /gb=DN102594 /gi=59775370 /ug=Ssc.49311 /len=891
Ssc.52043	0	9	0.000144889	0.000560378	rpgl05_a21.y1 pgl Sus scrofa cDNA 5', mRNA sequence /clone_end=5' /gb=EW499286 /gi=182879509 /ug=Ssc.52043 /len=632
TC355947	0	9	0.000144889	0.000559261	similar to UniRef100_A1SQ39 Cluster: Respiratory-chain NADH dehydrogenase domain, 51 kDa subunit; n=1; Nocardioides sp. JS614|Rep: Respiratory-chain NADH dehydrogenase domain, 51 kDa subunit - Nocardioides sp. (strain BAA-499 / JS614), partial (4%)
100158178	0	9	0.000144889	0.000555082	LOC100158178//similar to rCG26618
TC362397	0	9	0.000144889	0.00055782	UniRef100_Q0VCL3 Cluster: Autophagy-related protein 3; n=1; Bos taurus|Rep: Autophagy-related protein 3 - Bos taurus (Bovine), partial (8%)
Ssc.21050	0	9	0.000144889	0.000557574	AJ960544 KN404_2 Sus scrofa cDNA clone C0007756b10 3', mRNA sequence /clone=C0007756b10 /clone_end=3' /gb=AJ960544 /gi=74377360 /ug=Ssc.21050 /len=839
TC405824	0	9	0.000144889	0.000556509	-
CO951856	0	9	0.000144889	0.000557205	-
Ssc.10300	0	9	0.000144889	0.000555326	930022 MARC 4PIG Sus scrofa cDNA 3', mRNA sequence /clone_end=3' /gb=CK459802 /gi=40831083 /ug=Ssc.10300 /len=811
ES446224	0	9	0.000144889	0.000558395	-
TC316123	0	9	0.000144889	0.000556918	UniRef100_Q952Q4 Cluster: Succinate dehydrogenase subunit 4; n=1; Euphorbia pubentissima|Rep: Succinate dehydrogenase subunit 4 - Euphorbia pubentissima, partial (14%)
Ssc.27938	0	9	0.000144889	0.000559467	DB814223 full-length enriched swine cDNA library, adult ovary Sus scrofa cDNA 3', mRNA sequence /clone=OVRM10149A11 /clone_end=3' /gb=DB814223 /gi=112781695 /ug=Ssc.27938 /len=823
GENSCAN00000005978	0	9	0.000144889	0.000557328	cdna:Genscan chromosome:Sscrofa9:3:86767862:86797444:-1
TC404243	0	9	0.000144889	0.00056017	homologue to UniRef100_UPI00005C19D1 Cluster: coiled-coil domain containing 76; n=1; Bos taurus|Rep: coiled-coil domain containing 76 - Bos Taurus, partial (6%)
Ssc.70106	0	9	0.000144889	0.000558231	1000080 MARC 4PIG Sus scrofa cDNA 3', mRNA sequence /clone_end=3' /gb=DN100703 /gi=59772995 /ug=Ssc.70106 /len=788
414736	0	9	0.000144889	0.000561291	PCDH11X//protocadherin 11 X-linked
Ssc.4675	0	9	0.000144889	0.000559963	1143261 MARC 4PIG Sus scrofa cDNA 3', mRNA sequence /clone_end=3' /gb=DN129136 /gi=59823415 /ug=Ssc.4675 /len=841
BI404366	0	9	0.000144889	0.000558725	-
TC371981	0	9	0.000144889	0.000558437	similar to UniRef100_A7LC92 Cluster: Nuclear receptor; n=2; Brugia malayi|Rep: Nuclear receptor - Brugia malayi (Filarial nematode worm), partial (3%)
EW186514	0	9	0.000144889	0.000555733	-
Ssc.71275	0	9	0.000144889	0.000559302	rebs20c_p19.y1 ebs Sus scrofa cDNA 5', mRNA sequence /clone_end=5' /gb=EW078032 /gi=181354759 /ug=Ssc.71275 /len=195
Ssc.37026	0	9	0.000144889	0.000555652	AJ946932 KN404_1 Sus scrofa cDNA clone C0007738p05 3', mRNA sequence /clone=C0007738p05 /clone_end=3' /gb=AJ946932 /gi=74363674 /ug=Ssc.37026 /len=557
Ssc.9521	0	9	0.000144889	0.000555408	1121094 MARC 4PIG Sus scrofa cDNA 3', mRNA sequence /clone_end=3' /gb=DN121027 /gi=59815306 /ug=Ssc.9521 /len=821
ENSSSCT00000002999	0	9	0.000144889	0.00055889	cdna:novel chromosome:Sscrofa9:6:8722830:8723546:-1 gene:ENSSSCG00000002705
ENSSSCT00000010697	0	9	0.000144889	0.000556877	cdna:novel chromosome:Sscrofa9:14:28107936:28115344:1 gene:ENSSSCG00000009757
Ssc.18955	0	9	0.000144889	0.00055655	Sus scrofa mRNA, clone:LNG010062F04, expressed in lung /gb=AK231999 /gi=115549720 /ug=Ssc.18955 /len=1214
Ssc.73821	0	9	0.000144889	0.00055819	999720 MARC 4PIG Sus scrofa cDNA 3', mRNA sequence /clone_end=3' /gb=DN134504 /gi=59828821 /ug=Ssc.73821 /len=796
EW677904	0	9	0.000144889	0.000559633	-
GENSCAN00000044758	0	9	0.000144889	0.000558766	cdna:Genscan chromosome:Sscrofa9:15:44012652:44139233:1
Ssc.26886	0	9	0.000144889	0.000558478	951875 MARC 4PIG Sus scrofa cDNA 3', mRNA sequence /clone_end=3' /gb=CN162490 /gi=46176920 /ug=Ssc.26886 /len=875
TC342298	0	9	0.000144889	0.000555856	homologue to UniRef100_P79134 Cluster: Annexin A6; n=1; Bos taurus|Rep: Annexin A6 - Bos taurus (Bovine), partial (19%)
Ssc.31019	0	9	0.000144889	0.00055553	DB819900 full-length enriched swine cDNA library, adult thymus Sus scrofa cDNA clone THY010206B09 3', mRNA sequence /clone=THY010206B09 /clone_end=3' /gb=DB819900 /gi=112780539 /ug=Ssc.31019 /len=450
Ssc.4658	0	9	0.000144889	0.000556427	MI-P-CP1-nzc-k-14-0-UI.s1 MI-P-CP1 Sus scrofa cDNA clone MI-P-CP1-nzc-k-14-0-UI 3', mRNA sequence /clone=MI-P-CP1-nzc-k-14-0-UI /clone_end=3' /gb=BQ604694 /gi=21551420 /ug=Ssc.4658 /len=673
Ssc.67396	0	9	0.000144889	0.000556591	rese30c_i2.y1 ese Sus scrofa cDNA 5', mRNA sequence /clone_end=5' /gb=EW150944 /gi=182527971 /ug=Ssc.67396 /len=591
TC335626	0	9	0.000144889	0.000559881	-
Ssc.68075	0	9	0.000144889	0.000557902	rfty519b_a14.y1 fty Sus scrofa cDNA 5', mRNA sequence /clone_end=5' /gb=EW219540 /gi=182494121 /ug=Ssc.68075 /len=273
Ssc.24970	0	9	0.000144889	0.000559839	1138954 MARC 4PIG Sus scrofa cDNA 3', mRNA sequence /clone_end=3' /gb=DN125132 /gi=59819411 /ug=Ssc.24970 /len=883
Ssc.4599	0	9	0.000144889	0.000560958	836359 MARC 3PIG Sus scrofa cDNA 3', mRNA sequence /clone_end=3' /gb=CF365712 /gi=34168560 /ug=Ssc.4599 /len=645
Ssc.48113	0	9	0.000144889	0.000559385	BX922485 Sus Scrofa library (scan) Sus scrofa cDNA clone scan0010.g.01 5prim, mRNA sequence /clone=scan0010.g.01 /clone_end=5' /gb=BX922485 /gi=90239070 /ug=Ssc.48113 /len=831
TC318215	0	9	0.000144889	0.000555937	-
TC371986	0	9	0.000144889	0.000554838	similar to UniRef100_Q1L835 Cluster: Endonuclease reverse transcriptase; n=1; Bos taurus|Rep: Endonuclease reverse transcriptase - Bos taurus (Bovine), partial (11%)
BP451617	0	9	0.000144889	0.000558108	-
Ssc.54941	0	9	0.000144889	0.000559137	BP153164 full-length enriched swine cDNA library, adult ovary Sus scrofa cDNA clone OVRM10091G08 5', mRNA sequence /clone=OVRM10091G08 /clone_end=5' /gb=BP153164 /gi=40402637 /ug=Ssc.54941 /len=738
TC337496	0	9	0.000144889	0.000555204	homologue to UniRef100_UPI0000EB080E Cluster: Sodium/potassium/calcium exchanger 5 precursor (Na(+)/K(+)/Ca(2+)- exchange protein 5) (Solute carrier family 24 member 5).; n=1; Canis lupus familiaris|Rep: Sodium/potassium/calcium exchanger 5 precursor (Na(+)/K(+)/Ca(2+)- exchange protein 5) (Solute carrier family 24 member 5). - Canis familiaris, partial (21%)
Ssc.1789	0	9	0.000144889	0.000557164	1097778 MARC 4PIG Sus scrofa cDNA 3', mRNA sequence /clone_end=3' /gb=DN102804 /gi=59775580 /ug=Ssc.1789 /len=851
Ssc.48706	0	9	0.000144889	0.000558972	BX919298 Sus Scrofa library (scan) Sus scrofa cDNA clone scan0002.g.20 5prim, mRNA sequence /clone=scan0002.g.20 /clone_end=5' /gb=BX919298 /gi=90231937 /ug=Ssc.48706 /len=788
Ssc.5887	0	9	0.000144889	0.000561166	1102179 MARC 4PIG Sus scrofa cDNA 3', mRNA sequence /clone_end=3' /gb=DN105849 /gi=59781112 /ug=Ssc.5887 /len=843
BX926258	0	9	0.000144889	0.000561208	-
TC374799	0	9	0.000144889	0.000560751	similar to UniRef100_Q7Q3S5 Cluster: AGAP008013-PA; n=1; Anopheles gambiae str. PEST|Rep: AGAP008013-PA - Anopheles gambiae str. PEST, partial (4%)
TC369016	0	9	0.000144889	0.000556754	similar to UniRef100_Q6C4X5 Cluster: UDP-galactose transporter homolog 1; n=1; Yarrowia lipolytica|Rep: UDP-galactose transporter homolog 1 - Yarrowia lipolytica (Candida lipolytica), partial (5%)
EW031488	0	9	0.000144889	0.000560709	-
TC378310	0	9	0.000144889	0.000560212	-
Ssc.9398	0	9	0.000144889	0.000559798	941315 MARC 4PIG Sus scrofa cDNA 3', mRNA sequence /clone_end=3' /gb=CN154128 /gi=46168558 /ug=Ssc.9398 /len=830
CX063342	0	9	0.000144889	0.000554879	-
TC310671	0	9	0.000144889	0.000560005	UniRef100_UPI0000EB1765 Cluster: myeloid/lymphoid or mixed-lineage leukemia 5; n=1; Canis lupus familiaris|Rep: myeloid/lymphoid or mixed-lineage leukemia 5 - Canis familiaris, partial (21%)
TC374522	0	9	0.000144889	0.000559922	similar to UniRef100_Q67TQ3 Cluster: Gallus gallus mRNA for attachment region binding protein (ARBP)-like; n=1; Oryza sativa Japonica Group|Rep: Gallus gallus mRNA for attachment region binding protein (ARBP)-like - Oryza sativa subsp. japonica (Rice), partial (11%)
BI400006	0	9	0.000144889	0.000556264	-
TC308394	0	9	0.000144889	0.000555978	similar to UniRef100_Q5RD69 Cluster: Testican-3 precursor; n=1; Pongo pygmaeus|Rep: Testican-3 precursor - Pongo pygmaeus (Orangutan), partial (37%)
Ssc.67678	0	9	0.000144889	0.000560419	rfcc13b_b18.y1 fcc Sus scrofa cDNA 5', mRNA sequence /clone_end=5' /gb=EW179057 /gi=182599154 /ug=Ssc.67678 /len=523
TC337508	0	9	0.000144889	0.00055492	UniRef100_Q41DT3 Cluster: Adenine phosphoribosyl transferase; n=1; Exiguobacterium sibiricum 255-15|Rep: Adenine phosphoribosyl transferase - Exiguobacterium sibiricum 255-15, partial (6%)
Ssc.17829	0	9	0.000144889	0.000557451	1555666 MARC 3PIG Sus scrofa cDNA 3', mRNA sequence /clone_end=3' /gb=DY431003 /gi=87232306 /ug=Ssc.17829 /len=656
DV904679	0	9	0.000144889	0.000555123	-
Ssc.58525	0	9	0.000144889	0.000557738	Sus scrofa mRNA, clone:LVRM10077H11, expressed in liver /gb=AK233075 /gi=115553277 /ug=Ssc.58525 /len=1631
Ssc.54014	0	9	0.000144889	0.000555245	AJ957171 KN404_2 Sus scrofa cDNA clone C0007757g18 3', mRNA sequence /clone=C0007757g18 /clone_end=3' /gb=AJ957171 /gi=74373987 /ug=Ssc.54014 /len=897
TC406561	0	9	0.000144889	0.000561	similar to UniRef100_A6RRX1 Cluster: Predicted protein; n=1; Botryotinia fuckeliana B05.10|Rep: Predicted protein - Botryotinia fuckeliana (strain B05.10) (Noble rot fungus) (Botrytiscinerea), partial (15%)
Ssc.28441	0	9	0.000144889	0.000554757	537961 MARC 2PIG Sus scrofa cDNA 5', mRNA sequence /clone_end=5' /gb=BM484200 /gi=18534528 /ti=470955564 /ug=Ssc.28441 /len=573
TC327285	0	9	0.000144889	0.000560626	weakly similar to UniRef100_A5Z0F6 Cluster: Endonuclease/reverse transcriptase; n=1; Sus scrofa|Rep: Endonuclease/reverse transcriptase - Sus scrofa (Pig), partial (10%)
EW480183	0	9	0.000144889	0.000560129	-
Ssc.5885	0	9	0.000144889	0.000554676	1514646 MARC 3PIG Sus scrofa cDNA 3', mRNA sequence /clone_end=3' /gb=DY410619 /gi=87211922 /ug=Ssc.5885 /len=726
TC351202	0	9	0.000144889	0.000560792	similar to UniRef100_Q1JXL8 Cluster: Major facilitator superfamily MFS_1; n=1; Desulfuromonas acetoxidans DSM 684|Rep: Major facilitator superfamily MFS_1 - Desulfuromonas acetoxidans DSM 684, partial (5%)
Ssc.61254	0	9	0.000144889	0.000559509	rthg17_m7.y1 thg Sus scrofa cDNA 5', mRNA sequence /clone_end=5' /gb=EW646814 /gi=183022611 /ug=Ssc.61254 /len=690
Ssc.55350	0	9	0.000144889	0.000558354	Sus scrofa mRNA, clone:OVRM10014G12, expressed in ovary /gb=AK234775 /gi=115547799 /ug=Ssc.55350 /len=1945
100154240	0	9	0.000144889	0.000555611	LOC100154240//similar to Neurensin-1 (Vesicular membrane protein p24) (Vesicular membrane protein of 24 kDa) (Neuro-p24)
Ssc.52140	0	9	0.000144889	0.000555041	MI-P-O1-abx-a-12-1-UM.s1 MI-P-O1 Sus scrofa cDNA clone MI-P-O1-abx-a-12-1-UM 3', mRNA sequence /clone=MI-P-O1-abx-a-12-1-UM /clone_end=3' /gb=BF711944 /gi=12011419 /ug=Ssc.52140 /len=569
Ssc.21237	0	9	0.000144889	0.000556223	998419 MARC 4PIG Sus scrofa cDNA 3', mRNA sequence /clone_end=3' /gb=CN166735 /gi=46181165 /ug=Ssc.21237 /len=910
TC322404	0	9	0.000144889	0.00055922	UniRef100_O95232 Cluster: Cisplatin resistance-associated overexpressed protein; n=2; Hominidae|Rep: Cisplatin resistance-associated overexpressed protein - Homo sapiens (Human), partial (6%)
EW645824	3	434	0.000128504	0.000504466	-	-	-	-	-	-	EW645824
TC357984	2	268	0.000161265	0.00061279	similar to UniRef100_A0BSM8 Cluster: Chromosome undetermined scaffold_125, whole genome shotgun sequence; n=1; Paramecium tetraurelia|Rep: Chromosome undetermined scaffold_125, whole genome shotgun sequence - Paramecium tetraurelia, partial (12%)	similar to UniRef100_A0BSM8 Cluster: Chromosome undetermined scaffold_125, whole genome shotgun sequence; n=1; Paramecium tetraurelia|Rep: Chromosome undetermined scaffold_125, whole genome shotgun sequence - Paramecium tetraurelia, partial (12%)	-	-	-	-	TC357984
TC316153	2	258	0.000161265	0.000612212	similar to UniRef100_Q566J8 Cluster: Uncharacterized aarF domain-containing protein kinase 4; n=1; Mus musculus|Rep: Uncharacterized aarF domain-containing protein kinase 4 - Mus musculus (Mouse), partial (10%)	similar to UniRef100_Q566J8 Cluster: Uncharacterized aarF domain-containing protein kinase 4; n=1; Mus musculus|Rep: Uncharacterized aarF domain-containing protein kinase 4 - Mus musculus (Mouse), partial (10%)	-	-	-	-	TC316153
TC394492	5	618	7.29706e-05	0.000304323	-	-	-	-	-	-	TC394492
TC366369	2	244	0.000161265	0.000610395	weakly similar to UniRef100_Q8K9H9 Cluster: Aspartate carbamoyltransferase; n=1; Buchnera aphidicola (Schizaphis graminum)|Rep: Aspartate carbamoyltransferase - Buchnera aphidicola subsp. Schizaphis graminum, partial (7%)	weakly similar to UniRef100_Q8K9H9 Cluster: Aspartate carbamoyltransferase; n=1; Buchnera aphidicola (Schizaphis graminum)|Rep: Aspartate carbamoyltransferase - Buchnera aphidicola subsp. Schizaphis graminum, partial (7%)	-	-	-	-	TC366369
Ssc.70253	2	235	0.000161265	0.000613994	BX922807 Sus Scrofa library (scan) Sus scrofa cDNA clone scan0016.f.10 5prim, mRNA sequence /clone=scan0016.f.10 /clone_end=5' /gb=BX922807 /gi=90241034 /ug=Ssc.70253 /len=672	BX922807 Sus Scrofa library (scan) Sus scrofa cDNA clone scan0016.f.10 5prim, mRNA sequence /clone=scan0016.f.10 /clone_end=5' /gb=BX922807 /gi=90241034 /ug=Ssc.70253 /len=672	-	-	-	-	Ssc.70253
TC399813	12	1423	5.3392e-06	2.83654e-05	-	-	-	-	-	-	TC399813
396862	236	26541	5.44454e-13	6.83974e-12	TIMP1//TIMP metallopeptidase inhibitor 1	TIMP1//TIMP metallopeptidase inhibitor 1	GO:0005604//basement membrane	GO:0005515//protein binding;GO:0008191//metalloendopeptidase inhibitor activity	GO:0042060//wound healing;GO:0051045//negative regulation of membrane protein ectodomain proteolysis;GO:0051216//cartilage development;GO:0043249//erythrocyte maturation;GO:0006700//C21-steroid hormone biosynthetic process;GO:0043434//response to peptide hormone stimulus;GO:0007568//aging;GO:0034097//response to cytokine stimulus;GO:0008284//positive regulation of cell proliferation;GO:0043066//n…	-	Ssc.11784
CB471648	3	331	0.000128504	0.000506404	-	-	-	-	-	-	CB471648
TC380271	4	439	9.87286e-05	0.00040332	-	-	-	-	-	-	TC380271
Ssc.7331	11	1158	7.99512e-06	4.12193e-05	Sus scrofa mRNA, clone:OVRM10182F04, expressed in ovary /gb=AK236333 /gi=115551926 /ug=Ssc.7331 /len=2230	Sus scrofa mRNA, clone:OVRM10182F04, expressed in ovary /gb=AK236333 /gi=115551926 /ug=Ssc.7331 /len=2230	GO:0005576//extracellular region	GO:0016787//hydrolase activity	GO:0016042//lipid catabolic process	-	Ssc.7331
TC391202	2	195	0.000161265	0.000610616	homologue to UniRef100_Q95I98 Cluster: Major histocompatibility class I receptor; n=1; Stizostedion vitreum|Rep: Major histocompatibility class I receptor - Stizostedion vitreum, partial (6%)	homologue to UniRef100_Q95I98 Cluster: Major histocompatibility class I receptor; n=1; Stizostedion vitreum|Rep: Major histocompatibility class I receptor - Stizostedion vitreum, partial (6%)	-	-	-	-	TC391202
ENSSSCT00000014201	2	192	0.000161265	0.000610881	cdna:novel chromosome:Sscrofa9:2:5169866:5170039:1 gene:ENSSSCG00000012991	cdna:novel chromosome:Sscrofa9:2:5169866:5170039:1 gene:ENSSSCG00000012991	-	-	-	-	ENSSSCT00000014201
Ssc.25191	30	2874	2.15744e-09	1.83642e-08	Sus scrofa mRNA, clone:OVR010026A07, expressed in ovary /gb=AK234196 /gi=115545763 /ug=Ssc.25191 /len=1020	Sus scrofa mRNA, clone:OVR010026A07, expressed in ovary /gb=AK234196 /gi=115545763 /ug=Ssc.25191 /len=1020	-	-	-	-	Ssc.25191
397542	23	2171	4.84854e-08	3.52522e-07	PN-1//nexin-1	PN-1//nexin-1	GO:0005576//extracellular region	GO:0004867//serine-type endopeptidase inhibitor activity;GO:0008201//heparin binding	GO:0030334//regulation of cell migration;GO:0030154//cell differentiation;GO:0007399//nervous system development;GO:0030162//regulation of proteolysis	-	Ssc.16342
CN031824	2	177	0.000161265	0.000614576	-	-	-	-	-	-	CN031824
396891	3	268	0.000128504	0.000506366	RLN//relaxin	RLN//relaxin	GO:0005576//extracellular region	GO:0005179//hormone activity	GO:0007565//female pregnancy	-	Ssc.162
100037990	3	252	0.000128504	0.000504125	COX7C//cytochrome c oxidase subunit VIIc	COX7C//cytochrome c oxidase subunit VIIc	GO:0005743//mitochondrial inner membrane;GO:0016021//integral to membrane	GO:0004129//cytochrome-c oxidase activity	GO:0006091//generation of precursor metabolites and energy	-	Ssc.8993
TC383800	3	243	0.000128504	0.000503974	homologue to UniRef100_A7MB48 Cluster: MGC165832 protein; n=3; Bos taurus|Rep: MGC165832 protein - Bos taurus (Bovine), partial (10%)	homologue to UniRef100_A7MB48 Cluster: MGC165832 protein; n=3; Bos taurus|Rep: MGC165832 protein - Bos taurus (Bovine), partial (10%)	-	-	-	-	TC383800
Ssc.8335	16	1260	1.00904e-06	6.0282e-06	Sus scrofa clone Clu_1336.scr.msk.p1.Contig5, mRNA sequence /gb=AY609490 /gi=52351085 /ug=Ssc.8335 /len=1914	Sus scrofa clone Clu_1336.scr.msk.p1.Contig5, mRNA sequence /gb=AY609490 /gi=52351085 /ug=Ssc.8335 /len=1914	GO:0005887//integral to plasma membrane;GO:0005923//tight junction	GO:0042802//identical protein binding;GO:0005198//structural molecule activity	GO:0007283//spermatogenesis;GO:0008366//axon ensheathment;GO:0016338//calcium-independent cell-cell adhesion	-	Ssc.8335
TC346759	2	152	0.000161265	0.000613548	-	-	-	-	-	-	TC346759
100156168	5	376	7.29706e-05	0.000303404	LOC100156168//similar to protease, serine, 35	LOC100156168//similar to protease, serine, 35	GO:0005576//extracellular region	GO:0004252//serine-type endopeptidase activity	GO:0006508//proteolysis	-	Ssc.26815
TC402937	10	733	1.189e-05	5.87012e-05	UniRef100_P62081 Cluster: 40S ribosomal protein S7; n=7; Eutheria|Rep: 40S ribosomal protein S7 - Homo sapiens (Human), partial (51%)	UniRef100_P62081 Cluster: 40S ribosomal protein S7; n=7; Eutheria|Rep: 40S ribosomal protein S7 - Homo sapiens (Human), partial (51%)	-	-	-	-	TC402937
TC337705	5	360	7.29706e-05	0.000303936	UniRef100_Q0VFZ0 Cluster: Olfactomedin 2; n=1; Mus musculus|Rep: Olfactomedin 2 - Mus musculus (Mouse), partial (52%)	UniRef100_Q0VFZ0 Cluster: Olfactomedin 2; n=1; Mus musculus|Rep: Olfactomedin 2 - Mus musculus (Mouse), partial (52%)	-	-	-	-	TC337705
Ssc.67466	4	288	9.87286e-05	0.000402252	reye1617b_e19r1.y1 eye Sus scrofa cDNA 5', mRNA sequence /clone_end=5' /gb=EW156568 /gi=182467293 /ug=Ssc.67466 /len=310	reye1617b_e19r1.y1 eye Sus scrofa cDNA 5', mRNA sequence /clone_end=5' /gb=EW156568 /gi=182467293 /ug=Ssc.67466 /len=310	-	-	-	-	Ssc.67466
TC307301	7	496	3.69398e-05	0.000166685	similar to UniRef100_Q0JN67 Cluster: Os01g0323400 protein; n=1; Oryza sativa Japonica Group|Rep: Os01g0323400 protein - Oryza sativa subsp. japonica (Rice), partial (8%)	similar to UniRef100_Q0JN67 Cluster: Os01g0323400 protein; n=1; Oryza sativa Japonica Group|Rep: Os01g0323400 protein - Oryza sativa subsp. japonica (Rice), partial (8%)	-	-	-	-	TC307301
TC352627	3	213	0.000128504	0.000503898	-	-	-	-	-	-	TC352627
CO955653	3	191	0.000128504	0.000504163	-	-	-	-	-	-	CO955653
Ssc.32685	4	247	9.87286e-05	0.000401783	1570414 MARC 3PIG Sus scrofa cDNA 3', mRNA sequence /clone_end=3' /gb=DY435285 /gi=87236588 /ug=Ssc.32685 /len=379	1570414 MARC 3PIG Sus scrofa cDNA 3', mRNA sequence /clone_end=3' /gb=DY435285 /gi=87236588 /ug=Ssc.32685 /len=379	-	-	-	-	Ssc.32685
Ssc.61586	4	247	9.87286e-05	0.000403163	rill304b_k22.y1 ill Sus scrofa cDNA 5', mRNA sequence /clone_end=5' /gb=EW261110 /gi=182608949 /ug=Ssc.61586 /len=591	rill304b_k22.y1 ill Sus scrofa cDNA 5', mRNA sequence /clone_end=5' /gb=EW261110 /gi=182608949 /ug=Ssc.61586 /len=591	-	-	-	-	Ssc.61586
448797	5	305	7.29706e-05	0.000304008	CCL21//chemokine (C-C motif) ligand 21	CCL21//chemokine (C-C motif) ligand 21	GO:0005615//extracellular space	GO:0008009//chemokine activity	GO:0007267//cell-cell signaling;GO:0006954//inflammatory response;GO:0048535//lymph node development;GO:0006955//immune response;GO:0050930//induction of positive chemotaxis;GO:0007165//signal transduction	-	Ssc.18613
Ssc.61387	6	361	5.24532e-05	0.000228467	rjej05b_i4.y1 jej Sus scrofa cDNA 5', mRNA sequence /clone_end=5' /gb=EW283739 /gi=182520763 /ug=Ssc.61387 /len=620	rjej05b_i4.y1 jej Sus scrofa cDNA 5', mRNA sequence /clone_end=5' /gb=EW283739 /gi=182520763 /ug=Ssc.61387 /len=620	-	-	-	-	Ssc.61387
Ssc.56757	4	239	9.87286e-05	0.000403667	rcmu28_g7.y1 cmu Sus scrofa cDNA 5', mRNA sequence /clone_end=5' /gb=EV987119 /gi=178576543 /ug=Ssc.56757 /len=664	rcmu28_g7.y1 cmu Sus scrofa cDNA 5', mRNA sequence /clone_end=5' /gb=EV987119 /gi=178576543 /ug=Ssc.56757 /len=664	-	-	-	-	Ssc.56757
TC377323	5	296	7.29706e-05	0.000303911	UniRef100_A6NA05 Cluster: Ubiquitin/40S ribosomal protein S27a; n=2; Coelomata|Rep: Ubiquitin/40S ribosomal protein S27a - Ornithodoros parkeri, partial (26%)	UniRef100_A6NA05 Cluster: Ubiquitin/40S ribosomal protein S27a; n=2; Coelomata|Rep: Ubiquitin/40S ribosomal protein S27a - Ornithodoros parkeri, partial (26%)	-	GO:0005515//protein binding;GO:0030528//transcription regulator activity	GO:0045941//positive regulation of transcription;GO:0016567//protein ubiquitination	-	TC377323
Ssc.64266	2	114	0.000161265	0.000613503	rcli14b_o4.y1 cli Sus scrofa cDNA 5', mRNA sequence /clone_end=5' /gb=EV958332 /gi=178625490 /ug=Ssc.64266 /len=552	rcli14b_o4.y1 cli Sus scrofa cDNA 5', mRNA sequence /clone_end=5' /gb=EV958332 /gi=178625490 /ug=Ssc.64266 /len=552	-	-	-	-	Ssc.64266
Ssc.61399	3	170	0.000128504	0.000506748	rsto230_i5.y1 sto Sus scrofa cDNA 5', mRNA sequence /clone_end=5' /gb=EW611242 /gi=183025512 /ug=Ssc.61399 /len=435	rsto230_i5.y1 sto Sus scrofa cDNA 5', mRNA sequence /clone_end=5' /gb=EW611242 /gi=183025512 /ug=Ssc.61399 /len=435	-	-	-	-	Ssc.61399
BF441460	2	110	0.000161265	0.000612167	-	-	-	-	-	-	BF441460
TC371616	2	109	0.000161265	0.000614845	-	-	-	-	-	-	TC371616
TC379284	3	162	0.000128504	0.00050439	homologue to UniRef100_Q2TNA0 Cluster: Attachment glycoprotein; n=1; Human respiratory syncytial virus|Rep: Attachment glycoprotein - Human respiratory syncytial virus, partial (6%)	homologue to UniRef100_Q2TNA0 Cluster: Attachment glycoprotein; n=1; Human respiratory syncytial virus|Rep: Attachment glycoprotein - Human respiratory syncytial virus, partial (6%)	-	-	-	-	TC379284
Ssc.2957	20	1069	1.80459e-07	1.20455e-06	BMILT191 Banna Minipig Inbred line liver tissue cDNA library Sus scrofa cDNA, mRNA sequence /gb=DY685080 /gi=89754215 /ug=Ssc.2957 /len=1025	BMILT191 Banna Minipig Inbred line liver tissue cDNA library Sus scrofa cDNA, mRNA sequence /gb=DY685080 /gi=89754215 /ug=Ssc.2957 /len=1025	GO:0005743//mitochondrial inner membrane;GO:0016021//integral to membrane	GO:0004129//cytochrome-c oxidase activity	GO:0006123//mitochondrial electron transport, cytochrome c to oxygen	-	Ssc.2957
EW176975	4	209	9.87286e-05	0.00040373	-	-	-	-	-	-	EW176975
Ssc.68695	4	207	9.87286e-05	0.000402064	rlyg34_k14.y1 lyg Sus scrofa cDNA 5', mRNA sequence /clone_end=5' /gb=EW353642 /gi=182718422 /ug=Ssc.68695 /len=682	rlyg34_k14.y1 lyg Sus scrofa cDNA 5', mRNA sequence /clone_end=5' /gb=EW353642 /gi=182718422 /ug=Ssc.68695 /len=682	-	-	-	-	Ssc.68695
396799	8	413	2.56102e-05	0.000119023	ITIH4//inter-alpha (globulin) inhibitor H4 (plasma Kallikrein-sensitive glycoprotein)	ITIH4//inter-alpha (globulin) inhibitor H4 (plasma Kallikrein-sensitive glycoprotein)	GO:0005737//cytoplasm;GO:0005856//cytoskeleton;GO:0005886//plasma membrane;GO:0005576//extracellular region;GO:0005634//nucleus	GO:0004867//serine-type endopeptidase inhibitor activity	GO:0030212//hyaluronan metabolic process;GO:0006953//acute-phase response	-	Ssc.4217
Ssc.2245	2	100	0.000161265	0.000611856	942779 MARC 4PIG Sus scrofa cDNA 5', mRNA sequence /clone_end=5' /gb=CN155477 /gi=46169907 /ug=Ssc.2245 /len=778	942779 MARC 4PIG Sus scrofa cDNA 5', mRNA sequence /clone_end=5' /gb=CN155477 /gi=46169907 /ug=Ssc.2245 /len=778	-	-	-	-	Ssc.2245
Ssc.56849	3	152	0.000128504	0.000505262	DB811405 full-length enriched swine cDNA library, adult ovary Sus scrofa cDNA clone OVR010037B09 3', mRNA sequence /clone=OVR010037B09 /clone_end=3' /gb=DB811405 /gi=112765647 /ug=Ssc.56849 /len=919	DB811405 full-length enriched swine cDNA library, adult ovary Sus scrofa cDNA clone OVR010037B09 3', mRNA sequence /clone=OVR010037B09 /clone_end=3' /gb=DB811405 /gi=112765647 /ug=Ssc.56849 /len=919	-	-	-	-	Ssc.56849
EW280190	5	245	7.29706e-05	0.000304396	-	-	-	-	-	-	EW280190
397682	112	5440	0	0	GSTA2//glutathione S-transferase	GSTA2//glutathione S-transferase	GO:0005737//cytoplasm	GO:0004364//glutathione transferase activity	GO:0006749//glutathione metabolic process	-	Ssc.69976
TC325229	2	96	0.000161265	0.000614218	homologue to UniRef100_Q969V5 Cluster: RING finger protein C1orf166; n=1; Homo sapiens|Rep: RING finger protein C1orf166 - Homo sapiens (Human), partial (80%)	homologue to UniRef100_Q969V5 Cluster: RING finger protein C1orf166; n=1; Homo sapiens|Rep: RING finger protein C1orf166 - Homo sapiens (Human), partial (80%)	GO:0005575//cellular_component	-	-	-	TC325229
TC321572	8	380	2.56102e-05	0.000119107	homologue to UniRef100_A8K9I5 Cluster: cDNA FLJ77761; n=2; Catarrhini|Rep: cDNA FLJ77761 - Homo sapiens (Human), partial (29%)	homologue to UniRef100_A8K9I5 Cluster: cDNA FLJ77761; n=2; Catarrhini|Rep: cDNA FLJ77761 - Homo sapiens (Human), partial (29%)	-	-	-	-	TC321572
CB474992	10	468	1.189e-05	5.88123e-05	-	-	-	-	-	-	CB474992
Ssc.5147	5	229	7.29706e-05	0.000304081	UNL-P-FN-cm-g-07-0-UNL.s1 UNL-P-FN Sus scrofa cDNA clone UNL-P-FN-cm-g-07-0-UNL 3', mRNA sequence /clone=UNL-P-FN-cm-g-07-0-UNL /clone_end=3' /gb=BI184389 /gi=14658798 /ug=Ssc.5147 /len=856	UNL-P-FN-cm-g-07-0-UNL.s1 UNL-P-FN Sus scrofa cDNA clone UNL-P-FN-cm-g-07-0-UNL 3', mRNA sequence /clone=UNL-P-FN-cm-g-07-0-UNL /clone_end=3' /gb=BI184389 /gi=14658798 /ug=Ssc.5147 /len=856	-	-	-	-	Ssc.5147
TC404617	4	181	9.87286e-05	0.000401345	similar to UniRef100_Q0J0K0 Cluster: Os09g0496100 protein; n=1; Oryza sativa Japonica Group|Rep: Os09g0496100 protein - Oryza sativa subsp. japonica (Rice), partial (29%)	similar to UniRef100_Q0J0K0 Cluster: Os09g0496100 protein; n=1; Oryza sativa Japonica Group|Rep: Os09g0496100 protein - Oryza sativa subsp. japonica (Rice), partial (29%)	-	-	-	-	TC404617
Ssc.2827	5	222	7.29706e-05	0.000303573	rcad22b_n1.y1 cag Sus scrofa cDNA 5', mRNA sequence /clone_end=5' /gb=EV886697 /gi=178513007 /ug=Ssc.2827 /len=604	rcad22b_n1.y1 cag Sus scrofa cDNA 5', mRNA sequence /clone_end=5' /gb=EV886697 /gi=178513007 /ug=Ssc.2827 /len=604	-	-	-	-	Ssc.2827
TC353981	4	170	9.87286e-05	0.000402409	-	-	-	-	-	-	TC353981
TC362002	5	211	7.29706e-05	0.000304566	similar to UniRef100_Q4T756 Cluster: Chromosome undetermined SCAF8308, whole genome shotgun sequence; n=1; Tetraodon nigroviridis|Rep: Chromosome undetermined SCAF8308, whole genome shotgun sequence - Tetraodon nigroviridis (Green puffer), partial (4%)	similar to UniRef100_Q4T756 Cluster: Chromosome undetermined SCAF8308, whole genome shotgun sequence; n=1; Tetraodon nigroviridis|Rep: Chromosome undetermined SCAF8308, whole genome shotgun sequence - Tetraodon nigroviridis (Green puffer), partial (4%)	-	-	-	-	TC362002
TC380683	4	169	9.87286e-05	0.000401439	-	-	-	-	-	-	TC380683
TC307570	4	168	9.87286e-05	0.000402723	-	-	-	-	-	-	TC307570
Ssc.3017	2	82	0.000161265	0.00061066	BX675574 Sus Scrofa library (scac) Sus scrofa cDNA clone scac0032.c.17 3prim, mRNA sequence /clone=scac0032.c.17 /clone_end=3' /gb=BX675574 /gi=90234719 /ug=Ssc.3017 /len=880	BX675574 Sus Scrofa library (scac) Sus scrofa cDNA clone scac0032.c.17 3prim, mRNA sequence /clone=scac0032.c.17 /clone_end=3' /gb=BX675574 /gi=90234719 /ug=Ssc.3017 /len=880	-	-	-	-	Ssc.3017
Ssc.59928	4	166	9.87286e-05	0.00040266	DB789959 full-length enriched swine cDNA library, adult adrenal gland Sus scrofa cDNA clone ADR010095F01 5', mRNA sequence /clone=ADR010095F01 /clone_end=5' /gb=DB789959 /gi=112752149 /ug=Ssc.59928 /len=671	DB789959 full-length enriched swine cDNA library, adult adrenal gland Sus scrofa cDNA clone ADR010095F01 5', mRNA sequence /clone=ADR010095F01 /clone_end=5' /gb=DB789959 /gi=112752149 /ug=Ssc.59928 /len=671	-	-	-	-	Ssc.59928
Ssc.68865	5	205	7.29706e-05	0.000303791	rmgp012_n24.y1 mgp Sus scrofa cDNA 5', mRNA sequence /clone_end=5' /gb=EW404939 /gi=182840340 /ug=Ssc.68865 /len=577	rmgp012_n24.y1 mgp Sus scrofa cDNA 5', mRNA sequence /clone_end=5' /gb=EW404939 /gi=182840340 /ug=Ssc.68865 /len=577	-	-	-	-	Ssc.68865
Ssc.60471	2	81	0.000161265	0.000611546	rspc032_n13.y1 spc Sus scrofa cDNA 5', mRNA sequence /clone_end=5' /gb=EW568518 /gi=183029208 /ug=Ssc.60471 /len=561	rspc032_n13.y1 spc Sus scrofa cDNA 5', mRNA sequence /clone_end=5' /gb=EW568518 /gi=183029208 /ug=Ssc.60471 /len=561	-	-	-	-	Ssc.60471
397126	2	81	0.000161265	0.00061386	PTGFR//prostaglandin F receptor (FP)	PTGFR//prostaglandin F receptor (FP)	GO:0005887//integral to plasma membrane	GO:0004958//prostaglandin F receptor activity	GO:0007186//G-protein coupled receptor protein signaling pathway;GO:0007567//parturition	-	Ssc.216
TC402326	3	123	0.000128504	0.000506061	similar to UniRef100_Q8BZR9 Cluster: Uncharacterized protein C17orf85 homolog; n=1; Mus musculus|Rep: Uncharacterized protein C17orf85 homolog - Mus musculus (Mouse), partial (3%)	similar to UniRef100_Q8BZR9 Cluster: Uncharacterized protein C17orf85 homolog; n=1; Mus musculus|Rep: Uncharacterized protein C17orf85 homolog - Mus musculus (Mouse), partial (3%)	-	-	-	-	TC402326
Ssc.69800	2	80	0.000161265	0.000610572	rute2115b_c18.y1 ute Sus scrofa cDNA 5', mRNA sequence /clone_end=5' /gb=EW671244 /gi=183020780 /ug=Ssc.69800 /len=533	rute2115b_c18.y1 ute Sus scrofa cDNA 5', mRNA sequence /clone_end=5' /gb=EW671244 /gi=183020780 /ug=Ssc.69800 /len=533	-	-	-	-	Ssc.69800
TC322067	4	161	9.87286e-05	0.000403478	-	-	-	-	-	-	TC322067
Ssc.47776	4	161	9.87286e-05	0.000403699	1540526 MARC 3PIG Sus scrofa cDNA 3', mRNA sequence /clone_end=3' /gb=DY422158 /gi=87223461 /ug=Ssc.47776 /len=693	1540526 MARC 3PIG Sus scrofa cDNA 3', mRNA sequence /clone_end=3' /gb=DY422158 /gi=87223461 /ug=Ssc.47776 /len=693	-	-	-	-	Ssc.47776
EW644667	2	79	0.000161265	0.000614531	-	-	-	-	-	-	EW644667
Ssc.55713	4	160	9.87286e-05	0.000402346	AJ680129 CSEQRAN04 Sus scrofa cDNA clone C0001787_C06, mRNA sequence /clone=C0001787_C06 /gb=AJ680129 /gi=49412716 /ug=Ssc.55713 /len=517	AJ680129 CSEQRAN04 Sus scrofa cDNA clone C0001787_C06, mRNA sequence /clone=C0001787_C06 /gb=AJ680129 /gi=49412716 /ug=Ssc.55713 /len=517	-	-	-	-	Ssc.55713
TC389166	71	2826	0	0	homologue to UniRef100_A5A6N4 Cluster: Eukaryotic initiation factor 4A-I; n=1; Pan troglodytes|Rep: Eukaryotic initiation factor 4A-I - Pan troglodytes (Chimpanzee), partial (54%)	homologue to UniRef100_A5A6N4 Cluster: Eukaryotic initiation factor 4A-I; n=1; Pan troglodytes|Rep: Eukaryotic initiation factor 4A-I - Pan troglodytes (Chimpanzee), partial (54%)	GO:0016281//eukaryotic translation initiation factor 4F complex	GO:0003743//translation initiation factor activity;GO:0005515//protein binding	GO:0006413//translational initiation;GO:0006446//regulation of translational initiation	-	TC389166
100152391	2	78	0.000161265	0.000614755	LOC100152391//similar to glutamate receptor, ionotrophic, AMPA 3	LOC100152391//similar to glutamate receptor, ionotrophic, AMPA 3	GO:0030054//cell junction;GO:0043083//synaptic cleft;GO:0016021//integral to membrane;GO:0043195//terminal button;GO:0043197//dendritic spine;GO:0005624//membrane fraction;GO:0043198//dendritic shaft;GO:0045211//postsynaptic membrane;GO:0014069//postsynaptic density;GO:0032279//asymmetric synapse;GO:0043204//perikaryon	GO:0005234//extracellular-glutamate-gated ion channel activity;GO:0004971//alpha-amino-3-hydroxy-5-methyl-4-isoxazole propionate selective glutamate receptor activity;GO:0005515//protein binding	GO:0006811//ion transport	-	Ssc.17487
Ssc.48870	3	119	0.000128504	0.000506595	Sus scrofa mRNA, clone:SPL010088F10, expressed in spleen /gb=AK237745 /gi=115546899 /ug=Ssc.48870 /len=2117	Sus scrofa mRNA, clone:SPL010088F10, expressed in spleen /gb=AK237745 /gi=115546899 /ug=Ssc.48870 /len=2117	-	GO:0005515//protein binding	-	-	Ssc.48870
TC328059	45	1768	3.09774e-12	3.53415e-11	similar to UniRef100_A1S0D6 Cluster: Dinitrogenase iron-molybdenum cofactor biosynthesis; n=1; Thermofilum pendens Hrk 5|Rep: Dinitrogenase iron-molybdenum cofactor biosynthesis - Thermofilum pendens (strain Hrk 5), partial (18%)	similar to UniRef100_A1S0D6 Cluster: Dinitrogenase iron-molybdenum cofactor biosynthesis; n=1; Thermofilum pendens Hrk 5|Rep: Dinitrogenase iron-molybdenum cofactor biosynthesis - Thermofilum pendens (strain Hrk 5), partial (18%)	-	-	-	-	TC328059
TC311746	2	77	0.000161265	0.00061159	-	-	-	-	-	-	TC311746
TC343609	2	76	0.000161265	0.000612612	similar to UniRef100_Q29M22 Cluster: GA13357-PA; n=1; Drosophila pseudoobscura|Rep: GA13357-PA - Drosophila pseudoobscura (Fruit fly), partial (4%)	similar to UniRef100_Q29M22 Cluster: GA13357-PA; n=1; Drosophila pseudoobscura|Rep: GA13357-PA - Drosophila pseudoobscura (Fruit fly), partial (4%)	-	-	-	-	TC343609
Ssc.57835	6	229	5.24532e-05	0.000228695	934890 MARC 4PIG Sus scrofa cDNA 3', mRNA sequence /clone_end=3' /gb=CK463947 /gi=40835228 /ug=Ssc.57835 /len=836	934890 MARC 4PIG Sus scrofa cDNA 3', mRNA sequence /clone_end=3' /gb=CK463947 /gi=40835228 /ug=Ssc.57835 /len=836	-	-	-	-	Ssc.57835
TC318583	3	115	0.000128504	0.000505148	-	-	-	-	-	-	TC318583
Ssc.50684	2	75	0.000161265	0.00061395	MI-P-AY1-nqh-c-11-0-UI.s1 MI-P-AY1 Sus scrofa cDNA clone MI-P-AY1-nqh-c-11-0-UI 3', mRNA sequence /clone=MI-P-AY1-nqh-c-11-0-UI /clone_end=3' /gb=BI400759 /gi=15179820 /ug=Ssc.50684 /len=592	MI-P-AY1-nqh-c-11-0-UI.s1 MI-P-AY1 Sus scrofa cDNA clone MI-P-AY1-nqh-c-11-0-UI 3', mRNA sequence /clone=MI-P-AY1-nqh-c-11-0-UI /clone_end=3' /gb=BI400759 /gi=15179820 /ug=Ssc.50684 /len=592	-	-	-	-	Ssc.50684
Ssc.54022	7	262	3.69398e-05	0.000166872	1122068 MARC 4PIG Sus scrofa cDNA 3', mRNA sequence /clone_end=3' /gb=DN121905 /gi=59816184 /ug=Ssc.54022 /len=790	1122068 MARC 4PIG Sus scrofa cDNA 3', mRNA sequence /clone_end=3' /gb=DN121905 /gi=59816184 /ug=Ssc.54022 /len=790	GO:0005840//ribosome;GO:0005829//cytosol	GO:0003735//structural constituent of ribosome;GO:0005515//protein binding;GO:0008270//zinc ion binding	GO:0006414//translational elongation	-	Ssc.54022
Ssc.7506	6	224	5.24532e-05	0.000228829	Sus scrofa clone Clu_81.scr.msk.p1.Contig3, mRNA sequence /gb=AY610152 /gi=52351722 /ug=Ssc.7506 /len=1540	Sus scrofa clone Clu_81.scr.msk.p1.Contig3, mRNA sequence /gb=AY610152 /gi=52351722 /ug=Ssc.7506 /len=1540	GO:0005743//mitochondrial inner membrane	GO:0005515//protein binding	-	-	Ssc.7506
AW784962	2	73	0.000161265	0.000612567	-	-	-	-	-	-	AW784962
TC327457	2	72	0.000161265	0.000613369	UniRef100_Q9JKC8 Cluster: AP-3 complex subunit mu-1; n=1; Mus musculus|Rep: AP-3 complex subunit mu-1 - Mus musculus (Mouse), complete	UniRef100_Q9JKC8 Cluster: AP-3 complex subunit mu-1; n=1; Mus musculus|Rep: AP-3 complex subunit mu-1 - Mus musculus (Mouse), complete	GO:0030119//AP-type membrane coat adaptor complex;GO:0005829//cytosol;GO:0030135//coated vesicle;GO:0005640//nuclear outer membrane;GO:0030125//clathrin vesicle coat;GO:0005634//nucleus;GO:0008021//synaptic vesicle;GO:0005764//lysosome;GO:0030131//clathrin adaptor complex	GO:0043295//glutathione binding;GO:0008144//drug binding;GO:0004364//glutathione transferase activity	GO:0006901//vesicle coating;GO:0046907//intracellular transport;GO:0000381//regulation of alternative nuclear mRNA splicing, via spliceosome;GO:0016183//synaptic vesicle coating;GO:0009792//embryonic development ending in birth or egg hatching;GO:0007269//neurotransmitter secretion;GO:0007040//lysosome organization;GO:0042178//xenobiotic catabolic process;GO:0006810//transport;GO:0042493//respons…	-	TC327457
EW197379	13	469	3.54474e-06	1.93773e-05	-	-	-	-	-	-	EW197379
TC305318	4	144	9.87286e-05	0.000401908	similar to UniRef100_A7JTD8 Cluster: Possible oligoketide cyclase/lipid transport protein; n=1; Mannheimia haemolytica PHL213|Rep: Possible oligoketide cyclase/lipid transport protein - Mannheimia haemolytica PHL213, partial (9%)	similar to UniRef100_A7JTD8 Cluster: Possible oligoketide cyclase/lipid transport protein; n=1; Mannheimia haemolytica PHL213|Rep: Possible oligoketide cyclase/lipid transport protein - Mannheimia haemolytica PHL213, partial (9%)	-	-	-	-	TC305318
Ssc.55353	4	143	9.87286e-05	0.000403037	MI-P-H3-adj-b-07-1-UM.s1 MI-P-H3 Sus scrofa cDNA clone MI-P-H3-adj-b-07-1-UM 3', mRNA sequence /clone=MI-P-H3-adj-b-07-1-UM /clone_end=3' /gb=BF712606 /gi=12012081 /ug=Ssc.55353 /len=478	MI-P-H3-adj-b-07-1-UM.s1 MI-P-H3 Sus scrofa cDNA clone MI-P-H3-adj-b-07-1-UM 3', mRNA sequence /clone=MI-P-H3-adj-b-07-1-UM /clone_end=3' /gb=BF712606 /gi=12012081 /ug=Ssc.55353 /len=478	-	-	-	-	Ssc.55353
Ssc.3381	25	876	2.00296e-08	1.51747e-07	996298 MARC 4PIG Sus scrofa cDNA 5', mRNA sequence /clone_end=5' /gb=DN132866 /gi=59827147 /ug=Ssc.3381 /len=794	996298 MARC 4PIG Sus scrofa cDNA 5', mRNA sequence /clone_end=5' /gb=DN132866 /gi=59827147 /ug=Ssc.3381 /len=794	-	-	-	-	Ssc.3381
Ssc.70614	2	69	0.000161265	0.000610704	835947 MARC 3PIG Sus scrofa cDNA 3', mRNA sequence /clone_end=3' /gb=CF365327 /gi=34167797 /ug=Ssc.70614 /len=531	835947 MARC 3PIG Sus scrofa cDNA 3', mRNA sequence /clone_end=3' /gb=CF365327 /gi=34167797 /ug=Ssc.70614 /len=531	GO:0005856//cytoskeleton;GO:0005634//nucleus	GO:0003714//transcription corepressor activity	GO:0000122//negative regulation of transcription from RNA polymerase II promoter;GO:0006936//muscle contraction;GO:0006950//response to stress	-	Ssc.70614
EW395641	6	208	5.24532e-05	0.000228181	-	-	-	-	-	-	EW395641
Ssc.41395	2	68	0.000161265	0.000612078	1139897 MARC 4PIG Sus scrofa cDNA 3', mRNA sequence /clone_end=3' /gb=DN126007 /gi=59820286 /ug=Ssc.41395 /len=849	1139897 MARC 4PIG Sus scrofa cDNA 3', mRNA sequence /clone_end=3' /gb=DN126007 /gi=59820286 /ug=Ssc.41395 /len=849	-	-	-	-	Ssc.41395
Ssc.25278	3	103	0.000128504	0.0005053	125574 MARC 1PIG Sus scrofa cDNA 5', mRNA sequence /clone_end=5' /gb=BE014011 /gi=8275002 /ti=447573577 /ug=Ssc.25278 /len=376	125574 MARC 1PIG Sus scrofa cDNA 5', mRNA sequence /clone_end=5' /gb=BE014011 /gi=8275002 /ti=447573577 /ug=Ssc.25278 /len=376	-	-	-	-	Ssc.25278
ES444925	14	477	2.34156e-06	1.32474e-05	-	-	-	-	-	-	ES444925
TC318971	4	135	9.87286e-05	0.000402472	-	-	-	-	-	-	TC318971
ENSSSCT00000003729	15	502	1.54006e-06	8.87513e-06	cdna:novel chromosome:Sscrofa9:6:43684338:43696220:-1 gene:ENSSSCG00000003360	cdna:novel chromosome:Sscrofa9:6:43684338:43696220:-1 gene:ENSSSCG00000003360	-	-	-	-	ENSSSCT00000003729
TC347146	2	66	0.000161265	0.000613458	-	-	-	-	-	-	TC347146
TC377898	2	66	0.000161265	0.0006123	similar to UniRef100_A9J2W7 Cluster: Methylmalonyl-CoA mutase, large subunit; n=1; Desulfatibacillum alkenivorans AK-01|Rep: Methylmalonyl-CoA mutase, large subunit - Desulfatibacillum alkenivorans AK-01, partial (3%)	similar to UniRef100_A9J2W7 Cluster: Methylmalonyl-CoA mutase, large subunit; n=1; Desulfatibacillum alkenivorans AK-01|Rep: Methylmalonyl-CoA mutase, large subunit - Desulfatibacillum alkenivorans AK-01, partial (3%)	-	-	-	-	TC377898
Ssc.53787	24	787	3.11842e-08	2.30544e-07	904744 MARC 4PIG Sus scrofa cDNA 5', mRNA sequence /clone_end=5' /gb=CK451555 /gi=40798769 /ug=Ssc.53787 /len=733	904744 MARC 4PIG Sus scrofa cDNA 5', mRNA sequence /clone_end=5' /gb=CK451555 /gi=40798769 /ug=Ssc.53787 /len=733	GO:0005829//cytosol	GO:0009055//electron carrier activity;GO:0005515//protein binding;GO:0047134//protein-disulfide reductase activity;GO:0004601//peroxidase activity	GO:0045454//cell redox homeostasis;GO:0033209//tumor necrosis factor-mediated signaling pathway	-	Ssc.53787
TC323200	6	196	5.24532e-05	0.000228638	similar to UniRef100_A6QLZ1 Cluster: LOC513234 protein; n=2; Bos taurus|Rep: LOC513234 protein - Bos taurus (Bovine), partial (90%)	similar to UniRef100_A6QLZ1 Cluster: LOC513234 protein; n=2; Bos taurus|Rep: LOC513234 protein - Bos taurus (Bovine), partial (90%)	-	GO:0033749//histone demethylase activity (H4-R3 specific);GO:0033746//histone demethylase activity (H3-R2 specific)	-	-	TC323200
Ssc.23126	4	131	9.87286e-05	0.000403573	1103667 MARC 4PIG Sus scrofa cDNA 5', mRNA sequence /clone_end=5' /gb=DN106297 /gi=59781560 /ug=Ssc.23126 /len=871	1103667 MARC 4PIG Sus scrofa cDNA 5', mRNA sequence /clone_end=5' /gb=DN106297 /gi=59781560 /ug=Ssc.23126 /len=871	-	-	-	-	Ssc.23126
EW572292	6	195	5.24532e-05	0.000228676	-	-	-	-	-	-	EW572292
Ssc.22037	2	64	0.000161265	0.000613592	BX923266 Sus Scrofa library (scan) Sus scrofa cDNA clone scan0011.i.05 5prim, mRNA sequence /clone=scan0011.i.05 /clone_end=5' /gb=BX923266 /gi=90242514 /ug=Ssc.22037 /len=941	BX923266 Sus Scrofa library (scan) Sus scrofa cDNA clone scan0011.i.05 5prim, mRNA sequence /clone=scan0011.i.05 /clone_end=5' /gb=BX923266 /gi=90242514 /ug=Ssc.22037 /len=941	-	-	-	-	Ssc.22037
TC351704	2	64	0.000161265	0.000613102	-	-	-	-	-	-	TC351704
EW096490	7	225	3.69398e-05	0.000167291	-	-	-	-	-	-	EW096490
100155577	2	63	0.000161265	0.000614263	LOC100155577//hypothetical protein LOC100155577	LOC100155577//hypothetical protein LOC100155577	GO:0005737//cytoplasm	GO:0004364//glutathione transferase activity	GO:0006749//glutathione metabolic process	-	Ssc.71791
397095	9	283	1.75374e-05	8.39207e-05	GGT1//gamma-glutamyltransferase 1	GGT1//gamma-glutamyltransferase 1	GO:0005887//integral to plasma membrane	GO:0008415//acyltransferase activity;GO:0003840//gamma-glutamyltransferase activity;GO:0005515//protein binding	GO:0031179//peptide modification;GO:0007283//spermatogenesis;GO:0006520//amino acid metabolic process;GO:0006750//glutathione biosynthetic process	-	Ssc.116
TC308126	10	312	1.189e-05	5.88178e-05	-	-	-	-	-	-	TC308126
EW025299	4	125	9.87286e-05	0.00040147	-	-	-	-	-	-	EW025299
Ssc.46690	3	93	0.000128504	0.000505034	rjej11b_a23.y1 jej Sus scrofa cDNA 5', mRNA sequence /clone_end=5' /gb=EW284695 /gi=182542365 /ug=Ssc.46690 /len=621	rjej11b_a23.y1 jej Sus scrofa cDNA 5', mRNA sequence /clone_end=5' /gb=EW284695 /gi=182542365 /ug=Ssc.46690 /len=621	-	-	-	-	Ssc.46690
Ssc.12457	3	91	0.000128504	0.000503823	rece40_e16.y1 ece Sus scrofa cDNA 5', mRNA sequence /clone_end=5' /gb=EW097400 /gi=181337594 /ug=Ssc.12457 /len=554	rece40_e16.y1 ece Sus scrofa cDNA 5', mRNA sequence /clone_end=5' /gb=EW097400 /gi=181337594 /ug=Ssc.12457 /len=554	-	-	-	-	Ssc.12457
Ssc.17454	8	240	2.56102e-05	0.000119097	PBL_20_C01 Porcine Brain Library Sus scrofa cDNA clone PBL 5', mRNA sequence /clone=PBL /clone_end=5' /gb=CD572380 /gi=31663447 /ug=Ssc.17454 /len=487	PBL_20_C01 Porcine Brain Library Sus scrofa cDNA clone PBL 5', mRNA sequence /clone=PBL /clone_end=5' /gb=CD572380 /gi=31663447 /ug=Ssc.17454 /len=487	-	-	-	-	Ssc.17454
Ssc.65347	3	90	0.000128504	0.000505566	rrec30_l11.y1 rec Sus scrofa cDNA 5', mRNA sequence /clone_end=5' /gb=EW524237 /gi=183094969 /ug=Ssc.65347 /len=582	rrec30_l11.y1 rec Sus scrofa cDNA 5', mRNA sequence /clone_end=5' /gb=EW524237 /gi=183094969 /ug=Ssc.65347 /len=582	-	-	-	-	Ssc.65347
TC339504	4	119	9.87286e-05	0.00040172	-	-	GO:0005615//extracellular space;GO:0005587//collagen type IV;GO:0005737//cytoplasm;GO:0005604//basement membrane;GO:0016021//integral to membrane;GO:0005624//membrane fraction;GO:0005886//plasma membrane;GO:0008076//voltage-gated potassium channel complex;GO:0005575//cellular_component;GO:0005634//nucleus;GO:0008023//transcription elongation factor complex;GO:0043234//protein complex	GO:0003690//double-stranded DNA binding;GO:0004713//protein tyrosine kinase activity;GO:0008227//amine receptor activity;GO:0005515//protein binding;GO:0003700//transcription factor activity;GO:0003711//transcription elongation regulator activity;GO:0016563//transcription activator activity;GO:0003677//DNA binding;GO:0005524//ATP binding;GO:0005516//calmodulin binding;GO:0030145//manganese ion bi…	GO:0008217//regulation of blood pressure;GO:0048340//paraxial mesoderm morphogenesis;GO:0017015//regulation of transforming growth factor beta receptor signaling pathway;GO:0032228//regulation of synaptic transmission, GABAergic;GO:0006006//glucose metabolic process;GO:0048243//norepinephrine secretion;GO:0006813//potassium ion transport;GO:0045941//positive regulation of transcription;GO:0051759…	-	TC339504
TC322233	2	58	0.000161265	0.000613191	homologue to UniRef100_Q8N8Q9 Cluster: Non-imprinted in Prader-Willi/Angelman syndrome region protein 2; n=2; Hominidae|Rep: Non-imprinted in Prader-Willi/Angelman syndrome region protein 2 - Homo sapiens (Human), partial (85%)	homologue to UniRef100_Q8N8Q9 Cluster: Non-imprinted in Prader-Willi/Angelman syndrome region protein 2; n=2; Hominidae|Rep: Non-imprinted in Prader-Willi/Angelman syndrome region protein 2 - Homo sapiens (Human), partial (85%)	GO:0005575//cellular_component;GO:0005615//extracellular space	GO:0003674//molecular_function	GO:0008150//biological_process	-	TC322233
EW177117	2	57	0.000161265	0.000611457	-	-	-	-	-	-	EW177117
TC365572	11	312	7.99512e-06	4.12031e-05	-	-	-	-	-	-	TC365572
TC352298	2	56	0.000161265	0.000612701	UniRef100_P62851 Cluster: 40S ribosomal protein S25; n=8; Eutheria|Rep: 40S ribosomal protein S25 - Homo sapiens (Human), partial (97%)	UniRef100_P62851 Cluster: 40S ribosomal protein S25; n=8; Eutheria|Rep: 40S ribosomal protein S25 - Homo sapiens (Human), partial (97%)	GO:0005863//striated muscle thick filament;GO:0016459//myosin complex;GO:0005859//muscle myosin complex;GO:0005739//mitochondrion;GO:0005575//cellular_component;GO:0005615//extracellular space;GO:0019815//B cell receptor complex;GO:0042101//T cell receptor complex;GO:0043292//contractile fiber;GO:0005829//cytosol;GO:0016021//integral to membrane;GO:0005634//nucleus	GO:0003774//motor activity;GO:0005178//integrin binding;GO:0008307//structural constituent of muscle;GO:0000146//microfilament motor activity;GO:0005524//ATP binding;GO:0003674//molecular_function;GO:0005516//calmodulin binding;GO:0035248//alpha-1,4-N-acetylgalactosaminyltransferase activity;GO:0004715//non-membrane spanning protein tyrosine kinase activity;GO:0004725//protein tyrosine phosphatas…	GO:0050850//positive regulation of calcium-mediated signaling;GO:0007166//cell surface receptor linked signal transduction;GO:0019370//leukotriene biosynthetic process;GO:0008213//protein amino acid alkylation;GO:0045579//positive regulation of B cell differentiation;GO:0019276//UDP-N-acetylgalactosamine metabolic process;GO:0046777//protein amino acid autophosphorylation;GO:0008150//biological_p…	-	TC352298
EW090253	4	113	9.87286e-05	0.000402974	-	-	-	-	-	-	EW090253
TC396623	4	113	9.87286e-05	0.000402503	homologue to UniRef100_Q3T023 Cluster: Transmembrane protein 60; n=1; Bos taurus|Rep: Transmembrane protein 60 - Bos taurus (Bovine), partial (65%)	homologue to UniRef100_Q3T023 Cluster: Transmembrane protein 60; n=1; Bos taurus|Rep: Transmembrane protein 60 - Bos taurus (Bovine), partial (65%)	-	-	-	-	TC396623
EB414209	4	113	9.87286e-05	0.00040197	-	-	-	-	-	-	EB414209
Ssc.53913	89	2495	9.992e-15	1.65893e-13	1110655 MARC 4PIG Sus scrofa cDNA 5', mRNA sequence /clone_end=5' /gb=DN111525 /gi=59790191 /ug=Ssc.53913 /len=812	1110655 MARC 4PIG Sus scrofa cDNA 5', mRNA sequence /clone_end=5' /gb=DN111525 /gi=59790191 /ug=Ssc.53913 /len=812	GO:0016020//membrane	-	-	-	Ssc.53913
Ssc.4715	47	1317	1.4142e-12	1.67028e-11	Sus scrofa mRNA, clone:OVRM10060F11, expressed in ovary /gb=AK235239 /gi=115549318 /ug=Ssc.4715 /len=1655	Sus scrofa mRNA, clone:OVRM10060F11, expressed in ovary /gb=AK235239 /gi=115549318 /ug=Ssc.4715 /len=1655	GO:0005789//endoplasmic reticulum membrane;GO:0005887//integral to plasma membrane	GO:0050613//delta14-sterol reductase activity	GO:0055114//oxidation reduction;GO:0006695//cholesterol biosynthetic process	-	Ssc.4715
AJ704905	4	112	9.87286e-05	0.000403352	-	-	-	-	-	-	AJ704905
733634	2	55	0.000161265	0.000610925	LOC733634//aldo-keto reductase family 1 member C1-like	LOC733634//aldo-keto reductase family 1 member C1-like	GO:0005737//cytoplasm	GO:0047006//20-alpha-hydroxysteroid dehydrogenase activity;GO:0050221//prostaglandin-E2 9-reductase activity;GO:0047017//prostaglandin-F synthase activity	GO:0001516//prostaglandin biosynthetic process;GO:0055114//oxidation reduction;GO:0008202//steroid metabolic process	-	Ssc.41041
TC304900	2	55	0.000161265	0.000612745	-	-	-	-	-	-	TC304900
Ssc.50385	3	84	0.000128504	0.000506023	129077 MARC 1PIG Sus scrofa cDNA 5', mRNA sequence /clone_end=5' /gb=BE030866 /gi=8325875 /ti=447575363 /ug=Ssc.50385 /len=319	129077 MARC 1PIG Sus scrofa cDNA 5', mRNA sequence /clone_end=5' /gb=BE030866 /gi=8325875 /ti=447575363 /ug=Ssc.50385 /len=319	-	-	-	-	Ssc.50385
Ssc.58716	3	84	0.000128504	0.000505985	923358 MARC 4PIG Sus scrofa cDNA 5', mRNA sequence /clone_end=5' /gb=CK458922 /gi=40830203 /ug=Ssc.58716 /len=317	923358 MARC 4PIG Sus scrofa cDNA 5', mRNA sequence /clone_end=5' /gb=CK458922 /gi=40830203 /ug=Ssc.58716 /len=317	-	-	-	-	Ssc.58716
100152724	196	5426	1.82299e-13	2.51089e-12	LOC100152724//similar to Selenium-binding protein 1 (56 kDa selenium-binding protein) (SP56)	LOC100152724//similar to Selenium-binding protein 1 (56 kDa selenium-binding protein) (SP56)	GO:0016020//membrane;GO:0005737//cytoplasm;GO:0005634//nucleus	GO:0008430//selenium binding	GO:0050873//brown fat cell differentiation;GO:0015031//protein transport	-	Ssc.20883
TC363828	9	248	1.75374e-05	8.40206e-05	UniRef100_A8NJZ1 Cluster: Predicted protein; n=1; Coprinopsis cinerea okayama7||130|Rep: Predicted protein - Coprinopsis cinerea okayama7#130, partial (5%)	UniRef100_A8NJZ1 Cluster: Predicted protein; n=1; Coprinopsis cinerea okayama7||130|Rep: Predicted protein - Coprinopsis cinerea okayama7#130, partial (5%)	-	-	-	-	TC363828
EW200087	11	302	7.99512e-06	4.12396e-05	-	-	-	-	-	-	EW200087
TC401660	5	137	7.29706e-05	0.000304299	UniRef100_P46781 Cluster: 40S ribosomal protein S9; n=6; Eutheria|Rep: 40S ribosomal protein S9 - Homo sapiens (Human), partial (57%)	UniRef100_P46781 Cluster: 40S ribosomal protein S9; n=6; Eutheria|Rep: 40S ribosomal protein S9 - Homo sapiens (Human), partial (57%)	GO:0005634//nucleus;GO:0005739//mitochondrion	GO:0005515//protein binding;GO:0003700//transcription factor activity	GO:0045892//negative regulation of transcription, DNA-dependent;GO:0006402//mRNA catabolic process	-	TC401660
396614	2	54	0.000161265	0.000612434	ETFB//electron-transfer-flavoprotein, beta polypeptide	ETFB//electron-transfer-flavoprotein, beta polypeptide	GO:0017133//mitochondrial electron transfer flavoprotein complex	GO:0009055//electron carrier activity	GO:0006810//transport;GO:0022900//electron transport chain	-	Ssc.1459
Ssc.21045	10	273	1.189e-05	5.87512e-05	Sus scrofa mRNA, clone:THY010074B03, expressed in thymus /gb=AK239199 /gi=115552006 /ug=Ssc.21045 /len=2191	Sus scrofa mRNA, clone:THY010074B03, expressed in thymus /gb=AK239199 /gi=115552006 /ug=Ssc.21045 /len=2191	GO:0015030//Cajal body;GO:0005681//spliceosome	GO:0050733//RS domain binding;GO:0003723//RNA binding;GO:0008270//zinc ion binding;GO:0000166//nucleotide binding	GO:0000398//nuclear mRNA splicing, via spliceosome	-	Ssc.21045
TC367589	4	109	9.87286e-05	0.000402754	similar to UniRef100_Q56JX0 Cluster: Matrix Gla protein; n=1; Bos taurus|Rep: Matrix Gla protein - Bos taurus (Bovine), partial (15%)	similar to UniRef100_Q56JX0 Cluster: Matrix Gla protein; n=1; Bos taurus|Rep: Matrix Gla protein - Bos taurus (Bovine), partial (15%)	-	-	-	-	TC367589
Ssc.19052	9	244	1.75374e-05	8.39744e-05	rsug30_l3.y1 sug Sus scrofa cDNA 5', mRNA sequence /clone_end=5' /gb=EW618947 /gi=183115975 /ug=Ssc.19052 /len=625	rsug30_l3.y1 sug Sus scrofa cDNA 5', mRNA sequence /clone_end=5' /gb=EW618947 /gi=183115975 /ug=Ssc.19052 /len=625	-	-	-	-	Ssc.19052
TC395447	6	162	5.24532e-05	0.000228886	UniRef100_A9NE66 Cluster: IS-10 transposase; n=1; Acholeplasma laidlawii PG-8A|Rep: IS-10 transposase - Acholeplasma laidlawii PG-8A, partial (31%)	UniRef100_A9NE66 Cluster: IS-10 transposase; n=1; Acholeplasma laidlawii PG-8A|Rep: IS-10 transposase - Acholeplasma laidlawii PG-8A, partial (31%)	-	-	-	-	TC395447
Ssc.57722	3	81	0.000128504	0.000505833	jns24_A08.f jns Sus scrofa cDNA 5', mRNA sequence /clone_end=5' /gb=CB477638 /gi=29284024 /ug=Ssc.57722 /len=633	jns24_A08.f jns Sus scrofa cDNA 5', mRNA sequence /clone_end=5' /gb=CB477638 /gi=29284024 /ug=Ssc.57722 /len=633	-	-	-	-	Ssc.57722
100144448	3	81	0.000128504	0.000504541	OAZ3//ornithine decarboxylase antizyme 3	OAZ3//ornithine decarboxylase antizyme 3	GO:0005737//cytoplasm;GO:0005634//nucleus	GO:0008073//ornithine decarboxylase inhibitor activity;GO:0005515//protein binding	GO:0006595//polyamine metabolic process	-	Ssc.48858
TC323769	7	187	3.69398e-05	0.00016706	similar to UniRef100_A9M190 Cluster: Serine protease SohB; n=2; Neisseria meningitidis|Rep: Serine protease SohB - Neisseria meningitidis 053442, partial (6%)	similar to UniRef100_A9M190 Cluster: Serine protease SohB; n=2; Neisseria meningitidis|Rep: Serine protease SohB - Neisseria meningitidis 053442, partial (6%)	-	-	-	-	TC323769
TC341389	2	53	0.000161265	0.000613057	homologue to UniRef100_UPI0000EB30DD Cluster: Guanine nucleotide-binding protein G(I)/G(S)/G(O) gamma-10 subunit precursor.; n=1; Canis lupus familiaris|Rep: Guanine nucleotide-binding protein G(I)/G(S)/G(O) gamma-10 subunit precursor. - Canis familiaris, partial (55%)	homologue to UniRef100_UPI0000EB30DD Cluster: Guanine nucleotide-binding protein G(I)/G(S)/G(O) gamma-10 subunit precursor.; n=1; Canis lupus familiaris|Rep: Guanine nucleotide-binding protein G(I)/G(S)/G(O) gamma-10 subunit precursor. - Canis familiaris, partial (55%)	GO:0005759//mitochondrial matrix;GO:0005615//extracellular space;GO:0005743//mitochondrial inner membrane;GO:0005739//mitochondrion	GO:0003954//NADH dehydrogenase activity;GO:0008137//NADH dehydrogenase (ubiquinone) activity	GO:0006814//sodium ion transport	-	TC341389
EW003916	2	53	0.000161265	0.000613325	-	-	-	-	-	-	EW003916
Ssc.67299	2	53	0.000161265	0.000614128	reru08c_k22.y1 eru Sus scrofa cDNA 5', mRNA sequence /clone_end=5' /gb=EW136865 /gi=182469604 /ug=Ssc.67299 /len=223	reru08c_k22.y1 eru Sus scrofa cDNA 5', mRNA sequence /clone_end=5' /gb=EW136865 /gi=182469604 /ug=Ssc.67299 /len=223	-	-	-	-	Ssc.67299
Ssc.63592	3	80	0.000128504	0.000504239	1098942 MARC 4PIG Sus scrofa cDNA 3', mRNA sequence /clone_end=3' /gb=DN103725 /gi=59776922 /ug=Ssc.63592 /len=787	1098942 MARC 4PIG Sus scrofa cDNA 3', mRNA sequence /clone_end=3' /gb=DN103725 /gi=59776922 /ug=Ssc.63592 /len=787	-	-	-	-	Ssc.63592
EW661436	4	106	9.87286e-05	0.00040244	-	-	-	-	-	-	EW661436
GENSCAN00000017411	11	289	7.99512e-06	4.13539e-05	cdna:Genscan chromosome:Sscrofa9:8:673409:704275:1	cdna:Genscan chromosome:Sscrofa9:8:673409:704275:1	-	-	-	-	GENSCAN00000017411
BI185466	2	52	0.000161265	0.00061097	-	-	-	-	-	-	BI185466
TC398787	2	52	0.000161265	0.000612656	UniRef100_A9TU97 Cluster: Predicted protein; n=1; Physcomitrella patens subsp. patens|Rep: Predicted protein - Physcomitrella patens subsp. patens, partial (9%)	UniRef100_A9TU97 Cluster: Predicted protein; n=1; Physcomitrella patens subsp. patens|Rep: Predicted protein - Physcomitrella patens subsp. patens, partial (9%)	-	-	-	-	TC398787
100038029	3	79	0.000128504	0.000505452	LOC100038029//ribosomal protein L4	LOC100038029//ribosomal protein L4	GO:0005840//ribosome	GO:0016491//oxidoreductase activity;GO:0003735//structural constituent of ribosome	GO:0006412//translation	-	Ssc.71588
Ssc.12803	8	209	2.56102e-05	0.000118885	AJ962420 KN404_2 Sus scrofa cDNA clone C0007758o05 3', mRNA sequence /clone=C0007758o05 /clone_end=3' /gb=AJ962420 /gi=74379236 /ug=Ssc.12803 /len=920	AJ962420 KN404_2 Sus scrofa cDNA clone C0007758o05 3', mRNA sequence /clone=C0007758o05 /clone_end=3' /gb=AJ962420 /gi=74379236 /ug=Ssc.12803 /len=920	-	-	-	-	Ssc.12803
EW363028	7	181	3.69398e-05	0.000166959	-	-	-	-	-	-	EW363028
TC371541	4	104	9.87286e-05	0.000402158	UniRef100_P00829 Cluster: ATP synthase subunit beta, mitochondrial precursor; n=1; Bos taurus|Rep: ATP synthase subunit beta, mitochondrial precursor - Bos taurus (Bovine), partial (20%)	UniRef100_P00829 Cluster: ATP synthase subunit beta, mitochondrial precursor; n=1; Bos taurus|Rep: ATP synthase subunit beta, mitochondrial precursor - Bos taurus (Bovine), partial (20%)	-	-	-	-	TC371541
EW533811	2	51	0.000161265	0.000610793	-	-	-	-	-	-	EW533811
TC377202	2	51	0.000161265	0.000612879	-	-	-	-	-	-	TC377202
Ssc.56833	9	231	1.75374e-05	8.40668e-05	rcsk19_m20.y1 csk Sus scrofa cDNA 5', mRNA sequence /clone_end=5' /gb=EW011649 /gi=181355888 /ug=Ssc.56833 /len=404	rcsk19_m20.y1 csk Sus scrofa cDNA 5', mRNA sequence /clone_end=5' /gb=EW011649 /gi=181355888 /ug=Ssc.56833 /len=404	GO:0045095//keratin filament	GO:0005198//structural molecule activity;GO:0005515//protein binding	-	-	Ssc.56833
EW556615	3	77	0.000128504	0.000504883	-	-	-	-	-	-	EW556615
ENSSSCT00000015175	119	3013	0	0	cdna:novel chromosome:Sscrofa9:2:62114183:62117628:1 gene:ENSSSCG00000013889	cdna:novel chromosome:Sscrofa9:2:62114183:62117628:1 gene:ENSSSCG00000013889	-	-	-	-	ENSSSCT00000015175
Ssc.11506	2	50	0.000161265	0.000612923	BX671966 Sus Scrofa library (scac) Sus scrofa cDNA clone scac0036.l.24 3prim, mRNA sequence /clone=scac0036.l.24 /clone_end=3' /gb=BX671966 /gi=90227549 /ug=Ssc.11506 /len=997	BX671966 Sus Scrofa library (scac) Sus scrofa cDNA clone scac0036.l.24 3prim, mRNA sequence /clone=scac0036.l.24 /clone_end=3' /gb=BX671966 /gi=90227549 /ug=Ssc.11506 /len=997	-	-	-	-	Ssc.11506
Ssc.26968	3	76	0.000128504	0.000505909	Sus scrofa clone Clu_36963.scr.msk.p1.Contig1, mRNA sequence /gb=AY609871 /gi=52351441 /ug=Ssc.26968 /len=1838	Sus scrofa clone Clu_36963.scr.msk.p1.Contig1, mRNA sequence /gb=AY609871 /gi=52351441 /ug=Ssc.26968 /len=1838	GO:0000139//Golgi membrane;GO:0016021//integral to membrane;GO:0005634//nucleus	GO:0050780//dopamine receptor binding	GO:0007212//dopamine receptor signaling pathway	-	Ssc.26968
Ssc.51824	14	351	2.34156e-06	1.32402e-05	Sus scrofa porcine endogenous retrovirus PERV-MSL mRNA, complete sequence /cds=p(2307,5744) /gb=AF038600 /gi=3133301 /ug=Ssc.51824 /len=8132	Sus scrofa porcine endogenous retrovirus PERV-MSL mRNA, complete sequence /cds=p(2307,5744) /gb=AF038600 /gi=3133301 /ug=Ssc.51824 /len=8132	GO:0019028//viral capsid;GO:0044424//intracellular part	GO:0008233//peptidase activity;GO:0003676//nucleic acid binding;GO:0004519//endonuclease activity;GO:0046872//metal ion binding;GO:0034061;GO:0005198//structural molecule activity	GO:0006259//DNA metabolic process;GO:0019058//viral infectious cycle	-	Ssc.51824
Ssc.2445	4	100	9.87286e-05	0.000402127	BX926067 Sus Scrofa library (scan) Sus scrofa cDNA clone scan0026.k.23 5prim, mRNA sequence /clone=scan0026.k.23 /clone_end=5' /gb=BX926067 /gi=90244059 /ug=Ssc.2445 /len=858	BX926067 Sus Scrofa library (scan) Sus scrofa cDNA clone scan0026.k.23 5prim, mRNA sequence /clone=scan0026.k.23 /clone_end=5' /gb=BX926067 /gi=90244059 /ug=Ssc.2445 /len=858	GO:0001527//microfibril	-	GO:0001568//blood vessel development	-	Ssc.2445
Ssc.6154	2	49	0.000161265	0.000610307	AJ958934 KN404_2 Sus scrofa cDNA clone C0007751c06 3', mRNA sequence /clone=C0007751c06 /clone_end=3' /gb=AJ958934 /gi=74375750 /ug=Ssc.6154 /len=809	AJ958934 KN404_2 Sus scrofa cDNA clone C0007751c06 3', mRNA sequence /clone=C0007751c06 /clone_end=3' /gb=AJ958934 /gi=74375750 /ug=Ssc.6154 /len=809	-	-	-	-	Ssc.6154
TC381259	2	49	0.000161265	0.000614621	similar to UniRef100_UPI00000559FA Cluster: 5''''-nucleotidase, cytosolic III-like; n=2; Homo/Pan/Gorilla group|Rep: 5''''-nucleotidase, cytosolic III-like - Homo sapiens, complete	similar to UniRef100_UPI00000559FA Cluster: 5''''-nucleotidase, cytosolic III-like; n=2; Homo/Pan/Gorilla group|Rep: 5''''-nucleotidase, cytosolic III-like - Homo sapiens, complete	GO:0016020//membrane;GO:0005575//cellular_component;GO:0005921//gap junction;GO:0005922//connexon complex;GO:0009986//cell surface;GO:0005887//integral to plasma membrane	GO:0030552//cAMP binding;GO:0004117//calmodulin-dependent cyclic-nucleotide phosphodiesterase activity;GO:0003674//molecular_function;GO:0005515//protein binding	GO:0007608//sensory perception of smell;GO:0007154//cell communication;GO:0016264//gap junction assembly;GO:0006955//immune response;GO:0008150//biological_process	-	TC381259
TC327449	4	99	9.87286e-05	0.000403226	UniRef100_P23396 Cluster: 40S ribosomal protein S3; n=4; Eutheria|Rep: 40S ribosomal protein S3 - Homo sapiens (Human), complete	UniRef100_P23396 Cluster: 40S ribosomal protein S3; n=4; Eutheria|Rep: 40S ribosomal protein S3 - Homo sapiens (Human), complete	GO:0005840//ribosome;GO:0016021//integral to membrane;GO:0030688//preribosome, small subunit precursor;GO:0022627//cytosolic small ribosomal subunit;GO:0022626//cytosolic ribosome	GO:0005515//protein binding;GO:0003735//structural constituent of ribosome;GO:0016286//small conductance calcium-activated potassium channel activity;GO:0003676//nucleic acid binding	GO:0000003//reproduction;GO:0009792//embryonic development ending in birth or egg hatching;GO:0006974//response to DNA damage stimulus;GO:0006813//potassium ion transport;GO:0008340//determination of adult life span;GO:0006412//translation;GO:0040007//growth;GO:0002119//nematode larval development;GO:0008150//biological_process	-	TC327449
396865	10	243	1.189e-05	5.88735e-05	GP38K//38 kDa heparin-binding glycoprotein	GP38K//38 kDa heparin-binding glycoprotein	GO:0005615//extracellular space;GO:0005578//proteinaceous extracellular matrix	GO:0004568//chitinase activity;GO:0005529//sugar binding;GO:0043169//cation binding;GO:0005201//extracellular matrix structural constituent	GO:0006032//chitin catabolic process	-	Ssc.90
TC340379	2	48	0.000161265	0.000612123	-	-	-	-	-	-	TC340379
ENSSSCT00000018939	23	557	4.84854e-08	3.51886e-07	cdna:known chromosome:Sscrofa9:12:17825982:17828345:-1 gene:ENSSSCG00000017399	cdna:known chromosome:Sscrofa9:12:17825982:17828345:-1 gene:ENSSSCG00000017399	GO:0005737//cytoplasm	GO:0005488//binding;GO:0004303//estradiol 17-beta-dehydrogenase activity	GO:0055114//oxidation reduction;GO:0006703//estrogen biosynthetic process	-	ENSSSCT00000018939
EV934745	20	482	1.80459e-07	1.20501e-06	-	-	-	-	-	-	EV934745
TC376299	10	241	1.189e-05	5.87734e-05	-	-	-	-	-	-	TC376299
396637	16	384	1.00904e-06	6.02889e-06	UCHL1//ubiquitin carboxyl-terminal esterase L1 (ubiquitin thiolesterase)	UCHL1//ubiquitin carboxyl-terminal esterase L1 (ubiquitin thiolesterase)	GO:0005829//cytosol;GO:0030424//axon;GO:0005730//nucleolus;GO:0043025//cell soma	GO:0004221//ubiquitin thiolesterase activity;GO:0008242//omega peptidase activity;GO:0043130//ubiquitin binding;GO:0016874//ligase activity;GO:0004197//cysteine-type endopeptidase activity	GO:0050905//neuromuscular process;GO:0006511//ubiquitin-dependent protein catabolic process;GO:0019896//axon transport of mitochondrion;GO:0042755//eating behavior;GO:0019233//sensory perception of pain;GO:0007412//axon target recognition;GO:0016579//protein deubiquitination;GO:0007628//adult walking behavior;GO:0008283//cell proliferation;GO:0006950//response to stress	-	Ssc.2073
ENSSSCT00000015970	3	72	0.000128504	0.000503861	cdna:novel chromosome:Sscrofa9:9:2498299:2500179:-1 gene:ENSSSCG00000014620	cdna:novel chromosome:Sscrofa9:9:2498299:2500179:-1 gene:ENSSSCG00000014620	-	-	-	-	ENSSSCT00000015970
GENSCAN00000023172	2	47	0.000161265	0.000611989	cdna:Genscan chromosome:Sscrofa9:18:12959034:12980640:-1	cdna:Genscan chromosome:Sscrofa9:18:12959034:12980640:-1	-	-	-	-	GENSCAN00000023172
Ssc.5335	5	117	7.29706e-05	0.000304493	BX665362 Sus Scrofa library (scag) Sus scrofa cDNA clone scag0002.g.09 5prim, mRNA sequence /clone=scag0002.g.09 /clone_end=5' /gb=BX665362 /gi=90227946 /ug=Ssc.5335 /len=905	BX665362 Sus Scrofa library (scag) Sus scrofa cDNA clone scag0002.g.09 5prim, mRNA sequence /clone=scag0002.g.09 /clone_end=5' /gb=BX665362 /gi=90227946 /ug=Ssc.5335 /len=905	GO:0005634//nucleus;GO:0042645//mitochondrial nucleoid	GO:0003723//RNA binding;GO:0005515//protein binding;GO:0003697//single-stranded DNA binding	GO:0006260//DNA replication	-	Ssc.5335
Ssc.8162	11	256	7.99512e-06	4.13293e-05	Sus scrofa mRNA, clone:OVRM10148C10, expressed in ovary /gb=AK236052 /gi=115551374 /ug=Ssc.8162 /len=1903	Sus scrofa mRNA, clone:OVRM10148C10, expressed in ovary /gb=AK236052 /gi=115551374 /ug=Ssc.8162 /len=1903	GO:0005576//extracellular region	GO:0001872//zymosan binding	GO:0001878//response to yeast;GO:0008228//opsonization;GO:0050766//positive regulation of phagocytosis;GO:0045429//positive regulation of nitric oxide biosynthetic process	-	Ssc.8162
Ssc.26547	3	70	0.000128504	0.000504504	940711 MARC 4PIG Sus scrofa cDNA 3', mRNA sequence /clone_end=3' /gb=CN153580 /gi=46168010 /ug=Ssc.26547 /len=462	940711 MARC 4PIG Sus scrofa cDNA 3', mRNA sequence /clone_end=3' /gb=CN153580 /gi=46168010 /ug=Ssc.26547 /len=462	-	-	-	-	Ssc.26547
TC321499	15	347	1.54006e-06	8.87318e-06	-	-	-	-	-	-	TC321499
100153365	9	207	1.75374e-05	8.41285e-05	LOC100153365//similar to CD83 molecule	LOC100153365//similar to CD83 molecule	GO:0009897//external side of plasma membrane;GO:0005887//integral to plasma membrane	-	GO:0006952//defense response;GO:0006959//humoral immune response;GO:0032713//negative regulation of interleukin-4 production;GO:0032743//positive regulation of interleukin-2 production;GO:0014070//response to organic cyclic substance;GO:0007165//signal transduction;GO:0032733//positive regulation of interleukin-10 production	-	Ssc.12095
Ssc.38855	2	45	0.000161265	0.000613771	Sus scrofa mRNA, clone:OVR010061D05, expressed in ovary /gb=AK234435 /gi=115546597 /ug=Ssc.38855 /len=2115	Sus scrofa mRNA, clone:OVR010061D05, expressed in ovary /gb=AK234435 /gi=115546597 /ug=Ssc.38855 /len=2115	-	-	-	-	Ssc.38855
TC359441	2	45	0.000161265	0.000614307	similar to UniRef100_A7PUT7 Cluster: Chromosome chr4 scaffold_32, whole genome shotgun sequence; n=1; Vitis vinifera|Rep: Chromosome chr4 scaffold_32, whole genome shotgun sequence - Vitis vinifera (Grape), partial (3%)	similar to UniRef100_A7PUT7 Cluster: Chromosome chr4 scaffold_32, whole genome shotgun sequence; n=1; Vitis vinifera|Rep: Chromosome chr4 scaffold_32, whole genome shotgun sequence - Vitis vinifera (Grape), partial (3%)	-	-	-	-	TC359441
EW439625	2	45	0.000161265	0.000614352	-	-	-	-	-	-	EW439625
TC369278	7	158	3.69398e-05	0.000166742	homologue to UniRef100_A6QQF4 Cluster: MGC142364 protein; n=2; Bos taurus|Rep: MGC142364 protein - Bos taurus (Bovine), partial (49%)	homologue to UniRef100_A6QQF4 Cluster: MGC142364 protein; n=2; Bos taurus|Rep: MGC142364 protein - Bos taurus (Bovine), partial (49%)	GO:0005634//nucleus	-	GO:0045843//negative regulation of striated muscle development	-	TC369278
TC366835	3	68	0.000128504	0.000505528	homologue to UniRef100_A4IFJ5 Cluster: Phospholipase A2, group IVA; n=2; Bos taurus|Rep: Phospholipase A2, group IVA - Bos taurus (Bovine), partial (19%)	homologue to UniRef100_A4IFJ5 Cluster: Phospholipase A2, group IVA; n=2; Bos taurus|Rep: Phospholipase A2, group IVA - Bos taurus (Bovine), partial (19%)	-	-	-	-	TC366835
Ssc.26638	21	472	1.16658e-07	8.00025e-07	Sus scrofa mRNA, clone:OVRM10084E05, expressed in ovary /gb=AK235460 /gi=115549438 /ug=Ssc.26638 /len=1317	Sus scrofa mRNA, clone:OVRM10084E05, expressed in ovary /gb=AK235460 /gi=115549438 /ug=Ssc.26638 /len=1317	GO:0016021//integral to membrane	-	-	-	Ssc.26638
396670	36	807	1.47333e-10	1.4261e-09	SCD//stearoyl-CoA desaturase	SCD//stearoyl-CoA desaturase	GO:0005789//endoplasmic reticulum membrane;GO:0016021//integral to membrane	GO:0004768//stearoyl-CoA 9-desaturase activity;GO:0005506//iron ion binding	GO:0006633//fatty acid biosynthetic process;GO:0055114//oxidation reduction	-	Ssc.16159
Ssc.6056	11	246	7.99512e-06	4.13334e-05	BX674686 Sus Scrofa library (scac) Sus scrofa cDNA clone scac0041.b.10 5prim, mRNA sequence /clone=scac0041.b.10 /clone_end=5' /gb=BX674686 /gi=90226959 /ug=Ssc.6056 /len=728	BX674686 Sus Scrofa library (scac) Sus scrofa cDNA clone scac0041.b.10 5prim, mRNA sequence /clone=scac0041.b.10 /clone_end=5' /gb=BX674686 /gi=90226959 /ug=Ssc.6056 /len=728	-	-	-	-	Ssc.6056
Ssc.72243	18	402	4.28992e-07	2.71352e-06	934389 MARC 4PIG Sus scrofa cDNA 5', mRNA sequence /clone_end=5' /gb=CK463480 /gi=40834761 /ug=Ssc.72243 /len=738	934389 MARC 4PIG Sus scrofa cDNA 5', mRNA sequence /clone_end=5' /gb=CK463480 /gi=40834761 /ug=Ssc.72243 /len=738	GO:0005887//integral to plasma membrane;GO:0005923//tight junction	GO:0042802//identical protein binding;GO:0004888//transmembrane receptor activity	GO:0009405//pathogenesis;GO:0016338//calcium-independent cell-cell adhesion	-	Ssc.72243
Ssc.68914	20	446	1.80459e-07	1.20732e-06	rnbm15b_a7.y1 nbm Sus scrofa cDNA 5', mRNA sequence /clone_end=5' /gb=EW413069 /gi=182758321 /ug=Ssc.68914 /len=290	rnbm15b_a7.y1 nbm Sus scrofa cDNA 5', mRNA sequence /clone_end=5' /gb=EW413069 /gi=182758321 /ug=Ssc.68914 /len=290	-	-	-	-	Ssc.68914
TC365355	2	44	0.000161265	0.000610483	homologue to UniRef100_UPI0000EB4305 Cluster: TBC1 domain family member 19.; n=1; Canis lupus familiaris|Rep: TBC1 domain family member 19. - Canis familiaris, partial (33%)	homologue to UniRef100_UPI0000EB4305 Cluster: TBC1 domain family member 19.; n=1; Canis lupus familiaris|Rep: TBC1 domain family member 19. - Canis familiaris, partial (33%)	-	-	-	-	TC365355
Ssc.71457	8	178	2.56102e-05	0.00011916	rnms34_g5.y1 nms Sus scrofa cDNA 5', mRNA sequence /clone_end=5' /gb=EW471619 /gi=182799481 /ug=Ssc.71457 /len=500	rnms34_g5.y1 nms Sus scrofa cDNA 5', mRNA sequence /clone_end=5' /gb=EW471619 /gi=182799481 /ug=Ssc.71457 /len=500	GO:0019861//flagellum;GO:0005829//cytosol	GO:0005515//protein binding;GO:0004459//L-lactate dehydrogenase activity	GO:0019642//anaerobic glycolysis;GO:0055114//oxidation reduction	-	Ssc.71457
Ssc.38447	18	396	4.28992e-07	2.71714e-06	1105824 MARC 4PIG Sus scrofa cDNA 5', mRNA sequence /clone_end=5' /gb=DN108319 /gi=59784003 /ug=Ssc.38447 /len=736	1105824 MARC 4PIG Sus scrofa cDNA 5', mRNA sequence /clone_end=5' /gb=DN108319 /gi=59784003 /ug=Ssc.38447 /len=736	GO:0005643//nuclear pore;GO:0005829//cytosol	GO:0005515//protein binding;GO:0008565//protein transporter activity	GO:0006606//protein import into nucleus	-	Ssc.38447
ENSSSCT00000015778	3	66	0.000128504	0.000506442	cdna:novel chromosome:Sscrofa9:2:135978102:135989151:1 gene:ENSSSCG00000014433	cdna:novel chromosome:Sscrofa9:2:135978102:135989151:1 gene:ENSSSCG00000014433	GO:0005576//extracellular region	GO:0016670//oxidoreductase activity, acting on sulfur group of donors, oxygen as acceptor	GO:0055114//oxidation reduction;GO:0030328//prenylcysteine catabolic process	-	ENSSSCT00000015778
TC372357	38	826	6.06422e-11	6.09428e-10	-	-	-	-	-	-	TC372357
100147710	3	65	0.000128504	0.000505756	MEST//mesoderm specific transcript homolog (mouse)	MEST//mesoderm specific transcript homolog (mouse)	GO:0005794//Golgi apparatus;GO:0016021//integral to membrane	GO:0005515//protein binding;GO:0003824//catalytic activity	GO:0007498//mesoderm development;GO:0032526//response to retinoic acid	-	Ssc.19914
Ssc.5356	4	86	9.87286e-05	0.000403194	1106464 MARC 4PIG Sus scrofa cDNA 3', mRNA sequence /clone_end=3' /gb=DN108916 /gi=59785413 /ug=Ssc.5356 /len=863	1106464 MARC 4PIG Sus scrofa cDNA 3', mRNA sequence /clone_end=3' /gb=DN108916 /gi=59785413 /ug=Ssc.5356 /len=863	-	-	-	-	Ssc.5356
TC391871	2	42	0.000161265	0.0006148	-	-	-	-	-	-	TC391871
TC308570	2	42	0.000161265	0.000611147	-	-	-	-	-	-	TC308570
Ssc.65419	2	42	0.000161265	0.000610749	rnca02b_m23.y1 nca Sus scrofa cDNA 5', mRNA sequence /clone_end=5' /gb=EW422158 /gi=182749080 /ug=Ssc.65419 /len=609	rnca02b_m23.y1 nca Sus scrofa cDNA 5', mRNA sequence /clone_end=5' /gb=EW422158 /gi=182749080 /ug=Ssc.65419 /len=609	-	-	-	-	Ssc.65419
Ssc.9058	3	64	0.000128504	0.000505947	BX673234 Sus Scrofa library (scac) Sus scrofa cDNA clone scac0038.b.08 5prim, mRNA sequence /clone=scac0038.b.08 /clone_end=5' /gb=BX673234 /gi=90238554 /ug=Ssc.9058 /len=797	BX673234 Sus Scrofa library (scac) Sus scrofa cDNA clone scac0038.b.08 5prim, mRNA sequence /clone=scac0038.b.08 /clone_end=5' /gb=BX673234 /gi=90238554 /ug=Ssc.9058 /len=797	-	-	-	-	Ssc.9058
DB816996	6	125	5.24532e-05	0.000227746	-	-	-	-	-	-	DB816996
Ssc.65802	3	63	0.000128504	0.000504845	rcov18b_d15.y1 cov Sus scrofa cDNA 5', mRNA sequence /clone_end=5' /gb=EW002846 /gi=178575731 /ug=Ssc.65802 /len=399	rcov18b_d15.y1 cov Sus scrofa cDNA 5', mRNA sequence /clone_end=5' /gb=EW002846 /gi=178575731 /ug=Ssc.65802 /len=399	-	-	-	-	Ssc.65802
TC338708	9	187	1.75374e-05	8.41208e-05	-	-	-	-	-	-	TC338708
Ssc.10811	2	41	0.000161265	0.000611501	MI-P-O2-abr-f-02-1-UM.s1 MI-P-O2 Sus scrofa cDNA clone MI-P-O2-abr-f-02-1-UM 3', mRNA sequence /clone=MI-P-O2-abr-f-02-1-UM /clone_end=3' /gb=BF703249 /gi=11988657 /ug=Ssc.10811 /len=400	MI-P-O2-abr-f-02-1-UM.s1 MI-P-O2 Sus scrofa cDNA clone MI-P-O2-abr-f-02-1-UM 3', mRNA sequence /clone=MI-P-O2-abr-f-02-1-UM /clone_end=3' /gb=BF703249 /gi=11988657 /ug=Ssc.10811 /len=400	-	-	-	-	Ssc.10811
TC354020	2	41	0.000161265	0.000611901	homologue to UniRef100_P79331 Cluster: ADAMTS-2 precursor; n=1; Bos taurus|Rep: ADAMTS-2 precursor - Bos taurus (Bovine), partial (19%)	homologue to UniRef100_P79331 Cluster: ADAMTS-2 precursor; n=1; Bos taurus|Rep: ADAMTS-2 precursor - Bos taurus (Bovine), partial (19%)	-	-	-	-	TC354020
CB471592	2	41	0.000161265	0.000611945	-	-	-	-	-	-	CB471592
CF360568	6	124	5.24532e-05	0.000227784	-	-	-	-	-	-	CF360568
TC406677	4	82	9.87286e-05	0.000401626	UniRef100_Q1RP73 Cluster: ZH16 protein; n=1; Rattus norvegicus|Rep: ZH16 protein - Rattus norvegicus (Rat), partial (23%)	UniRef100_Q1RP73 Cluster: ZH16 protein; n=1; Rattus norvegicus|Rep: ZH16 protein - Rattus norvegicus (Rat), partial (23%)	-	-	-	-	TC406677
Ssc.72729	10	204	1.189e-05	5.88568e-05	1099734 MARC 4PIG Sus scrofa cDNA 3', mRNA sequence /clone_end=3' /gb=DN104085 /gi=59777690 /ug=Ssc.72729 /len=859	1099734 MARC 4PIG Sus scrofa cDNA 3', mRNA sequence /clone_end=3' /gb=DN104085 /gi=59777690 /ug=Ssc.72729 /len=859	GO:0005737//cytoplasm;GO:0005634//nucleus	GO:0003676//nucleic acid binding;GO:0008270//zinc ion binding	GO:0019221//cytokine-mediated signaling pathway	-	Ssc.72729
TC389319	22	448	7.52716e-08	5.27052e-07	homologue to UniRef100_P51666 Cluster: Nuclear receptor subfamily 4 group A member 1; n=1; Canis lupus familiaris|Rep: Nuclear receptor subfamily 4 group A member 1 - Canis familiaris (Dog), partial (42%)	homologue to UniRef100_P51666 Cluster: Nuclear receptor subfamily 4 group A member 1; n=1; Canis lupus familiaris|Rep: Nuclear receptor subfamily 4 group A member 1 - Canis familiaris (Dog), partial (42%)	-	-	-	-	TC389319
Ssc.57620	6	122	5.24532e-05	0.000227632	MPL384_10_K19 MPL Sus scrofa cDNA clone pSPORT1 5', mRNA sequence /clone=pSPORT1 /clone_end=5' /gb=CA778712 /gi=26016590 /ug=Ssc.57620 /len=482	MPL384_10_K19 MPL Sus scrofa cDNA clone pSPORT1 5', mRNA sequence /clone=pSPORT1 /clone_end=5' /gb=CA778712 /gi=26016590 /ug=Ssc.57620 /len=482	-	-	-	-	Ssc.57620
Ssc.50253	14	285	2.34156e-06	1.32704e-05	946866 MARC 4PIG Sus scrofa cDNA 5', mRNA sequence /clone_end=5' /gb=CN158100 /gi=46172530 /ug=Ssc.50253 /len=772	946866 MARC 4PIG Sus scrofa cDNA 5', mRNA sequence /clone_end=5' /gb=CN158100 /gi=46172530 /ug=Ssc.50253 /len=772	-	-	-	-	Ssc.50253
TC355459	2	40	0.000161265	0.000612968	weakly similar to UniRef100_A5DRW1 Cluster: Predicted protein; n=1; Lodderomyces elongisporus NRRL YB-4239|Rep: Predicted protein - Lodderomyces elongisporus (Yeast) (Saccharomyces elongisporus), partial (11%)	weakly similar to UniRef100_A5DRW1 Cluster: Predicted protein; n=1; Lodderomyces elongisporus NRRL YB-4239|Rep: Predicted protein - Lodderomyces elongisporus (Yeast) (Saccharomyces elongisporus), partial (11%)	-	-	-	-	TC355459
Ssc.3009	2	40	0.000161265	0.000612478	AJ942165 CSEQRAN17 Sus scrofa cDNA clone C0007320g06 3', mRNA sequence /clone=C0007320g06 /clone_end=3' /gb=AJ942165 /gi=74359163 /ug=Ssc.3009 /len=881	AJ942165 CSEQRAN17 Sus scrofa cDNA clone C0007320g06 3', mRNA sequence /clone=C0007320g06 /clone_end=3' /gb=AJ942165 /gi=74359163 /ug=Ssc.3009 /len=881	-	-	-	-	Ssc.3009
Ssc.65257	2	40	0.000161265	0.00061489	TL505005 Sus LongSAGE/GLGI Express Library Sus scrofa cDNA, mRNA sequence /gb=EH412648 /gi=154937122 /ug=Ssc.65257 /len=194	TL505005 Sus LongSAGE/GLGI Express Library Sus scrofa cDNA, mRNA sequence /gb=EH412648 /gi=154937122 /ug=Ssc.65257 /len=194	-	-	-	-	Ssc.65257
Ssc.53754	61	1232	1.70308e-13	2.37831e-12	AJ947264 KN404_1 Sus scrofa cDNA clone C0007739n12 3', mRNA sequence /clone=C0007739n12 /clone_end=3' /gb=AJ947264 /gi=74364006 /ug=Ssc.53754 /len=823	AJ947264 KN404_1 Sus scrofa cDNA clone C0007739n12 3', mRNA sequence /clone=C0007739n12 /clone_end=3' /gb=AJ947264 /gi=74364006 /ug=Ssc.53754 /len=823	-	-	-	-	Ssc.53754
100151943	5	101	7.29706e-05	0.000303694	LOC100151943//similar to androgen-induced 1	LOC100151943//similar to androgen-induced 1	GO:0016020//membrane	-	-	-	Ssc.53958
TC323875	4	81	9.87286e-05	0.000401939	weakly similar to UniRef100_A4QPC9 Cluster: Fancg protein; n=1; Mus musculus|Rep: Fancg protein - Mus musculus (Mouse), partial (3%)	weakly similar to UniRef100_A4QPC9 Cluster: Fancg protein; n=1; Mus musculus|Rep: Fancg protein - Mus musculus (Mouse), partial (3%)	-	-	-	-	TC323875
TC337853	3	61	0.000128504	0.00050629	UniRef100_Q4RMU4 Cluster: Chromosome 3 SCAF15018, whole genome shotgun sequence; n=1; Tetraodon nigroviridis|Rep: Chromosome 3 SCAF15018, whole genome shotgun sequence - Tetraodon nigroviridis (Green puffer), partial (21%)	UniRef100_Q4RMU4 Cluster: Chromosome 3 SCAF15018, whole genome shotgun sequence; n=1; Tetraodon nigroviridis|Rep: Chromosome 3 SCAF15018, whole genome shotgun sequence - Tetraodon nigroviridis (Green puffer), partial (21%)	-	-	-	-	TC337853
100187577	14	282	2.34156e-06	1.32546e-05	LRP8//low density lipoprotein receptor-related protein 8, apolipoprotein e receptor	LRP8//low density lipoprotein receptor-related protein 8, apolipoprotein e receptor	GO:0016021//integral to membrane;GO:0005901//caveola;GO:0005615//extracellular space	GO:0005041//low-density lipoprotein receptor activity;GO:0005509//calcium ion binding;GO:0030229//very-low-density lipoprotein receptor activity;GO:0034187//apolipoprotein E binding	GO:0006629//lipid metabolic process;GO:0021819//layer formation in the cerebral cortex;GO:0019221//cytokine-mediated signaling pathway;GO:0006508//proteolysis;GO:0006897//endocytosis;GO:0021766//hippocampus development;GO:0045860//positive regulation of protein kinase activity	-	Ssc.57185
Ssc.9258	22	440	7.52716e-08	5.27264e-07	Sus scrofa mRNA, clone:TES010050A11, expressed in testis /gb=AK238517 /gi=115549857 /ug=Ssc.9258 /len=1562	Sus scrofa mRNA, clone:TES010050A11, expressed in testis /gb=AK238517 /gi=115549857 /ug=Ssc.9258 /len=1562	GO:0005634//nucleus	GO:0043565//sequence-specific DNA binding;GO:0003700//transcription factor activity	GO:0070207//protein homotrimerization;GO:0043010//camera-type eye development;GO:0045944//positive regulation of transcription from RNA polymerase II promoter;GO:0045597//positive regulation of cell differentiation;GO:0000122//negative regulation of transcription from RNA polymerase II promoter;GO:0033169//histone H3-K9 demethylation;GO:0048468//cell development;GO:0008284//positive regulation of…	-	Ssc.9258
EW092402	34	679	3.59946e-10	3.35731e-09	-	-	-	-	-	-	EW092402
Ssc.55403	4	80	9.87286e-05	0.00040351	815484 MARC 3PIG Sus scrofa cDNA 3', mRNA sequence /clone_end=3' /gb=CF180388 /gi=33292164 /ug=Ssc.55403 /len=679	815484 MARC 3PIG Sus scrofa cDNA 3', mRNA sequence /clone_end=3' /gb=CF180388 /gi=33292164 /ug=Ssc.55403 /len=679	-	-	-	-	Ssc.55403
Ssc.61425	16	318	1.00904e-06	6.02958e-06	UNL-P-FN-bb-c-05-0-UNL.s1 UNL-P-FN Sus scrofa cDNA clone UNL-P-FN-bb-c-05-0-UNL 3', mRNA sequence /clone=UNL-P-FN-bb-c-05-0-UNL /clone_end=3' /gb=BI181927 /gi=14656336 /ug=Ssc.61425 /len=537	UNL-P-FN-bb-c-05-0-UNL.s1 UNL-P-FN Sus scrofa cDNA clone UNL-P-FN-bb-c-05-0-UNL 3', mRNA sequence /clone=UNL-P-FN-bb-c-05-0-UNL /clone_end=3' /gb=BI181927 /gi=14656336 /ug=Ssc.61425 /len=537	GO:0022627//cytosolic small ribosomal subunit	GO:0003735//structural constituent of ribosome;GO:0019843//rRNA binding	GO:0007275//multicellular organismal development;GO:0051726//regulation of cell cycle;GO:0006417//regulation of translation;GO:0006414//translational elongation	-	Ssc.61425
Ssc.59522	29	574	3.37384e-09	2.81771e-08	AJ953064 KN404_1 Sus scrofa cDNA clone C0007743m03 3', mRNA sequence /clone=C0007743m03 /clone_end=3' /gb=AJ953064 /gi=74369880 /ug=Ssc.59522 /len=884	AJ953064 KN404_1 Sus scrofa cDNA clone C0007743m03 3', mRNA sequence /clone=C0007743m03 /clone_end=3' /gb=AJ953064 /gi=74369880 /ug=Ssc.59522 /len=884	-	-	-	-	Ssc.59522
TC303675	2	39	0.000161265	0.000612345	weakly similar to UniRef100_P63133 Cluster: HERV-K_8p23.1 provirus ancestral Pol protein (HERV-K115 Pol protein) [Includes: Reverse transcriptase (RT) ; Ribonuclease H (RNase H); Integrase (IN)]; n=1; Homo sapiens|Rep: HERV-K_8p23.1 provirus ancestral Pol protein (HERV-K115 Pol protein) [Includes: Reverse transcriptase (RT) ; Ribonuclease H (RNase H); Integrase (IN)] - Homo sapiens (Human), parti…	weakly similar to UniRef100_P63133 Cluster: HERV-K_8p23.1 provirus ancestral Pol protein (HERV-K115 Pol protein) [Includes: Reverse transcriptase (RT) ; Ribonuclease H (RNase H); Integrase (IN)]; n=1; Homo sapiens|Rep: HERV-K_8p23.1 provirus ancestral Pol protein (HERV-K115 Pol protein) [Includes: Reverse transcriptase (RT) ; Ribonuclease H (RNase H); Integrase (IN)] - Homo sapiens (Human), parti…	-	-	-	-	TC303675
445526	2	39	0.000161265	0.000611191	CAR-XI//carbonic anhydrase-related XI protein	CAR-XI//carbonic anhydrase-related XI protein	GO:0005576//extracellular region	GO:0004089//carbonate dehydratase activity	-	-	Ssc.16624
TC398867	4	79	9.87286e-05	0.000402943	UniRef100_UPI000013D493 Cluster: splicing factor 3b, subunit 1 isoform 1; n=3; Eutheria|Rep: splicing factor 3b, subunit 1 isoform 1 - Homo sapiens, partial (3%)	UniRef100_UPI000013D493 Cluster: splicing factor 3b, subunit 1 isoform 1; n=3; Eutheria|Rep: splicing factor 3b, subunit 1 isoform 1 - Homo sapiens, partial (3%)	GO:0005686//snRNP U2	GO:0005515//protein binding;GO:0003682//chromatin binding	GO:0009952//anterior/posterior pattern formation;GO:0000245//spliceosome assembly	-	TC398867
TC345736	39	767	3.90294e-11	3.98431e-10	weakly similar to UniRef100_UPI0000EB4556 Cluster: DNA-directed RNA polymerase I subunit RPA34 (RNA polymerase I- associated factor PAF49) (Anti-sense to ERCC-1 protein) (ASE-1) (CD3- epsilon-associated protein) (CD3E-associated protein) (CAST) (A34.5).; n=1; Canis lupus familiaris|Rep: DNA-directed RNA polymerase I subunit RPA34 (RNA polymerase I- associated factor PAF49) (Anti-sense to ERCC-1 p…	weakly similar to UniRef100_UPI0000EB4556 Cluster: DNA-directed RNA polymerase I subunit RPA34 (RNA polymerase I- associated factor PAF49) (Anti-sense to ERCC-1 protein) (ASE-1) (CD3- epsilon-associated protein) (CD3E-associated protein) (CAST) (A34.5).; n=1; Canis lupus familiaris|Rep: DNA-directed RNA polymerase I subunit RPA34 (RNA polymerase I- associated factor PAF49) (Anti-sense to ERCC-1 p…	-	-	-	-	TC345736
TC358612	3	59	0.000128504	0.000506328	similar to UniRef100_Q13309-2 Cluster: Isoform 2 of Q13309 ; n=1; Homo sapiens|Rep: Isoform 2 of Q13309 - Homo sapiens (Human), partial (13%)	similar to UniRef100_Q13309-2 Cluster: Isoform 2 of Q13309 ; n=1; Homo sapiens|Rep: Isoform 2 of Q13309 - Homo sapiens (Human), partial (13%)	-	-	-	-	TC358612
TC374838	5	97	7.29706e-05	0.000304421	-	-	-	-	-	-	TC374838
TC317979	7	135	3.69398e-05	0.000167219	-	-	-	-	-	-	TC317979
TC315886	31	596	1.37903e-09	1.20866e-08	similar to UniRef100_Q8RGE7 Cluster: NA+/H+ antiporter NHAC; n=1; Fusobacterium nucleatum subsp. nucleatum|Rep: NA+/H+ antiporter NHAC - Fusobacterium nucleatum subsp. nucleatum, partial (4%)	similar to UniRef100_Q8RGE7 Cluster: NA+/H+ antiporter NHAC; n=1; Fusobacterium nucleatum subsp. nucleatum|Rep: NA+/H+ antiporter NHAC - Fusobacterium nucleatum subsp. nucleatum, partial (4%)	-	-	-	-	TC315886
Ssc.37917	2	38	0.000161265	0.000612034	1139650 MARC 4PIG Sus scrofa cDNA 3', mRNA sequence /clone_end=3' /gb=DN125777 /gi=59820056 /ug=Ssc.37917 /len=868	1139650 MARC 4PIG Sus scrofa cDNA 3', mRNA sequence /clone_end=3' /gb=DN125777 /gi=59820056 /ug=Ssc.37917 /len=868	-	-	-	-	Ssc.37917
Ssc.42020	2	38	0.000161265	0.000613235	1495928 MARC 3PIG Sus scrofa cDNA 3', mRNA sequence /clone_end=3' /gb=DY404584 /gi=87205887 /ug=Ssc.42020 /len=646	1495928 MARC 3PIG Sus scrofa cDNA 3', mRNA sequence /clone_end=3' /gb=DY404584 /gi=87205887 /ug=Ssc.42020 /len=646	-	-	-	-	Ssc.42020
Ssc.29149	2	38	0.000161265	0.00061471	rmga16_o18.y2 mga Sus scrofa cDNA 5', mRNA sequence /clone_end=5' /gb=EW390240 /gi=182766416 /ug=Ssc.29149 /len=584	rmga16_o18.y2 mga Sus scrofa cDNA 5', mRNA sequence /clone_end=5' /gb=EW390240 /gi=182766416 /ug=Ssc.29149 /len=584	-	-	-	-	Ssc.29149
DB810591	6	115	5.24532e-05	0.000228087	-	-	-	-	-	-	DB810591
BX670214	4	77	9.87286e-05	0.000402786	-	-	-	-	-	-	BX670214
BI182394	3	58	0.000128504	0.000504655	-	-	-	-	-	-	BI182394
TC346595	3	58	0.000128504	0.000504314	-	-	-	-	-	-	TC346595
Ssc.48664	7	133	3.69398e-05	0.000166627	rthg17_k23.y1 thg Sus scrofa cDNA 5', mRNA sequence /clone_end=5' /gb=EW640574 /gi=183075775 /ug=Ssc.48664 /len=681	rthg17_k23.y1 thg Sus scrofa cDNA 5', mRNA sequence /clone_end=5' /gb=EW640574 /gi=183075775 /ug=Ssc.48664 /len=681	-	-	-	-	Ssc.48664
EV995934	3	57	0.000128504	0.00050671	-	-	-	-	-	-	EV995934
CB475688	2	37	0.000161265	0.000613726	-	-	-	-	-	-	CB475688
Ssc.11394	2	37	0.000161265	0.000611767	952535 MARC 4PIG Sus scrofa cDNA 3', mRNA sequence /clone_end=3' /gb=CN163073 /gi=46177503 /ug=Ssc.11394 /len=928	952535 MARC 4PIG Sus scrofa cDNA 3', mRNA sequence /clone_end=3' /gb=CN163073 /gi=46177503 /ug=Ssc.11394 /len=928	-	-	-	-	Ssc.11394
Ssc.23335	55	1027	1.62759e-13	2.28202e-12	Sus scrofa mRNA, clone:THY010110G03, expressed in thymus /gb=AK239526 /gi=115552932 /ug=Ssc.23335 /len=2127	Sus scrofa mRNA, clone:THY010110G03, expressed in thymus /gb=AK239526 /gi=115552932 /ug=Ssc.23335 /len=2127	-	-	-	-	Ssc.23335
ENSSSCT00000019137	5	93	7.29706e-05	0.000304785	cdna:known chromosome:Sscrofa9:12:24667625:24687958:1 gene:ENSSSCG00000017579	cdna:known chromosome:Sscrofa9:12:24667625:24687958:1 gene:ENSSSCG00000017579	GO:0005581//collagen	-	GO:0009888//tissue development;GO:0007600//sensory perception;GO:0001501//skeletal system development;GO:0042221//response to chemical stimulus;GO:0009653//anatomical structure morphogenesis	-	ENSSSCT00000019137
TC375407	3	56	0.000128504	0.000505718	homologue to UniRef100_Q568T0 Cluster: LOC553361 protein; n=1; Danio rerio|Rep: LOC553361 protein - Danio rerio (Zebrafish) (Brachydanio rerio), partial (5%)	homologue to UniRef100_Q568T0 Cluster: LOC553361 protein; n=1; Danio rerio|Rep: LOC553361 protein - Danio rerio (Zebrafish) (Brachydanio rerio), partial (5%)	-	-	-	-	TC375407
Ssc.2088	23	425	4.84854e-08	3.5262e-07	EST-AR172B01 Infected Porcine Peripheral Blood Cell cDNA library Sus scrofa cDNA clone AR172B01, mRNA sequence /clone=AR172B01 /gb=DV225844 /gi=77592853 /ug=Ssc.2088 /len=657	EST-AR172B01 Infected Porcine Peripheral Blood Cell cDNA library Sus scrofa cDNA clone AR172B01, mRNA sequence /clone=AR172B01 /gb=DV225844 /gi=77592853 /ug=Ssc.2088 /len=657	-	-	-	-	Ssc.2088
TC346289	23	424	4.84854e-08	3.52081e-07	-	-	-	-	-	-	TC346289
TC313824	4	74	9.87286e-05	0.000401845	weakly similar to UniRef100_A2A6R5 Cluster: ATP-binding cassette transporter sub-family A member 9; n=1; Mus musculus|Rep: ATP-binding cassette transporter sub-family A member 9 - Mus musculus (Mouse), partial (9%)	weakly similar to UniRef100_A2A6R5 Cluster: ATP-binding cassette transporter sub-family A member 9; n=1; Mus musculus|Rep: ATP-binding cassette transporter sub-family A member 9 - Mus musculus (Mouse), partial (9%)	-	-	-	-	TC313824
TC346812	5	92	7.29706e-05	0.000303476	-	-	-	-	-	-	TC346812
TC383427	7	128	3.69398e-05	0.00016719	-	-	-	-	-	-	TC383427
Ssc.43952	15	275	1.54006e-06	8.85659e-06	Sus scrofa mRNA, clone:OVRM10219B03, expressed in ovary /gb=AK236711 /gi=115553508 /ug=Ssc.43952 /len=1857	Sus scrofa mRNA, clone:OVRM10219B03, expressed in ovary /gb=AK236711 /gi=115553508 /ug=Ssc.43952 /len=1857	GO:0005743//mitochondrial inner membrane;GO:0005759//mitochondrial matrix	GO:0009055//electron carrier activity;GO:0005515//protein binding;GO:0004324//ferredoxin-NADP+ reductase activity;GO:0015039//NADPH-adrenodoxin reductase activity	GO:0006694//steroid biosynthetic process;GO:0006810//transport;GO:0008203//cholesterol metabolic process;GO:0022900//electron transport chain	-	Ssc.43952
Ssc.15335	2	36	0.000161265	0.000611014	EST-AO228B03 Alveolar macrophage from PRRSV-infected pig Sus scrofa cDNA clone AO228B03, mRNA sequence /clone=AO228B03 /gb=ES447306 /gi=146288896 /ug=Ssc.15335 /len=774	EST-AO228B03 Alveolar macrophage from PRRSV-infected pig Sus scrofa cDNA clone AO228B03, mRNA sequence /clone=AO228B03 /gb=ES447306 /gi=146288896 /ug=Ssc.15335 /len=774	-	-	-	-	Ssc.15335
Ssc.71953	3	55	0.000128504	0.000504276	1112089 MARC 4PIG Sus scrofa cDNA 3', mRNA sequence /clone_end=3' /gb=DN112862 /gi=59806595 /ug=Ssc.71953 /len=730	1112089 MARC 4PIG Sus scrofa cDNA 3', mRNA sequence /clone_end=3' /gb=DN112862 /gi=59806595 /ug=Ssc.71953 /len=730	-	-	-	-	Ssc.71953
Ssc.56327	2	36	0.000161265	0.000611058	375434 MARC 2PIG Sus scrofa cDNA 5', mRNA sequence /clone_end=5' /gb=BI346349 /gi=15039638 /ti=470952107 /ug=Ssc.56327 /len=432	375434 MARC 2PIG Sus scrofa cDNA 5', mRNA sequence /clone_end=5' /gb=BI346349 /gi=15039638 /ti=470952107 /ug=Ssc.56327 /len=432	-	-	-	-	Ssc.56327
ENSSSCT00000011111	5	91	7.29706e-05	0.000304761	cdna:novel chromosome:Sscrofa9:14:56264356:56327610:1 gene:ENSSSCG00000010148	cdna:novel chromosome:Sscrofa9:14:56264356:56327610:1 gene:ENSSSCG00000010148	GO:0005789//endoplasmic reticulum membrane	GO:0009055//electron carrier activity;GO:0016671//oxidoreductase activity, acting on sulfur group of donors, disulfide as acceptor;GO:0051082//unfolded protein binding;GO:0050660//FAD binding	GO:0006467//protein thiol-disulfide exchange;GO:0006810//transport;GO:0022900//electron transport chain	-	ENSSSCT00000011111
Ssc.55988	6	109	5.24532e-05	0.000227651	BX675848 Sus Scrofa library (scac) Sus scrofa cDNA clone scac0034.k.08 3prim, mRNA sequence /clone=scac0034.k.08 /clone_end=3' /gb=BX675848 /gi=90235527 /ug=Ssc.55988 /len=862	BX675848 Sus Scrofa library (scac) Sus scrofa cDNA clone scac0034.k.08 3prim, mRNA sequence /clone=scac0034.k.08 /clone_end=3' /gb=BX675848 /gi=90235527 /ug=Ssc.55988 /len=862	-	-	-	-	Ssc.55988
Ssc.57201	2	36	0.000161265	0.000613816	UNL-P-FN-cv-c-08-0-UNL.s1 UNL-P-FN Sus scrofa cDNA clone UNL-P-FN-cv-c-08-0-UNL 3', mRNA sequence /clone=UNL-P-FN-cv-c-08-0-UNL /clone_end=3' /gb=BI185434 /gi=14659843 /ug=Ssc.57201 /len=478	UNL-P-FN-cv-c-08-0-UNL.s1 UNL-P-FN Sus scrofa cDNA clone UNL-P-FN-cv-c-08-0-UNL 3', mRNA sequence /clone=UNL-P-FN-cv-c-08-0-UNL /clone_end=3' /gb=BI185434 /gi=14659843 /ug=Ssc.57201 /len=478	-	-	-	-	Ssc.57201
100141401	13	236	3.54474e-06	1.93935e-05	S1PR5//sphingosine-1-phosphate receptor 5	S1PR5//sphingosine-1-phosphate receptor 5	GO:0005886//plasma membrane;GO:0016021//integral to membrane	GO:0004930//G-protein coupled receptor activity	GO:0045664//regulation of neuron differentiation;GO:0007186//G-protein coupled receptor protein signaling pathway	-	Ssc.18347
Ssc.67817	2	36	0.000161265	0.000611413	rfce22c_m14.y1 fce Sus scrofa cDNA 5', mRNA sequence /clone_end=5' /gb=EW188695 /gi=182512941 /ug=Ssc.67817 /len=579	rfce22c_m14.y1 fce Sus scrofa cDNA 5', mRNA sequence /clone_end=5' /gb=EW188695 /gi=182512941 /ug=Ssc.67817 /len=579	-	-	-	-	Ssc.67817
Ssc.67158	2	36	0.000161265	0.000611103	reye1633b_h7r1.y1 eye Sus scrofa cDNA 5', mRNA sequence /clone_end=5' /gb=EW151125 /gi=182620024 /ug=Ssc.67158 /len=402	reye1633b_h7r1.y1 eye Sus scrofa cDNA 5', mRNA sequence /clone_end=5' /gb=EW151125 /gi=182620024 /ug=Ssc.67158 /len=402	-	-	-	-	Ssc.67158
Ssc.70481	16	289	1.00904e-06	6.02545e-06	MI-P-CP0-nvz-e-06-0-UI.s1 MI-P-CP0 Sus scrofa cDNA clone MI-P-CP0-nvz-e-06-0-UI 3', mRNA sequence /clone=MI-P-CP0-nvz-e-06-0-UI /clone_end=3' /gb=BI402600 /gi=15181661 /ug=Ssc.70481 /len=383	MI-P-CP0-nvz-e-06-0-UI.s1 MI-P-CP0 Sus scrofa cDNA clone MI-P-CP0-nvz-e-06-0-UI 3', mRNA sequence /clone=MI-P-CP0-nvz-e-06-0-UI /clone_end=3' /gb=BI402600 /gi=15181661 /ug=Ssc.70481 /len=383	-	-	-	-	Ssc.70481
Ssc.57623	6	108	5.24532e-05	0.000228428	rjej21b_i9.y1 jej Sus scrofa cDNA 5', mRNA sequence /clone_end=5' /gb=EW292285 /gi=182587687 /ug=Ssc.57623 /len=615	rjej21b_i9.y1 jej Sus scrofa cDNA 5', mRNA sequence /clone_end=5' /gb=EW292285 /gi=182587687 /ug=Ssc.57623 /len=615	-	-	-	-	Ssc.57623
TC395328	5	90	7.29706e-05	0.000303356	-	-	-	-	-	-	TC395328
Ssc.14340	17	305	6.58908e-07	4.04313e-06	1141616 MARC 4PIG Sus scrofa cDNA 3', mRNA sequence /clone_end=3' /gb=DN127602 /gi=59821881 /ug=Ssc.14340 /len=894	1141616 MARC 4PIG Sus scrofa cDNA 3', mRNA sequence /clone_end=3' /gb=DN127602 /gi=59821881 /ug=Ssc.14340 /len=894	-	-	-	-	Ssc.14340
Ssc.72476	7	125	3.69398e-05	0.00016693	995965 MARC 4PIG Sus scrofa cDNA 3', mRNA sequence /clone_end=3' /gb=CN165536 /gi=46179966 /ug=Ssc.72476 /len=853	995965 MARC 4PIG Sus scrofa cDNA 3', mRNA sequence /clone_end=3' /gb=CN165536 /gi=46179966 /ug=Ssc.72476 /len=853	GO:0030659//cytoplasmic vesicle membrane;GO:0005923//tight junction;GO:0019897//extrinsic to plasma membrane;GO:0005794//Golgi apparatus	GO:0005524//ATP binding;GO:0003924//GTPase activity;GO:0008134//transcription factor binding;GO:0005525//GTP binding	GO:0016192//vesicle-mediated transport;GO:0007264//small GTPase mediated signal transduction;GO:0006355//regulation of transcription, DNA-dependent;GO:0007155//cell adhesion;GO:0006886//intracellular protein transport	-	Ssc.72476
Ssc.62482	9	161	1.75374e-05	8.40129e-05	BX918410 Sus Scrofa library (scan) Sus scrofa cDNA clone scan0038.i.07 5prim, mRNA sequence /clone=scan0038.i.07 /clone_end=5' /gb=BX918410 /gi=90229577 /ug=Ssc.62482 /len=882	BX918410 Sus Scrofa library (scan) Sus scrofa cDNA clone scan0038.i.07 5prim, mRNA sequence /clone=scan0038.i.07 /clone_end=5' /gb=BX918410 /gi=90229577 /ug=Ssc.62482 /len=882	GO:0016021//integral to membrane	-	-	-	Ssc.62482
Ssc.1280	23	409	4.84854e-08	3.53111e-07	Sus scrofa mRNA, clone:TES010049B06, expressed in testis /gb=AK238516 /gi=115549856 /ug=Ssc.1280 /len=1426	Sus scrofa mRNA, clone:TES010049B06, expressed in testis /gb=AK238516 /gi=115549856 /ug=Ssc.1280 /len=1426	GO:0005576//extracellular region	GO:0004867//serine-type endopeptidase inhibitor activity	GO:0030212//hyaluronan metabolic process	-	Ssc.1280
CO942062	2	35	0.000161265	0.000610439	-	-	-	-	-	-	CO942062
Ssc.51990	2	35	0.000161265	0.000611679	Sus scrofa mRNA, clone:OVRM10059A10, expressed in ovary /gb=AK235222 /gi=115549301 /ug=Ssc.51990 /len=1230	Sus scrofa mRNA, clone:OVRM10059A10, expressed in ovary /gb=AK235222 /gi=115549301 /ug=Ssc.51990 /len=1230	-	-	-	-	Ssc.51990
100154855	2	35	0.000161265	0.000611634	LOC100154855//similar to Potassium voltage-gated channel, Isk-related family, member 1	LOC100154855//similar to Potassium voltage-gated channel, Isk-related family, member 1	GO:0005764//lysosome;GO:0008076//voltage-gated potassium channel complex;GO:0005605//basal lamina;GO:0016324//apical plasma membrane	GO:0030955//potassium ion binding;GO:0015459//potassium channel regulator activity;GO:0005251//delayed rectifier potassium channel activity;GO:0005515//protein binding	GO:0008016//regulation of heart contraction;GO:0006813//potassium ion transport;GO:0002070//epithelial cell maturation;GO:0007605//sensory perception of sound;GO:0006936//muscle contraction	-	Ssc.72908
TC385624	2	35	0.000161265	0.000614442	homologue to UniRef100_UPI0000EB263B Cluster: WD repeat protein 35.; n=1; Canis lupus familiaris|Rep: WD repeat protein 35. - Canis familiaris, partial (8%)	homologue to UniRef100_UPI0000EB263B Cluster: WD repeat protein 35.; n=1; Canis lupus familiaris|Rep: WD repeat protein 35. - Canis familiaris, partial (8%)	-	-	-	-	TC385624
TC390035	2	35	0.000161265	0.000611324	-	-	-	-	-	-	TC390035
Ssc.62681	16	281	1.00904e-06	6.0351e-06	rhyp15c_f17.y1 hyp Sus scrofa cDNA 5', mRNA sequence /clone_end=5' /gb=EW251159 /gi=182452657 /ug=Ssc.62681 /len=579	rhyp15c_f17.y1 hyp Sus scrofa cDNA 5', mRNA sequence /clone_end=5' /gb=EW251159 /gi=182452657 /ug=Ssc.62681 /len=579	-	-	-	-	Ssc.62681
TC398809	3	53	0.000128504	0.00050511	similar to UniRef100_UPI0000DA44C0 Cluster: PREDICTED: prohibitin; n=1; Rattus norvegicus|Rep: PREDICTED: prohibitin - Rattus norvegicus, partial (29%)	similar to UniRef100_UPI0000DA44C0 Cluster: PREDICTED: prohibitin; n=1; Rattus norvegicus|Rep: PREDICTED: prohibitin - Rattus norvegicus, partial (29%)	-	-	-	-	TC398809
Ssc.56416	3	53	0.000128504	0.000506252	UNL-P-FN-ar-b-07-0-UNL.s1 UNL-P-FN Sus scrofa cDNA clone UNL-P-FN-ar-b-07-0-UNL 3', mRNA sequence /clone=UNL-P-FN-ar-b-07-0-UNL /clone_end=3' /gb=BI181277 /gi=14655686 /ug=Ssc.56416 /len=710	UNL-P-FN-ar-b-07-0-UNL.s1 UNL-P-FN Sus scrofa cDNA clone UNL-P-FN-ar-b-07-0-UNL 3', mRNA sequence /clone=UNL-P-FN-ar-b-07-0-UNL /clone_end=3' /gb=BI181277 /gi=14655686 /ug=Ssc.56416 /len=710	GO:0005625//soluble fraction;GO:0005764//lysosome	GO:0042277//peptide binding;GO:0030984//kininogen binding;GO:0008234//cysteine-type peptidase activity	GO:0006508//proteolysis	-	Ssc.56416
TC318873	10	175	1.189e-05	5.87401e-05	similar to UniRef100_Q179U2 Cluster: Speckle-type poz protein; n=1; Aedes aegypti|Rep: Speckle-type poz protein - Aedes aegypti (Yellowfever mosquito), partial (3%)	similar to UniRef100_Q179U2 Cluster: Speckle-type poz protein; n=1; Aedes aegypti|Rep: Speckle-type poz protein - Aedes aegypti (Yellowfever mosquito), partial (3%)	-	-	-	-	TC318873
Ssc.54796	4	70	9.87286e-05	0.000402378	947473 MARC 4PIG Sus scrofa cDNA 5', mRNA sequence /clone_end=5' /gb=CN158665 /gi=46173095 /ug=Ssc.54796 /len=640	947473 MARC 4PIG Sus scrofa cDNA 5', mRNA sequence /clone_end=5' /gb=CN158665 /gi=46173095 /ug=Ssc.54796 /len=640	-	GO:0016853//isomerase activity	GO:0016070//RNA metabolic process	-	Ssc.54796
Ssc.56868	83	1439	1.16351e-13	1.68185e-12	MI-P-AY1-nqo-c-07-0-UI.s1 MI-P-AY1 Sus scrofa cDNA clone MI-P-AY1-nqo-c-07-0-UI 3', mRNA sequence /clone=MI-P-AY1-nqo-c-07-0-UI /clone_end=3' /gb=BI400253 /gi=15179314 /ug=Ssc.56868 /len=435	MI-P-AY1-nqo-c-07-0-UI.s1 MI-P-AY1 Sus scrofa cDNA clone MI-P-AY1-nqo-c-07-0-UI 3', mRNA sequence /clone=MI-P-AY1-nqo-c-07-0-UI /clone_end=3' /gb=BI400253 /gi=15179314 /ug=Ssc.56868 /len=435	GO:0043229//intracellular organelle;GO:0005829//cytosol;GO:0030529//ribonucleoprotein complex	-	GO:0006414//translational elongation;GO:0006464//protein modification process	-	Ssc.56868
Ssc.56345	17	293	6.58908e-07	4.04693e-06	947561 MARC 4PIG Sus scrofa cDNA 5', mRNA sequence /clone_end=5' /gb=CN158750 /gi=46173180 /ug=Ssc.56345 /len=857	947561 MARC 4PIG Sus scrofa cDNA 5', mRNA sequence /clone_end=5' /gb=CN158750 /gi=46173180 /ug=Ssc.56345 /len=857	-	-	-	-	Ssc.56345
TC321349	19	328	2.78564e-07	1.81334e-06	homologue to UniRef100_A7MBA6 Cluster: MGC179422 protein; n=1; Bos taurus|Rep: MGC179422 protein - Bos taurus (Bovine), partial (51%)	homologue to UniRef100_A7MBA6 Cluster: MGC179422 protein; n=1; Bos taurus|Rep: MGC179422 protein - Bos taurus (Bovine), partial (51%)	-	-	-	-	TC321349
TC331789	5	86	7.29706e-05	0.000304712	-	-	-	-	-	-	TC331789
Ssc.65701	2	34	0.000161265	0.000614486	rcmu32_i23.y1 cmu Sus scrofa cDNA 5', mRNA sequence /clone_end=5' /gb=EV985546 /gi=178507382 /ug=Ssc.65701 /len=594	rcmu32_i23.y1 cmu Sus scrofa cDNA 5', mRNA sequence /clone_end=5' /gb=EV985546 /gi=178507382 /ug=Ssc.65701 /len=594	-	-	-	-	Ssc.65701
GENSCAN00000009215	2	34	0.000161265	0.000612523	cdna:Genscan chromosome:Sscrofa9:6:122769993:122785917:1	cdna:Genscan chromosome:Sscrofa9:6:122769993:122785917:1	-	-	-	-	GENSCAN00000009215
TC400045	29	497	3.37384e-09	2.81681e-08	UniRef100_Q5C1I0 Cluster: SJCHGC03140 protein; n=1; Schistosoma japonicum|Rep: SJCHGC03140 protein - Schistosoma japonicum (Blood fluke), partial (9%)	UniRef100_Q5C1I0 Cluster: SJCHGC03140 protein; n=1; Schistosoma japonicum|Rep: SJCHGC03140 protein - Schistosoma japonicum (Blood fluke), partial (9%)	-	-	-	-	TC400045
TC317465	26	442	1.28498e-08	9.97505e-08	-	-	-	-	-	-	TC317465
100152709	3	51	0.000128504	0.000504807	LOC100152709//similar to mitochondrial ribosomal protein S28	LOC100152709//similar to mitochondrial ribosomal protein S28	GO:0005763//mitochondrial small ribosomal subunit	GO:0003723//RNA binding	-	-	Ssc.72724
100152962	3	51	0.000128504	0.000506519	LOC100152962//similar to transcription factor 21	LOC100152962//similar to transcription factor 21	GO:0005634//nucleus	GO:0005515//protein binding;GO:0003700//transcription factor activity	GO:0007548//sex differentiation;GO:0007498//mesoderm development;GO:0006355//regulation of transcription, DNA-dependent;GO:0001658//ureteric bud branching;GO:0048732//gland development;GO:0048557//embryonic digestive tract morphogenesis	-	Ssc.5396
EV944739	7	117	3.69398e-05	0.000167161	-	-	-	-	-	-	EV944739
Ssc.2560	43	719	7.03882e-12	7.78588e-11	Sus scrofa mRNA, clone:OVRM10099F10, expressed in ovary /gb=AK235633 /gi=115550154 /ug=Ssc.2560 /len=2088	Sus scrofa mRNA, clone:OVRM10099F10, expressed in ovary /gb=AK235633 /gi=115550154 /ug=Ssc.2560 /len=2088	-	-	-	-	Ssc.2560
EW474880	4	67	9.87286e-05	0.000401501	-	-	-	-	-	-	EW474880
733683	2	33	0.000161265	0.000612834	NME2//non-metastatic cells 2, protein (NM23B) expressed in	NME2//non-metastatic cells 2, protein (NM23B) expressed in	GO:0030027//lamellipodium;GO:0005792//microsome;GO:0005882//intermediate filament;GO:0005829//cytosol;GO:0001726//ruffle;GO:0005813//centrosome;GO:0048471//perinuclear region of cytoplasm;GO:0005886//plasma membrane;GO:0005625//soluble fraction;GO:0005634//nucleus;GO:0005739//mitochondrion	GO:0004550//nucleoside diphosphate kinase activity;GO:0043015//gamma-tubulin binding;GO:0005525//GTP binding;GO:0042802//identical protein binding;GO:0003700//transcription factor activity;GO:0000287//magnesium ion binding;GO:0004536//deoxyribonuclease activity;GO:0005524//ATP binding	GO:0030879//mammary gland development;GO:0007595//lactation;GO:0002762//negative regulation of myeloid leukocyte differentiation;GO:0007155//cell adhesion;GO:0006241//CTP biosynthetic process;GO:0045682//regulation of epidermis development;GO:0006355//regulation of transcription, DNA-dependent;GO:0030819//positive regulation of cAMP biosynthetic process;GO:0045786//negative regulation of cell cyc…	-	Ssc.2257
Ssc.72976	5	83	7.29706e-05	0.000303284	DB815351 full-length enriched swine cDNA library, adult ovary Sus scrofa cDNA 3', mRNA sequence /clone=OVRM10216F08 /clone_end=3' /gb=DB815351 /gi=112751619 /ug=Ssc.72976 /len=615	DB815351 full-length enriched swine cDNA library, adult ovary Sus scrofa cDNA 3', mRNA sequence /clone=OVRM10216F08 /clone_end=3' /gb=DB815351 /gi=112751619 /ug=Ssc.72976 /len=615	GO:0005737//cytoplasm	GO:0004337//geranyltranstransferase activity;GO:0004311//farnesyltranstransferase activity;GO:0004161//dimethylallyltranstransferase activity	GO:0008299//isoprenoid biosynthetic process;GO:0006695//cholesterol biosynthetic process;GO:0044419//interspecies interaction between organisms	-	Ssc.72976
Ssc.44045	8	133	2.56102e-05	0.000119235	rjca03c_o7.y1 jca Sus scrofa cDNA 5', mRNA sequence /clone_end=5' /gb=EW276793 /gi=182517869 /ug=Ssc.44045 /len=651	rjca03c_o7.y1 jca Sus scrofa cDNA 5', mRNA sequence /clone_end=5' /gb=EW276793 /gi=182517869 /ug=Ssc.44045 /len=651	-	-	-	-	Ssc.44045
EW142704	3	50	0.000128504	0.000505338	-	-	-	-	-	-	EW142704
TC370968	3	50	0.000128504	0.000506633	-	-	-	-	-	-	TC370968
Ssc.19588	3	50	0.000128504	0.000504958	Sus scrofa mRNA, clone:LVR010010H09, expressed in liver /gb=AK232277 /gi=115550042 /ug=Ssc.19588 /len=1162	Sus scrofa mRNA, clone:LVR010010H09, expressed in liver /gb=AK232277 /gi=115550042 /ug=Ssc.19588 /len=1162	GO:0005625//soluble fraction;GO:0005829//cytosol	GO:0008047//enzyme activator activity;GO:0005515//protein binding	GO:0007525//somatic muscle development;GO:0006986//response to unfolded protein;GO:0009408//response to heat	-	Ssc.19588
TC327661	4	66	9.87286e-05	0.000401533	homologue to UniRef100_O95985 Cluster: DNA topoisomerase 3-beta-1; n=1; Homo sapiens|Rep: DNA topoisomerase 3-beta-1 - Homo sapiens (Human), partial (41%)	homologue to UniRef100_O95985 Cluster: DNA topoisomerase 3-beta-1; n=1; Homo sapiens|Rep: DNA topoisomerase 3-beta-1 - Homo sapiens (Human), partial (41%)	-	-	-	-	TC327661
TC360837	4	66	9.87286e-05	0.000401658	similar to UniRef100_Q3ZBK8 Cluster: Centromere protein O; n=1; Bos taurus|Rep: Centromere protein O - Bos taurus (Bovine), partial (29%)	similar to UniRef100_Q3ZBK8 Cluster: Centromere protein O; n=1; Bos taurus|Rep: Centromere protein O - Bos taurus (Bovine), partial (29%)	-	-	-	-	TC360837
Ssc.53964	122	2003	9.90318e-14	1.45115e-12	AJ955455 KN404_1 Sus scrofa cDNA clone C0007747m08 5', mRNA sequence /clone=C0007747m08 /clone_end=5' /gb=AJ955455 /gi=74372271 /ug=Ssc.53964 /len=897	AJ955455 KN404_1 Sus scrofa cDNA clone C0007747m08 5', mRNA sequence /clone=C0007747m08 /clone_end=5' /gb=AJ955455 /gi=74372271 /ug=Ssc.53964 /len=897	-	-	-	-	Ssc.53964
TC320505	5	82	7.29706e-05	0.000303501	UniRef100_A7PIU9 Cluster: Chromosome chr13 scaffold_17, whole genome shotgun sequence; n=1; Vitis vinifera|Rep: Chromosome chr13 scaffold_17, whole genome shotgun sequence - Vitis vinifera (Grape), partial (13%)	UniRef100_A7PIU9 Cluster: Chromosome chr13 scaffold_17, whole genome shotgun sequence; n=1; Vitis vinifera|Rep: Chromosome chr13 scaffold_17, whole genome shotgun sequence - Vitis vinifera (Grape), partial (13%)	-	-	-	-	TC320505
Ssc.53848	42	686	1.06841e-11	1.15589e-10	Sus scrofa mRNA, clone:SPL010063D06, expressed in spleen /gb=AK237574 /gi=115546728 /ug=Ssc.53848 /len=1811	Sus scrofa mRNA, clone:SPL010063D06, expressed in spleen /gb=AK237574 /gi=115546728 /ug=Ssc.53848 /len=1811	GO:0005654//nucleoplasm;GO:0031315//extrinsic to mitochondrial outer membrane;GO:0030061//mitochondrial crista;GO:0005887//integral to plasma membrane	GO:0005515//protein binding;GO:0016563//transcription activator activity;GO:0016564//transcription repressor activity	GO:0031100//organ regeneration;GO:0045471//response to ethanol;GO:0016575//histone deacetylation;GO:0008285//negative regulation of cell proliferation;GO:0034097//response to cytokine stimulus;GO:0043434//response to peptide hormone stimulus;GO:0001552//ovarian follicle atresia;GO:0007165//signal transduction;GO:0042493//response to drug;GO:0016481//negative regulation of transcription;GO:0006950…	-	Ssc.53848
Ssc.63714	14	228	2.34156e-06	1.32574e-05	reru02c_b22.y1 eru Sus scrofa cDNA 5', mRNA sequence /clone_end=5' /gb=EW137996 /gi=182615140 /ug=Ssc.63714 /len=397	reru02c_b22.y1 eru Sus scrofa cDNA 5', mRNA sequence /clone_end=5' /gb=EW137996 /gi=182615140 /ug=Ssc.63714 /len=397	-	-	-	-	Ssc.63714
CB471422	3	49	0.000128504	0.000505186	-	-	-	-	-	-	CB471422
Ssc.23542	3	49	0.000128504	0.000503936	1138896 MARC 4PIG Sus scrofa cDNA 3', mRNA sequence /clone_end=3' /gb=DN125077 /gi=59819356 /ug=Ssc.23542 /len=871	1138896 MARC 4PIG Sus scrofa cDNA 3', mRNA sequence /clone_end=3' /gb=DN125077 /gi=59819356 /ug=Ssc.23542 /len=871	GO:0005743//mitochondrial inner membrane;GO:0016021//integral to membrane	-	GO:0006810//transport;GO:0022900//electron transport chain	-	Ssc.23542
Ssc.20180	3	49	0.000128504	0.000505224	UNL-P-FN-bs-c-02-0-UNL.s1 UNL-P-FN Sus scrofa cDNA clone UNL-P-FN-bs-c-02-0-UNL 3', mRNA sequence /clone=UNL-P-FN-bs-c-02-0-UNL /clone_end=3' /gb=BI183439 /gi=14657848 /ug=Ssc.20180 /len=720	UNL-P-FN-bs-c-02-0-UNL.s1 UNL-P-FN Sus scrofa cDNA clone UNL-P-FN-bs-c-02-0-UNL 3', mRNA sequence /clone=UNL-P-FN-bs-c-02-0-UNL /clone_end=3' /gb=BI183439 /gi=14657848 /ug=Ssc.20180 /len=720	-	-	-	-	Ssc.20180
TC329741	3	49	0.000128504	0.000505795	similar to UniRef100_P43515 Cluster: Chorion class B protein Ld10 precursor; n=1; Lymantria dispar|Rep: Chorion class B protein Ld10 precursor - Lymantria dispar (Gypsy moth), partial (7%)	similar to UniRef100_P43515 Cluster: Chorion class B protein Ld10 precursor; n=1; Lymantria dispar|Rep: Chorion class B protein Ld10 precursor - Lymantria dispar (Gypsy moth), partial (7%)	-	-	-	-	TC329741
TC388065	4	65	9.87286e-05	0.000402002	UniRef100_A1BJM9 Cluster: Transferase hexapeptide repeat containing protein; n=1; Chlorobium phaeobacteroides DSM 266|Rep: Transferase hexapeptide repeat containing protein - Chlorobium phaeobacteroides (strain DSM 266), partial (5%)	UniRef100_A1BJM9 Cluster: Transferase hexapeptide repeat containing protein; n=1; Chlorobium phaeobacteroides DSM 266|Rep: Transferase hexapeptide repeat containing protein - Chlorobium phaeobacteroides (strain DSM 266), partial (5%)	-	-	-	-	TC388065
ENSSSCT00000017199	5	81	7.29706e-05	0.000303815	cdna:known chromosome:Sscrofa9:15:43764259:43794626:-1 gene:ENSSSCG00000015796	cdna:known chromosome:Sscrofa9:15:43764259:43794626:-1 gene:ENSSSCG00000015796	-	-	-	-	ENSSSCT00000017199
Ssc.17404	10	162	1.189e-05	5.87345e-05	rnje22c_o14.y1 nje Sus scrofa cDNA 5', mRNA sequence /clone_end=5' /gb=EW446752 /gi=182766715 /ug=Ssc.17404 /len=279	rnje22c_o14.y1 nje Sus scrofa cDNA 5', mRNA sequence /clone_end=5' /gb=EW446752 /gi=182766715 /ug=Ssc.17404 /len=279	-	-	-	-	Ssc.17404
AJ957625	5	81	7.29706e-05	0.000304348	-	-	-	-	-	-	AJ957625
Ssc.51503	11	178	7.99512e-06	4.12641e-05	POSM0605001_J12R porcine skeletal muscle cDNA library (PoSM) Sus scrofa cDNA 3', mRNA sequence /clone_end=3' /gb=DV896279 /gi=82920105 /ug=Ssc.51503 /len=415	POSM0605001_J12R porcine skeletal muscle cDNA library (PoSM) Sus scrofa cDNA 3', mRNA sequence /clone_end=3' /gb=DV896279 /gi=82920105 /ug=Ssc.51503 /len=415	-	-	-	-	Ssc.51503
Ssc.4844	2	32	0.000161265	0.000611812	BX918302 Sus Scrofa library (scan) Sus scrofa cDNA clone scan0039.n.01 5prim, mRNA sequence /clone=scan0039.n.01 /clone_end=5' /gb=BX918302 /gi=90228644 /ug=Ssc.4844 /len=664	BX918302 Sus Scrofa library (scan) Sus scrofa cDNA clone scan0039.n.01 5prim, mRNA sequence /clone=scan0039.n.01 /clone_end=5' /gb=BX918302 /gi=90228644 /ug=Ssc.4844 /len=664	-	-	-	-	Ssc.4844
TC341003	2	32	0.000161265	0.000613414	homologue to UniRef100_A5WFM3 Cluster: 2OG-Fe(II) oxygenase; n=1; Psychrobacter sp. PRwf-1|Rep: 2OG-Fe(II) oxygenase - Psychrobacter sp. (strain PRwf-1), partial (5%)	homologue to UniRef100_A5WFM3 Cluster: 2OG-Fe(II) oxygenase; n=1; Psychrobacter sp. PRwf-1|Rep: 2OG-Fe(II) oxygenase - Psychrobacter sp. (strain PRwf-1), partial (5%)	-	-	-	-	TC341003
Ssc.14040	2	32	0.000161265	0.000614397	835907 MARC 3PIG Sus scrofa cDNA 3', mRNA sequence /clone_end=3' /gb=CF365289 /gi=34167723 /ug=Ssc.14040 /len=681	835907 MARC 3PIG Sus scrofa cDNA 3', mRNA sequence /clone_end=3' /gb=CF365289 /gi=34167723 /ug=Ssc.14040 /len=681	-	-	-	-	Ssc.14040
TC354041	2	32	0.000161265	0.000612256	similar to UniRef100_UPI0000F3197E Cluster: Glutathione S-transferase theta-1 (GST class-theta-1).; n=1; Bos taurus|Rep: Glutathione S-transferase theta-1 (GST class-theta-1). - Bos Taurus, complete	similar to UniRef100_UPI0000F3197E Cluster: Glutathione S-transferase theta-1 (GST class-theta-1).; n=1; Bos taurus|Rep: Glutathione S-transferase theta-1 (GST class-theta-1). - Bos Taurus, complete	GO:0016020//membrane;GO:0005737//cytoplasm	GO:0005524//ATP binding;GO:0004713//protein tyrosine kinase activity;GO:0005515//protein binding;GO:0030145//manganese ion binding;GO:0004364//glutathione transferase activity;GO:0004674//protein serine/threonine kinase activity;GO:0005215//transporter activity	GO:0006950//response to stress;GO:0008283//cell proliferation;GO:0006810//transport;GO:0006468//protein amino acid phosphorylation;GO:0043066//negative regulation of apoptosis;GO:0006749//glutathione metabolic process;GO:0007275//multicellular organismal development	-	TC354041
ENSSSCT00000008769	2	32	0.000161265	0.000613682	cdna:novel chromosome:Sscrofa9:3:35684575:35687931:-1 gene:ENSSSCG00000008001	cdna:novel chromosome:Sscrofa9:3:35684575:35687931:-1 gene:ENSSSCG00000008001	-	-	-	-	ENSSSCT00000008769
TC374659	2	32	0.000161265	0.000610527	-	-	-	-	-	-	TC374659
ENSSSCT00000014617	2	32	0.000161265	0.000614039	cdna:novel chromosome:Sscrofa9:2:39669405:39708473:-1 gene:ENSSSCG00000013383	cdna:novel chromosome:Sscrofa9:2:39669405:39708473:-1 gene:ENSSSCG00000013383	-	-	-	-	ENSSSCT00000014617
733672	276	4423	0	0	CST3//cystatin C	CST3//cystatin C	GO:0005615//extracellular space	GO:0001540//beta-amyloid binding;GO:0002020//protease binding;GO:0004869//cysteine-type endopeptidase inhibitor activity	GO:0006979//response to oxidative stress;GO:0060313//negative regulation of blood vessel remodeling;GO:0006952//defense response;GO:0043206//fibril organization;GO:0060311//negative regulation of elastin catabolic process;GO:0010716//negative regulation of extracellular matrix disassembly;GO:0010711//negative regulation of collagen catabolic process;GO:0010703//negative regulation of histolysis;G…	-	Ssc.8148
TC364397	6	96	5.24532e-05	0.000228581	-	-	-	-	-	-	TC364397
Ssc.4306	6	96	5.24532e-05	0.000227859	jns27_B08.f jns Sus scrofa cDNA 5', mRNA sequence /clone_end=5' /gb=CB477880 /gi=29284266 /ug=Ssc.4306 /len=391	jns27_B08.f jns Sus scrofa cDNA 5', mRNA sequence /clone_end=5' /gb=CB477880 /gi=29284266 /ug=Ssc.4306 /len=391	-	-	-	-	Ssc.4306
100152230	20	319	1.80459e-07	1.20794e-06	LOC100152230//similar to mevalonate kinase	LOC100152230//similar to mevalonate kinase	GO:0005777//peroxisome;GO:0005625//soluble fraction	GO:0003729//mRNA binding;GO:0042802//identical protein binding;GO:0005524//ATP binding;GO:0004496//mevalonate kinase activity	GO:0017148//negative regulation of translation;GO:0045540//regulation of cholesterol biosynthetic process;GO:0016310//phosphorylation;GO:0008299//isoprenoid biosynthetic process	-	Ssc.3345
Ssc.19621	3	48	0.000128504	0.000506557	1000477 MARC 4PIG Sus scrofa cDNA 3', mRNA sequence /clone_end=3' /gb=DN101074 /gi=59773743 /ug=Ssc.19621 /len=898	1000477 MARC 4PIG Sus scrofa cDNA 3', mRNA sequence /clone_end=3' /gb=DN101074 /gi=59773743 /ug=Ssc.19621 /len=898	GO:0016021//integral to membrane	GO:0030976//thiamin pyrophosphate binding;GO:0000287//magnesium ion binding;GO:0016740//transferase activity	-	-	Ssc.19621
TC338363	3	48	0.000128504	0.000504617	similar to UniRef100_A3UHE9 Cluster: Threonine synthase; n=1; Oceanicaulis alexandrii HTCC2633|Rep: Threonine synthase - Oceanicaulis alexandrii HTCC2633, partial (4%)	similar to UniRef100_A3UHE9 Cluster: Threonine synthase; n=1; Oceanicaulis alexandrii HTCC2633|Rep: Threonine synthase - Oceanicaulis alexandrii HTCC2633, partial (4%)	-	-	-	-	TC338363
TC343565	3	48	0.000128504	0.000505871	similar to UniRef100_A9GY13 Cluster: Put. Polysaccharide deacetylase; n=1; Sorangium cellulosum 'So ce 56'|Rep: Put. Polysaccharide deacetylase - Sorangium cellulosum (strain So ce56) (Polyangium cellulosum (strainSo ce56)), partial (6%)	similar to UniRef100_A9GY13 Cluster: Put. Polysaccharide deacetylase; n=1; Sorangium cellulosum 'So ce 56'|Rep: Put. Polysaccharide deacetylase - Sorangium cellulosum (strain So ce56) (Polyangium cellulosum (strainSo ce56)), partial (6%)	-	-	-	-	TC343565
Ssc.72914	3	48	0.000128504	0.000506672	1570402 MARC 3PIG Sus scrofa cDNA 3', mRNA sequence /clone_end=3' /gb=DY435273 /gi=87236576 /ug=Ssc.72914 /len=609	1570402 MARC 3PIG Sus scrofa cDNA 3', mRNA sequence /clone_end=3' /gb=DY435273 /gi=87236576 /ug=Ssc.72914 /len=609	GO:0022627//cytosolic small ribosomal subunit	GO:0003735//structural constituent of ribosome;GO:0005515//protein binding	GO:0006414//translational elongation	-	Ssc.72914
Ssc.58226	8	127	2.56102e-05	0.000119192	rfbs3911b_a9.y1 fbs Sus scrofa cDNA 5', mRNA sequence /clone_end=5' /gb=EW173726 /gi=182479647 /ug=Ssc.58226 /len=653	rfbs3911b_a9.y1 fbs Sus scrofa cDNA 5', mRNA sequence /clone_end=5' /gb=EW173726 /gi=182479647 /ug=Ssc.58226 /len=653	-	-	-	-	Ssc.58226
Ssc.68078	36	569	1.47333e-10	1.42268e-09	rfty519b_h14.y1 fty Sus scrofa cDNA 5', mRNA sequence /clone_end=5' /gb=EW220446 /gi=182564173 /ug=Ssc.68078 /len=390	rfty519b_h14.y1 fty Sus scrofa cDNA 5', mRNA sequence /clone_end=5' /gb=EW220446 /gi=182564173 /ug=Ssc.68078 /len=390	-	-	-	-	Ssc.68078
Ssc.24772	28	440	5.27296e-09	4.2894e-08	DB813968 full-length enriched swine cDNA library, adult ovary Sus scrofa cDNA 3', mRNA sequence /clone=OVRM10124B09 /clone_end=3' /gb=DB813968 /gi=112780648 /ug=Ssc.24772 /len=730	DB813968 full-length enriched swine cDNA library, adult ovary Sus scrofa cDNA 3', mRNA sequence /clone=OVRM10124B09 /clone_end=3' /gb=DB813968 /gi=112780648 /ug=Ssc.24772 /len=730	-	-	-	-	Ssc.24772
Ssc.68938	2	31	0.000161265	0.000613905	rnbm40b_e5.y1 nbm Sus scrofa cDNA 5', mRNA sequence /clone_end=5' /gb=EW417036 /gi=182849547 /ug=Ssc.68938 /len=406	rnbm40b_e5.y1 nbm Sus scrofa cDNA 5', mRNA sequence /clone_end=5' /gb=EW417036 /gi=182849547 /ug=Ssc.68938 /len=406	-	-	-	-	Ssc.68938
100157201	2	31	0.000161265	0.000611368	LOC100157201//similar to START domain containing protein 6	LOC100157201//similar to START domain containing protein 6	-	GO:0015485//cholesterol binding;GO:0017127//cholesterol transporter activity	GO:0006869//lipid transport;GO:0006694//steroid biosynthetic process	-	Ssc.21797
Ssc.16539	2	31	0.000161265	0.000610837	940665 MARC 4PIG Sus scrofa cDNA 3', mRNA sequence /clone_end=3' /gb=CN153539 /gi=46167969 /ug=Ssc.16539 /len=865	940665 MARC 4PIG Sus scrofa cDNA 3', mRNA sequence /clone_end=3' /gb=CN153539 /gi=46167969 /ug=Ssc.16539 /len=865	-	-	-	-	Ssc.16539
733605	2	31	0.000161265	0.000610351	LOC733605//NADH dehydrogenase 1 beta subcomplex 6	LOC733605//NADH dehydrogenase 1 beta subcomplex 6	GO:0005747//mitochondrial respiratory chain complex I;GO:0016021//integral to membrane	GO:0008137//NADH dehydrogenase (ubiquinone) activity	GO:0006120//mitochondrial electron transport, NADH to ubiquinone;GO:0006810//transport	-	Ssc.19862
TC344114	5	78	7.29706e-05	0.000303139	-	-	-	-	-	-	TC344114
TC329137	10	155	1.189e-05	5.88847e-05	homologue to UniRef100_Q58CP2 Cluster: Sulfatase-modifying factor 2 precursor; n=1; Bos taurus|Rep: Sulfatase-modifying factor 2 precursor - Bos taurus (Bovine), partial (41%)	homologue to UniRef100_Q58CP2 Cluster: Sulfatase-modifying factor 2 precursor; n=1; Bos taurus|Rep: Sulfatase-modifying factor 2 precursor - Bos taurus (Bovine), partial (41%)	-	-	-	-	TC329137
TC330018	5	77	7.29706e-05	0.000304639	-	-	-	-	-	-	TC330018
Ssc.53984	8	122	2.56102e-05	0.00011897	rsme22_h4.y1 sme Sus scrofa cDNA 5', mRNA sequence /clone_end=5' /gb=EW567417 /gi=183118914 /ug=Ssc.53984 /len=498	rsme22_h4.y1 sme Sus scrofa cDNA 5', mRNA sequence /clone_end=5' /gb=EW567417 /gi=183118914 /ug=Ssc.53984 /len=498	-	-	-	-	Ssc.53984
Ssc.2283	11	167	7.99512e-06	4.13416e-05	Sus scrofa mRNA, clone:THY010063B03, expressed in thymus /gb=AK239094 /gi=115551630 /ug=Ssc.2283 /len=1289	Sus scrofa mRNA, clone:THY010063B03, expressed in thymus /gb=AK239094 /gi=115551630 /ug=Ssc.2283 /len=1289	-	-	-	-	Ssc.2283
Ssc.3346	2	30	0.000161265	0.00061328	DB786830 full-length enriched swine cDNA library, adult adrenal gland Sus scrofa cDNA clone ADR010060B12 5', mRNA sequence /clone=ADR010060B12 /clone_end=5' /gb=DB786830 /gi=112770874 /ug=Ssc.3346 /len=921	DB786830 full-length enriched swine cDNA library, adult adrenal gland Sus scrofa cDNA clone ADR010060B12 5', mRNA sequence /clone=ADR010060B12 /clone_end=5' /gb=DB786830 /gi=112770874 /ug=Ssc.3346 /len=921	GO:0016021//integral to membrane;GO:0005789//endoplasmic reticulum membrane	GO:0030246//carbohydrate binding;GO:0005515//protein binding	-	-	Ssc.3346
TC304013	2	30	0.000161265	0.000614173	similar to UniRef100_Q5FJD1 Cluster: Transcriptional xylose repressor; n=1; Lactobacillus acidophilus|Rep: Transcriptional xylose repressor - Lactobacillus acidophilus, partial (5%)	similar to UniRef100_Q5FJD1 Cluster: Transcriptional xylose repressor; n=1; Lactobacillus acidophilus|Rep: Transcriptional xylose repressor - Lactobacillus acidophilus, partial (5%)	-	-	-	-	TC304013
DB782190	2	30	0.000161265	0.000613146	-	-	-	-	-	-	DB782190
Ssc.57718	2	30	0.000161265	0.000611723	jns12_C03.f jns Sus scrofa cDNA 5', mRNA sequence /clone_end=5' /gb=CB476798 /gi=29283184 /ug=Ssc.57718 /len=279	jns12_C03.f jns Sus scrofa cDNA 5', mRNA sequence /clone_end=5' /gb=CB476798 /gi=29283184 /ug=Ssc.57718 /len=279	-	-	-	-	Ssc.57718
ENSSSCT00000009417	2	30	0.000161265	0.00061128	cdna:pseudogene chromosome:Sscrofa9:3:110343766:110344442:1 gene:ENSSSCG00000008606	cdna:pseudogene chromosome:Sscrofa9:3:110343766:110344442:1 gene:ENSSSCG00000008606	GO:0005634//nucleus	GO:0003676//nucleic acid binding;GO:0008270//zinc ion binding	GO:0001656//metanephros development;GO:0007507//heart development;GO:0048389//intermediate mesoderm development;GO:0048793//pronephros development;GO:0008406//gonad development	-	ENSSSCT00000009417
Ssc.30968	2	30	0.000161265	0.000612389	DB820502 full-length enriched swine cDNA library, adult uterus Sus scrofa cDNA clone UTR010046B02 3', mRNA sequence /clone=UTR010046B02 /clone_end=3' /gb=DB820502 /gi=112745644 /ug=Ssc.30968 /len=223	DB820502 full-length enriched swine cDNA library, adult uterus Sus scrofa cDNA clone UTR010046B02 3', mRNA sequence /clone=UTR010046B02 /clone_end=3' /gb=DB820502 /gi=112745644 /ug=Ssc.30968 /len=223	-	-	-	-	Ssc.30968
Ssc.54611	2	30	0.000161265	0.000613637	814882 MARC 3PIG Sus scrofa cDNA 3', mRNA sequence /clone_end=3' /gb=CF179855 /gi=33291631 /ug=Ssc.54611 /len=614	814882 MARC 3PIG Sus scrofa cDNA 3', mRNA sequence /clone_end=3' /gb=CF179855 /gi=33291631 /ug=Ssc.54611 /len=614	-	-	-	-	Ssc.54611
BP459745	2	30	0.000161265	0.000614666	-	-	-	-	-	-	BP459745
TC386709	2	30	0.000161265	0.000611235	homologue to UniRef100_UPI0000EB132E Cluster: Nephrocystin-3.; n=1; Canis lupus familiaris|Rep: Nephrocystin-3. - Canis familiaris, partial (4%)	homologue to UniRef100_UPI0000EB132E Cluster: Nephrocystin-3.; n=1; Canis lupus familiaris|Rep: Nephrocystin-3. - Canis familiaris, partial (4%)	-	-	-	-	TC386709
TC326460	19	288	2.78564e-07	1.81266e-06	similar to UniRef100_Q5JFN0 Cluster: SnoRNP component, Nop56p/58p homolog; n=1; Thermococcus kodakarensis KOD1|Rep: SnoRNP component, Nop56p/58p homolog - Pyrococcus kodakaraensis (Thermococcus kodakaraensis), partial (5%)	similar to UniRef100_Q5JFN0 Cluster: SnoRNP component, Nop56p/58p homolog; n=1; Thermococcus kodakarensis KOD1|Rep: SnoRNP component, Nop56p/58p homolog - Pyrococcus kodakaraensis (Thermococcus kodakaraensis), partial (5%)	-	-	-	-	TC326460
ENSSSCT00000008752	61	921	1.70308e-13	2.38022e-12	cdna:novel chromosome:Sscrofa9:3:35462657:35475846:1 gene:ENSSSCG00000007987	cdna:novel chromosome:Sscrofa9:3:35462657:35475846:1 gene:ENSSSCG00000007987	-	-	-	-	ENSSSCT00000008752
397628	44	663	4.65938e-12	5.25504e-11	ANGPTL4//angiopoietin-like 4	ANGPTL4//angiopoietin-like 4	GO:0005730//nucleolus;GO:0005615//extracellular space;GO:0005578//proteinaceous extracellular matrix;GO:0005737//cytoplasm	GO:0004857//enzyme inhibitor activity;GO:0005102//receptor binding	GO:0001666//response to hypoxia;GO:0045766//positive regulation of angiogenesis;GO:0051260//protein homooligomerization;GO:0051005//negative regulation of lipoprotein lipase activity;GO:0030154//cell differentiation;GO:0045834//positive regulation of lipid metabolic process;GO:0007165//signal transduction;GO:0043066//negative regulation of apoptosis	-	Ssc.17345
TC332713	6	90	5.24532e-05	0.000228714	similar to UniRef100_Q89VM9 Cluster: Bll1016 protein; n=1; Bradyrhizobium japonicum|Rep: Bll1016 protein - Bradyrhizobium japonicum, partial (3%)	similar to UniRef100_Q89VM9 Cluster: Bll1016 protein; n=1; Bradyrhizobium japonicum|Rep: Bll1016 protein - Bradyrhizobium japonicum, partial (3%)	-	-	-	-	TC332713
Ssc.17407	5	75	7.29706e-05	0.000303863	rhyp04c_a5.y1 hyp Sus scrofa cDNA 5', mRNA sequence /clone_end=5' /gb=EW251531 /gi=182613191 /ug=Ssc.17407 /len=511	rhyp04c_a5.y1 hyp Sus scrofa cDNA 5', mRNA sequence /clone_end=5' /gb=EW251531 /gi=182613191 /ug=Ssc.17407 /len=511	-	-	-	-	Ssc.17407
TC364038	4	60	9.87286e-05	0.000401814	growth factor receptor-bound protein 7 [Sus scrofa]	growth factor receptor-bound protein 7 [Sus scrofa]	GO:0005634//nucleus;GO:0000123//histone acetyltransferase complex;GO:0000776//kinetochore	GO:0004402//histone acetyltransferase activity;GO:0042826//histone deacetylase binding;GO:0005515//protein binding;GO:0003712//transcription cofactor activity;GO:0004406//H3/H4 histone acetyltransferase activity;GO:0008080//N-acetyltransferase activity	GO:0006338//chromatin remodeling;GO:0006355//regulation of transcription, DNA-dependent;GO:0016573//histone acetylation;GO:0007050//cell cycle arrest;GO:0006473//protein amino acid acetylation;GO:0008285//negative regulation of cell proliferation	-	TC364038
CF363391	4	60	9.87286e-05	0.00040288	-	-	-	-	-	-	CF363391
Ssc.64538	4	60	9.87286e-05	0.000403415	risp02_o12.y1 isp Sus scrofa cDNA 5', mRNA sequence /clone_end=5' /gb=EW268386 /gi=182473392 /ug=Ssc.64538 /len=662	risp02_o12.y1 isp Sus scrofa cDNA 5', mRNA sequence /clone_end=5' /gb=EW268386 /gi=182473392 /ug=Ssc.64538 /len=662	GO:0022625//cytosolic large ribosomal subunit	GO:0003735//structural constituent of ribosome;GO:0003723//RNA binding	GO:0006414//translational elongation	-	Ssc.64538
Ssc.50979	3	45	0.000128504	0.000505072	PBL_18_F10 Porcine Brain Library Sus scrofa cDNA clone PBL 5', mRNA sequence /clone=PBL /clone_end=5' /gb=CD572284 /gi=31663351 /ug=Ssc.50979 /len=410	PBL_18_F10 Porcine Brain Library Sus scrofa cDNA clone PBL 5', mRNA sequence /clone=PBL /clone_end=5' /gb=CD572284 /gi=31663351 /ug=Ssc.50979 /len=410	-	-	-	-	Ssc.50979
Ssc.22464	3	45	0.000128504	0.000505376	934289 MARC 4PIG Sus scrofa cDNA 5', mRNA sequence /clone_end=5' /gb=CK463387 /gi=40834668 /ug=Ssc.22464 /len=763	934289 MARC 4PIG Sus scrofa cDNA 5', mRNA sequence /clone_end=5' /gb=CK463387 /gi=40834668 /ug=Ssc.22464 /len=763	-	-	-	-	Ssc.22464
TC398233	5	74	7.29706e-05	0.000303452	homologue to UniRef100_Q17QJ1 Cluster: Acyl-CoA synthetase family member 2, mitochondrial precursor; n=1; Bos taurus|Rep: Acyl-CoA synthetase family member 2, mitochondrial precursor - Bos taurus (Bovine), partial (16%)	homologue to UniRef100_Q17QJ1 Cluster: Acyl-CoA synthetase family member 2, mitochondrial precursor; n=1; Bos taurus|Rep: Acyl-CoA synthetase family member 2, mitochondrial precursor - Bos taurus (Bovine), partial (16%)	-	-	-	-	TC398233
TC379932	5	74	7.29706e-05	0.000304591	homologue to UniRef100_Q4JCD1 Cluster: Conserved protein; n=1; Sulfolobus acidocaldarius|Rep: Conserved protein - Sulfolobus acidocaldarius, partial (5%)	homologue to UniRef100_Q4JCD1 Cluster: Conserved protein; n=1; Sulfolobus acidocaldarius|Rep: Conserved protein - Sulfolobus acidocaldarius, partial (5%)	-	-	-	-	TC379932
TC330675	15	222	1.54006e-06	8.85854e-06	homologue to UniRef100_A6CYJ3 Cluster: DNA-binding transcriptional dual regulator, fatty-acyl-binding; n=1; Vibrio shilonii AK1|Rep: DNA-binding transcriptional dual regulator, fatty-acyl-binding - Vibrio shilonii AK1, partial (6%)	homologue to UniRef100_A6CYJ3 Cluster: DNA-binding transcriptional dual regulator, fatty-acyl-binding; n=1; Vibrio shilonii AK1|Rep: DNA-binding transcriptional dual regulator, fatty-acyl-binding - Vibrio shilonii AK1, partial (6%)	-	-	-	-	TC330675
Ssc.47332	40	590	2.5204e-11	2.62417e-10	rrec09_m24.y1 rec Sus scrofa cDNA 5', mRNA sequence /clone_end=5' /gb=EW528311 /gi=183141649 /ug=Ssc.47332 /len=617	rrec09_m24.y1 rec Sus scrofa cDNA 5', mRNA sequence /clone_end=5' /gb=EW528311 /gi=183141649 /ug=Ssc.47332 /len=617	-	-	-	-	Ssc.47332
Ssc.36851	8	118	2.56102e-05	0.000119309	AJ949128 KN404_1 Sus scrofa cDNA clone C0007742n18 3', mRNA sequence /clone=C0007742n18 /clone_end=3' /gb=AJ949128 /gi=74365944 /ug=Ssc.36851 /len=712	AJ949128 KN404_1 Sus scrofa cDNA clone C0007742n18 3', mRNA sequence /clone=C0007742n18 /clone_end=3' /gb=AJ949128 /gi=74365944 /ug=Ssc.36851 /len=712	-	-	-	-	Ssc.36851
TC326342	2	29	0.000161265	0.000610131	-	-	-	-	-	-	TC326342
Ssc.17449	2	29	0.000161265	0.000610219	943682 MARC 4PIG Sus scrofa cDNA 5', mRNA sequence /clone_end=5' /gb=CN156290 /gi=46170720 /ug=Ssc.17449 /len=802	943682 MARC 4PIG Sus scrofa cDNA 5', mRNA sequence /clone_end=5' /gb=CN156290 /gi=46170720 /ug=Ssc.17449 /len=802	-	-	-	-	Ssc.17449
Ssc.7771	2	29	0.000161265	0.000610263	939425 MARC 4PIG Sus scrofa cDNA 5', mRNA sequence /clone_end=5' /gb=CK468060 /gi=40839337 /ug=Ssc.7771 /len=756	939425 MARC 4PIG Sus scrofa cDNA 5', mRNA sequence /clone_end=5' /gb=CK468060 /gi=40839337 /ug=Ssc.7771 /len=756	-	-	-	-	Ssc.7771
Ssc.24012	2	29	0.000161265	0.000610175	Sus scrofa mRNA, clone:UTR010068G07, expressed in uterus /gb=AK240430 /gi=115546192 /ug=Ssc.24012 /len=1360	Sus scrofa mRNA, clone:UTR010068G07, expressed in uterus /gb=AK240430 /gi=115546192 /ug=Ssc.24012 /len=1360	GO:0005737//cytoplasm;GO:0005634//nucleus	GO:0043565//sequence-specific DNA binding;GO:0005515//protein binding;GO:0003729//mRNA binding	GO:0006310//DNA recombination	-	Ssc.24012
BW964024	5	73	7.29706e-05	0.000303187	-	-	-	-	-	-	BW964024
Ssc.59695	5	73	7.29706e-05	0.000303235	1519274 MARC 3PIG Sus scrofa cDNA 3', mRNA sequence /clone_end=3' /gb=DY413369 /gi=87214672 /ug=Ssc.59695 /len=514	1519274 MARC 3PIG Sus scrofa cDNA 3', mRNA sequence /clone_end=3' /gb=DY413369 /gi=87214672 /ug=Ssc.59695 /len=514	-	-	-	-	Ssc.59695
TC350841	5	73	7.29706e-05	0.000304275	-	-	-	-	-	-	TC350841
EW135761	3	44	0.000128504	0.000504352	-	-	-	-	-	-	EW135761
Ssc.54219	93	1340	7.54952e-14	1.13195e-12	Sus scrofa mRNA, clone:THY010042A10, expressed in thymus /gb=AK238885 /gi=115551024 /ug=Ssc.54219 /len=1330	Sus scrofa mRNA, clone:THY010042A10, expressed in thymus /gb=AK238885 /gi=115551024 /ug=Ssc.54219 /len=1330	GO:0005777//peroxisome;GO:0005829//cytosol	GO:0016787//hydrolase activity;GO:0000287//magnesium ion binding;GO:0004452//isopentenyl-diphosphate delta-isomerase activity	GO:0016117//carotenoid biosynthetic process;GO:0006695//cholesterol biosynthetic process	-	Ssc.54219
TC387376	4	57	9.87286e-05	0.0004031	-	-	-	-	-	-	TC387376
Ssc.6982	2	28	0.000161265	0.000609999	BP142915 full-length enriched swine cDNA library, adult ovary Sus scrofa cDNA clone OVR010045D09 5', mRNA sequence /clone=OVR010045D09 /clone_end=5' /gb=BP142915 /gi=40392386 /ug=Ssc.6982 /len=686	BP142915 full-length enriched swine cDNA library, adult ovary Sus scrofa cDNA clone OVR010045D09 5', mRNA sequence /clone=OVR010045D09 /clone_end=5' /gb=BP142915 /gi=40392386 /ug=Ssc.6982 /len=686	-	-	-	-	Ssc.6982
Ssc.55415	2	28	0.000161265	0.000610087	941455 MARC 4PIG Sus scrofa cDNA 3', mRNA sequence /clone_end=3' /gb=CN154256 /gi=46168686 /ug=Ssc.55415 /len=864	941455 MARC 4PIG Sus scrofa cDNA 3', mRNA sequence /clone_end=3' /gb=CN154256 /gi=46168686 /ug=Ssc.55415 /len=864	-	-	-	-	Ssc.55415
EW630180	2	28	0.000161265	0.000609955	-	-	-	-	-	-	EW630180
Ssc.56775	2	28	0.000161265	0.000610043	1118044 MARC 4PIG Sus scrofa cDNA 3', mRNA sequence /clone_end=3' /gb=DN118305 /gi=59812565 /ug=Ssc.56775 /len=785	1118044 MARC 4PIG Sus scrofa cDNA 3', mRNA sequence /clone_end=3' /gb=DN118305 /gi=59812565 /ug=Ssc.56775 /len=785	-	-	-	-	Ssc.56775
TC343703	2	28	0.000161265	0.000609867	-	-	-	-	-	-	TC343703
TC345574	2	28	0.000161265	0.000609779	homologue to UniRef100_UPI0000EB08A9 Cluster: Programmed cell death protein 4 (Nuclear antigen H731-like) (Neoplastic transformation inhibitor protein) (Protein 197/15a).; n=1; Canis lupus familiaris|Rep: Programmed cell death protein 4 (Nuclear antigen H731-like) (Neoplastic transformation inhibitor protein) (Protein 197/15a). - Canis familiaris, partial (42%)	homologue to UniRef100_UPI0000EB08A9 Cluster: Programmed cell death protein 4 (Nuclear antigen H731-like) (Neoplastic transformation inhibitor protein) (Protein 197/15a).; n=1; Canis lupus familiaris|Rep: Programmed cell death protein 4 (Nuclear antigen H731-like) (Neoplastic transformation inhibitor protein) (Protein 197/15a). - Canis familiaris, partial (42%)	-	-	-	-	TC345574
397110	2	28	0.000161265	0.000609911	SCG5//secretogranin V	SCG5//secretogranin V	GO:0030141//secretory granule;GO:0005576//extracellular region	GO:0004857//enzyme inhibitor activity;GO:0051082//unfolded protein binding;GO:0005525//GTP binding	GO:0016486//peptide hormone processing;GO:0006886//intracellular protein transport;GO:0046883//regulation of hormone secretion;GO:0007218//neuropeptide signaling pathway	-	Ssc.155
TC333207	2	28	0.000161265	0.000609823	-	-	-	-	-	-	TC333207
Ssc.70213	445	6285	0	0	rlnt27c_l7.y1 lnt Sus scrofa cDNA 5', mRNA sequence /clone_end=5' /gb=EW341559 /gi=182795600 /ug=Ssc.70213 /len=565	rlnt27c_l7.y1 lnt Sus scrofa cDNA 5', mRNA sequence /clone_end=5' /gb=EW341559 /gi=182795600 /ug=Ssc.70213 /len=565	GO:0022625//cytosolic large ribosomal subunit	GO:0003735//structural constituent of ribosome;GO:0003723//RNA binding;GO:0005515//protein binding	GO:0006414//translational elongation	-	Ssc.70213
Ssc.58046	11	155	7.99512e-06	4.12356e-05	rova001_e23.y1 ova Sus scrofa cDNA 5', mRNA sequence /clone_end=5' /gb=EW486001 /gi=182778203 /ug=Ssc.58046 /len=633	rova001_e23.y1 ova Sus scrofa cDNA 5', mRNA sequence /clone_end=5' /gb=EW486001 /gi=182778203 /ug=Ssc.58046 /len=633	-	-	-	-	Ssc.58046
EW274604	14	197	2.34156e-06	1.32589e-05	-	-	-	-	-	-	EW274604
Ssc.1787	7	98	3.69398e-05	0.000166973	Sus scrofa mRNA, clone:LVRM10107F03, expressed in liver /gb=AK233229 /gi=115554020 /ug=Ssc.1787 /len=1320	Sus scrofa mRNA, clone:LVRM10107F03, expressed in liver /gb=AK233229 /gi=115554020 /ug=Ssc.1787 /len=1320	GO:0015935//small ribosomal subunit;GO:0005739//mitochondrion	GO:0003735//structural constituent of ribosome	GO:0006412//translation	-	Ssc.1787
ENSSSCT00000018510	7	98	3.69398e-05	0.000166915	cdna:novel chromosome:Sscrofa9:16:49847186:49861647:-1 gene:ENSSSCG00000016998	cdna:novel chromosome:Sscrofa9:16:49847186:49861647:-1 gene:ENSSSCG00000016998	-	-	-	-	ENSSSCT00000018510
Ssc.54310	32	448	8.81282e-10	7.88525e-09	BX917171 Sus Scrofa library (scan) Sus scrofa cDNA clone scan0033.f.08 5prim, mRNA sequence /clone=scan0033.f.08 /clone_end=5' /gb=BX917171 /gi=90239383 /ug=Ssc.54310 /len=864	BX917171 Sus Scrofa library (scan) Sus scrofa cDNA clone scan0033.f.08 5prim, mRNA sequence /clone=scan0033.f.08 /clone_end=5' /gb=BX917171 /gi=90239383 /ug=Ssc.54310 /len=864	-	-	-	-	Ssc.54310
Ssc.55198	5	70	7.29706e-05	0.00030338	1103887 MARC 4PIG Sus scrofa cDNA 3', mRNA sequence /clone_end=3' /gb=DN106502 /gi=59781765 /ug=Ssc.55198 /len=864	1103887 MARC 4PIG Sus scrofa cDNA 3', mRNA sequence /clone_end=3' /gb=DN106502 /gi=59781765 /ug=Ssc.55198 /len=864	-	-	-	-	Ssc.55198
Ssc.56168	11	152	7.99512e-06	4.13375e-05	1541086 MARC 3PIG Sus scrofa cDNA 3', mRNA sequence /clone_end=3' /gb=DY422640 /gi=87223943 /ug=Ssc.56168 /len=677	1541086 MARC 3PIG Sus scrofa cDNA 3', mRNA sequence /clone_end=3' /gb=DY422640 /gi=87223943 /ug=Ssc.56168 /len=677	GO:0005730//nucleolus;GO:0022625//cytosolic large ribosomal subunit	GO:0003729//mRNA binding;GO:0003735//structural constituent of ribosome;GO:0005515//protein binding	GO:0006414//translational elongation	-	Ssc.56168
TC356470	10	138	1.189e-05	5.87623e-05	homologue to UniRef100_Q1PHW0 Cluster: Phosphatidylethanolamine-binding protein; n=1; Cervus elaphus|Rep: Phosphatidylethanolamine-binding protein - Cervus elaphus (Red deer), partial (37%)	homologue to UniRef100_Q1PHW0 Cluster: Phosphatidylethanolamine-binding protein; n=1; Cervus elaphus|Rep: Phosphatidylethanolamine-binding protein - Cervus elaphus (Red deer), partial (37%)	-	-	-	-	TC356470
TC337237	5	69	7.29706e-05	0.000303766	similar to UniRef100_Q7ZXC0 Cluster: Apacd-prov protein; n=1; Xenopus laevis|Rep: Apacd-prov protein - Xenopus laevis (African clawed frog), partial (7%)	similar to UniRef100_Q7ZXC0 Cluster: Apacd-prov protein; n=1; Xenopus laevis|Rep: Apacd-prov protein - Xenopus laevis (African clawed frog), partial (7%)	-	-	-	-	TC337237
TC401396	7	96	3.69398e-05	0.000166714	homologue to UniRef100_Q4JH15 Cluster: Troponin I; n=1; Sus scrofa|Rep: Troponin I - Sus scrofa (Pig), partial (41%)	homologue to UniRef100_Q4JH15 Cluster: Troponin I; n=1; Sus scrofa|Rep: Troponin I - Sus scrofa (Pig), partial (41%)	-	-	-	-	TC401396
TC351422	4	55	9.87286e-05	0.000403257	-	-	-	-	-	-	TC351422
ES445360	2	27	0.000161266	0.000609736	-	-	-	-	-	-	ES445360
Ssc.59075	2	27	0.000161266	0.000609604	1570254 MARC 3PIG Sus scrofa cDNA 3', mRNA sequence /clone_end=3' /gb=DY435138 /gi=87236441 /ug=Ssc.59075 /len=500	1570254 MARC 3PIG Sus scrofa cDNA 3', mRNA sequence /clone_end=3' /gb=DY435138 /gi=87236441 /ug=Ssc.59075 /len=500	-	-	-	-	Ssc.59075
TC406258	2	27	0.000161266	0.00060956	-	-	-	-	-	-	TC406258
Ssc.28457	2	27	0.000161266	0.000609516	1118691 MARC 4PIG Sus scrofa cDNA 3', mRNA sequence /clone_end=3' /gb=DN118874 /gi=59813134 /ug=Ssc.28457 /len=791	1118691 MARC 4PIG Sus scrofa cDNA 3', mRNA sequence /clone_end=3' /gb=DN118874 /gi=59813134 /ug=Ssc.28457 /len=791	-	-	-	-	Ssc.28457
TC378237	2	27	0.000161266	0.000609648	-	-	-	-	-	-	TC378237
EW674484	2	27	0.000161266	0.000609472	-	-	-	-	-	-	EW674484
TC367689	2	27	0.000161266	0.00060934	UniRef100_P50238 Cluster: Cysteine-rich protein 1; n=2; Homo sapiens|Rep: Cysteine-rich protein 1 - Homo sapiens (Human), partial (83%)	UniRef100_P50238 Cluster: Cysteine-rich protein 1; n=2; Homo sapiens|Rep: Cysteine-rich protein 1 - Homo sapiens (Human), partial (83%)	GO:0005575//cellular_component	-	-	-	TC367689
TC382539	2	27	0.000161266	0.000609428	homologue to UniRef100_A2VDL4 Cluster: Neutral amino acid transporter A; n=2; Bos taurus|Rep: Neutral amino acid transporter A - Bos taurus (Bovine), partial (14%)	homologue to UniRef100_A2VDL4 Cluster: Neutral amino acid transporter A; n=2; Bos taurus|Rep: Neutral amino acid transporter A - Bos taurus (Bovine), partial (14%)	-	-	-	-	TC382539
TC385656	2	27	0.000161266	0.000609692	-	-	-	-	-	-	TC385656
Ssc.25067	2	27	0.000161266	0.000609384	931490 MARC 4PIG Sus scrofa cDNA 3', mRNA sequence /clone_end=3' /gb=CK461144 /gi=40832425 /ug=Ssc.25067 /len=852	931490 MARC 4PIG Sus scrofa cDNA 3', mRNA sequence /clone_end=3' /gb=CK461144 /gi=40832425 /ug=Ssc.25067 /len=852	-	-	-	-	Ssc.25067
TC352959	16	218	1.00904e-06	6.03234e-06	UniRef100_P62753 Cluster: 40S ribosomal protein S6; n=8; Euarchontoglires|Rep: 40S ribosomal protein S6 - Homo sapiens (Human), partial (71%)	UniRef100_P62753 Cluster: 40S ribosomal protein S6; n=8; Euarchontoglires|Rep: 40S ribosomal protein S6 - Homo sapiens (Human), partial (71%)	GO:0005840//ribosome;GO:0005783//endoplasmic reticulum;GO:0005626//insoluble fraction;GO:0005887//integral to plasma membrane;GO:0005829//cytosol;GO:0016021//integral to membrane;GO:0005862//muscle thin filament tropomyosin;GO:0005575//cellular_component;GO:0005634//nucleus;GO:0048471//perinuclear region of cytoplasm;GO:0005811//lipid particle;GO:0022627//cytosolic small ribosomal subunit	GO:0030552//cAMP binding;GO:0003674//molecular_function;GO:0033746//histone demethylase activity (H3-R2 specific);GO:0005515//protein binding;GO:0003735//structural constituent of ribosome;GO:0004117//calmodulin-dependent cyclic-nucleotide phosphodiesterase activity;GO:0033749//histone demethylase activity (H4-R3 specific)	GO:0000003//reproduction;GO:0007420//brain development;GO:0007283//spermatogenesis;GO:0042593//glucose homeostasis;GO:0006937//regulation of muscle contraction;GO:0007608//sensory perception of smell;GO:0000022//mitotic spindle elongation;GO:0006955//immune response;GO:0006412//translation;GO:0007052//mitotic spindle organization;GO:0002119//nematode larval development;GO:0008150//biological_proc…	-	TC352959
TC374359	12	163	5.3392e-06	2.8403e-05	UniRef100_P02396 Cluster: 50S ribosomal protein L7/L12; n=1; Streptomyces griseus|Rep: 50S ribosomal protein L7/L12 - Streptomyces griseus, partial (8%)	UniRef100_P02396 Cluster: 50S ribosomal protein L7/L12; n=1; Streptomyces griseus|Rep: 50S ribosomal protein L7/L12 - Streptomyces griseus, partial (8%)	-	-	-	-	TC374359
TC323278	3	41	0.000128504	0.000504731	homologue to UniRef100_Q5E9I7 Cluster: Methylosome protein 50; n=1; Bos taurus|Rep: Methylosome protein 50 - Bos taurus (Bovine), complete	homologue to UniRef100_Q5E9I7 Cluster: Methylosome protein 50; n=1; Bos taurus|Rep: Methylosome protein 50 - Bos taurus (Bovine), complete	GO:0005575//cellular_component;GO:0005759//mitochondrial matrix;GO:0005743//mitochondrial inner membrane;GO:0005739//mitochondrion;GO:0005624//membrane fraction	GO:0003674//molecular_function;GO:0005215//transporter activity	GO:0008150//biological_process	-	TC323278
Ssc.35434	3	41	0.000128504	0.000504049	rcbl0_016509.y1 cbl Sus scrofa cDNA 5', mRNA sequence /clone_end=5' /gb=EV905447 /gi=178583618 /ug=Ssc.35434 /len=657	rcbl0_016509.y1 cbl Sus scrofa cDNA 5', mRNA sequence /clone_end=5' /gb=EV905447 /gi=178583618 /ug=Ssc.35434 /len=657	-	-	-	-	Ssc.35434
Ssc.5079	6	81	5.24532e-05	0.000228543	MI-P-CP1-nzd-k-02-0-UI.s1 MI-P-CP1 Sus scrofa cDNA clone MI-P-CP1-nzd-k-02-0-UI 3', mRNA sequence /clone=MI-P-CP1-nzd-k-02-0-UI /clone_end=3' /gb=BQ605037 /gi=21551763 /ug=Ssc.5079 /len=639	MI-P-CP1-nzd-k-02-0-UI.s1 MI-P-CP1 Sus scrofa cDNA clone MI-P-CP1-nzd-k-02-0-UI 3', mRNA sequence /clone=MI-P-CP1-nzd-k-02-0-UI /clone_end=3' /gb=BQ605037 /gi=21551763 /ug=Ssc.5079 /len=639	-	-	-	-	Ssc.5079
TC354063	16	216	1.00904e-06	6.03579e-06	similar to UniRef100_Q4L0B7 Cluster: Proline rich-bombesin variant; n=1; Bombina maxima|Rep: Proline rich-bombesin variant - Bombina maxima (Giant fire-bellied toad) (Chinese red belly toad), partial (10%)	similar to UniRef100_Q4L0B7 Cluster: Proline rich-bombesin variant; n=1; Bombina maxima|Rep: Proline rich-bombesin variant - Bombina maxima (Giant fire-bellied toad) (Chinese red belly toad), partial (10%)	-	-	-	-	TC354063
Ssc.29486	5	67	7.29706e-05	0.000304202	rduo402b_l14.y1 duo Sus scrofa cDNA 5', mRNA sequence /clone_end=5' /gb=EW070363 /gi=181287682 /ug=Ssc.29486 /len=531	rduo402b_l14.y1 duo Sus scrofa cDNA 5', mRNA sequence /clone_end=5' /gb=EW070363 /gi=181287682 /ug=Ssc.29486 /len=531	-	-	-	-	Ssc.29486
CB469914	11	146	7.99512e-06	4.12234e-05	-	-	-	-	-	-	CB469914
445522	3	40	0.000128504	0.000505604	TPO//thyroid peroxidase	TPO//thyroid peroxidase	GO:0005887//integral to plasma membrane;GO:0005739//mitochondrion	GO:0005506//iron ion binding;GO:0004601//peroxidase activity	GO:0006979//response to oxidative stress;GO:0044237//cellular metabolic process	-	Ssc.99
Ssc.62201	3	40	0.000128504	0.000505642	DB787255 full-length enriched swine cDNA library, adult adrenal gland Sus scrofa cDNA clone ADR010065A10 5', mRNA sequence /clone=ADR010065A10 /clone_end=5' /gb=DB787255 /gi=112776045 /ug=Ssc.62201 /len=826	DB787255 full-length enriched swine cDNA library, adult adrenal gland Sus scrofa cDNA clone ADR010065A10 5', mRNA sequence /clone=ADR010065A10 /clone_end=5' /gb=DB787255 /gi=112776045 /ug=Ssc.62201 /len=826	-	-	-	-	Ssc.62201
TC342750	4	53	9.87286e-05	0.000403636	similar to UniRef100_Q6Y407 Cluster: ATPase subunit 6; n=1; Ophiura lutkeni|Rep: ATPase subunit 6 - Ophiura lutkeni, partial (6%)	similar to UniRef100_Q6Y407 Cluster: ATPase subunit 6; n=1; Ophiura lutkeni|Rep: ATPase subunit 6 - Ophiura lutkeni, partial (6%)	-	-	-	-	TC342750
Ssc.4948	5	66	7.29706e-05	0.000303259	CJ012192 full-length enriched swine cDNA library, adult mesenteric lymph node Sus scrofa cDNA clone MLN01B080058 5', mRNA sequence /clone=MLN01B080058 /clone_end=5' /gb=CJ012192 /gi=54506769 /ug=Ssc.4948 /len=749	CJ012192 full-length enriched swine cDNA library, adult mesenteric lymph node Sus scrofa cDNA clone MLN01B080058 5', mRNA sequence /clone=MLN01B080058 /clone_end=5' /gb=CJ012192 /gi=54506769 /ug=Ssc.4948 /len=749	-	-	-	-	Ssc.4948
TC347431	6	79	5.24532e-05	0.000228371	homologue to UniRef100_A5PJY5 Cluster: LOC539701 protein; n=1; Bos taurus|Rep: LOC539701 protein - Bos taurus (Bovine), partial (5%)	homologue to UniRef100_A5PJY5 Cluster: LOC539701 protein; n=1; Bos taurus|Rep: LOC539701 protein - Bos taurus (Bovine), partial (5%)	-	-	-	-	TC347431
ENSSSCT00000008941	6	79	5.24532e-05	0.000227727	cdna:novel chromosome:Sscrofa9:3:48133556:48177028:-1 gene:ENSSSCG00000008164	cdna:novel chromosome:Sscrofa9:3:48133556:48177028:-1 gene:ENSSSCG00000008164	-	GO:0016301//kinase activity;GO:0005524//ATP binding	GO:0006468//protein amino acid phosphorylation;GO:0007243//protein kinase cascade;GO:0006950//response to stress	-	ENSSSCT00000008941
Ssc.25168	2	26	0.000161267	0.000609169	931170 MARC 4PIG Sus scrofa cDNA 3', mRNA sequence /clone_end=3' /gb=CK460853 /gi=40832134 /ug=Ssc.25168 /len=798	931170 MARC 4PIG Sus scrofa cDNA 3', mRNA sequence /clone_end=3' /gb=CK460853 /gi=40832134 /ug=Ssc.25168 /len=798	-	-	-	-	Ssc.25168
Ssc.63030	2	26	0.000161267	0.000609301	rhyp28c_e16.y1 hyp Sus scrofa cDNA 5', mRNA sequence /clone_end=5' /gb=EW247723 /gi=182574095 /ug=Ssc.63030 /len=568	rhyp28c_e16.y1 hyp Sus scrofa cDNA 5', mRNA sequence /clone_end=5' /gb=EW247723 /gi=182574095 /ug=Ssc.63030 /len=568	-	-	-	-	Ssc.63030
TC324428	2	26	0.000161267	0.000609037	similar to UniRef100_Q4TBJ8 Cluster: Chromosome undetermined SCAF7122, whole genome shotgun sequence; n=1; Tetraodon nigroviridis|Rep: Chromosome undetermined SCAF7122, whole genome shotgun sequence - Tetraodon nigroviridis (Green puffer), partial (4%)	similar to UniRef100_Q4TBJ8 Cluster: Chromosome undetermined SCAF7122, whole genome shotgun sequence; n=1; Tetraodon nigroviridis|Rep: Chromosome undetermined SCAF7122, whole genome shotgun sequence - Tetraodon nigroviridis (Green puffer), partial (4%)	-	-	-	-	TC324428
BX914866	2	26	0.000161267	0.000609213	-	-	-	-	-	-	BX914866
Ssc.1696	2	26	0.000161267	0.000609257	916256 MARC 4PIG Sus scrofa cDNA 3', mRNA sequence /clone_end=3' /gb=CK455657 /gi=40802871 /ug=Ssc.1696 /len=890	916256 MARC 4PIG Sus scrofa cDNA 3', mRNA sequence /clone_end=3' /gb=CK455657 /gi=40802871 /ug=Ssc.1696 /len=890	-	-	-	-	Ssc.1696
100154297	2	26	0.000161267	0.000609125	LOC100154297//similar to anti-Mullerian hormone receptor, type II	LOC100154297//similar to anti-Mullerian hormone receptor, type II	GO:0005887//integral to plasma membrane	GO:0042562//hormone binding;GO:0005026//transforming growth factor beta receptor activity, type II;GO:0030145//manganese ion binding;GO:0005071//transmembrane receptor protein serine/threonine kinase signaling protein activity;GO:0005524//ATP binding;GO:0000287//magnesium ion binding	GO:0001880//Mullerian duct regression;GO:0007530//sex determination;GO:0007179//transforming growth factor beta receptor signaling pathway;GO:0006468//protein amino acid phosphorylation	-	Ssc.71927
Ssc.5928	2	26	0.000161267	0.000609081	sn39_B05.f sn Sus scrofa cDNA 5', mRNA sequence /clone_end=5' /gb=CB471450 /gi=29277835 /ug=Ssc.5928 /len=672	sn39_B05.f sn Sus scrofa cDNA 5', mRNA sequence /clone_end=5' /gb=CB471450 /gi=29277835 /ug=Ssc.5928 /len=672	-	-	-	-	Ssc.5928
TC376166	46	604	2.1334e-12	2.46897e-11	similar to UniRef100_Q9UMN6-2 Cluster: Isoform 2 of Q9UMN6 ; n=1; Homo sapiens|Rep: Isoform 2 of Q9UMN6 - Homo sapiens (Human), partial (3%)	similar to UniRef100_Q9UMN6-2 Cluster: Isoform 2 of Q9UMN6 ; n=1; Homo sapiens|Rep: Isoform 2 of Q9UMN6 - Homo sapiens (Human), partial (3%)	-	-	-	-	TC376166
TC372574	22	288	7.52716e-08	5.28751e-07	similar to UniRef100_UPI000036CEB1 Cluster: PREDICTED: Brn3b POU domain transcription factor; n=1; Pan troglodytes|Rep: PREDICTED: Brn3b POU domain transcription factor - Pan troglodytes, partial (5%)	similar to UniRef100_UPI000036CEB1 Cluster: PREDICTED: Brn3b POU domain transcription factor; n=1; Pan troglodytes|Rep: PREDICTED: Brn3b POU domain transcription factor - Pan troglodytes, partial (5%)	-	-	-	-	TC372574
TC353833	15	196	1.54006e-06	8.86146e-06	UniRef100_UPI0000EB1346 Cluster: Nucleolin (Protein C23).; n=1; Canis lupus familiaris|Rep: Nucleolin (Protein C23). - Canis familiaris, partial (4%)	UniRef100_UPI0000EB1346 Cluster: Nucleolin (Protein C23).; n=1; Canis lupus familiaris|Rep: Nucleolin (Protein C23). - Canis familiaris, partial (4%)	-	-	-	-	TC353833
TC352984	46	600	2.1334e-12	2.46842e-11	homologue to UniRef100_Q68EN2 Cluster: Leiomodin 1; n=1; Homo sapiens|Rep: Leiomodin 1 - Homo sapiens (Human), partial (6%)	homologue to UniRef100_Q68EN2 Cluster: Leiomodin 1; n=1; Homo sapiens|Rep: Leiomodin 1 - Homo sapiens (Human), partial (6%)	-	-	-	-	TC352984
ENSSSCT00000017228	36	468	1.47333e-10	1.42347e-09	cdna:novel chromosome:Sscrofa9:15:45839648:45887717:-1 gene:ENSSSCG00000015820	cdna:novel chromosome:Sscrofa9:15:45839648:45887717:-1 gene:ENSSSCG00000015820	-	-	-	-	ENSSSCT00000017228
Ssc.19724	10	130	1.189e-05	5.87456e-05	Sus scrofa mRNA, clone:UTR010024D10, expressed in uterus /gb=AK240042 /gi=115554247 /ug=Ssc.19724 /len=1139	Sus scrofa mRNA, clone:UTR010024D10, expressed in uterus /gb=AK240042 /gi=115554247 /ug=Ssc.19724 /len=1139	-	GO:0047555//3',5'-cyclic-GMP phosphodiesterase activity;GO:0005515//protein binding	GO:0007602//phototransduction	-	Ssc.19724
Ssc.19237	21	272	1.16658e-07	7.99815e-07	Sus scrofa mRNA, clone:MLN010060D11, expressed in mesenteric lymph node /gb=AK233887 /gi=115555272 /ug=Ssc.19237 /len=1070	Sus scrofa mRNA, clone:MLN010060D11, expressed in mesenteric lymph node /gb=AK233887 /gi=115555272 /ug=Ssc.19237 /len=1070	-	-	-	-	Ssc.19237
TC323678	13	168	3.54474e-06	1.93915e-05	-	-	-	-	-	-	TC323678
Ssc.16953	40	518	2.5204e-11	2.62364e-10	Sus scrofa mRNA, clone:SPL010006B07, expressed in spleen /gb=AK237163 /gi=115555531 /ug=Ssc.16953 /len=1132	Sus scrofa mRNA, clone:SPL010006B07, expressed in spleen /gb=AK237163 /gi=115555531 /ug=Ssc.16953 /len=1132	GO:0005856//cytoskeleton;GO:0005625//soluble fraction;GO:0005829//cytosol;GO:0030424//axon;GO:0005886//plasma membrane;GO:0005634//nucleus;GO:0005624//membrane fraction	GO:0004871//signal transducer activity;GO:0005525//GTP binding;GO:0000287//magnesium ion binding;GO:0005515//protein binding;GO:0003924//GTPase activity	GO:0045665//negative regulation of neuron differentiation;GO:0030838//positive regulation of actin filament polymerization;GO:0043123//positive regulation of I-kappaB kinase/NF-kappaB cascade;GO:0006357//regulation of transcription from RNA polymerase II promoter;GO:0007160//cell-matrix adhesion;GO:0045727//positive regulation of translation;GO:0050773//regulation of dendrite development;GO:00097…	-	Ssc.16953
100153312	3	39	0.000128504	0.000504428	LOC100153312//similar to cell division cycle associated 3	LOC100153312//similar to cell division cycle associated 3	GO:0005737//cytoplasm	-	GO:0019941//modification-dependent protein catabolic process;GO:0007067//mitosis;GO:0051301//cell division	-	Ssc.18198
CO986831	3	39	0.000128504	0.000504087	-	-	-	-	-	-	CO986831
TC389830	8	103	2.56102e-05	0.000118949	homologue to UniRef100_UPI0000181C8D Cluster: LSM1 homolog, U6 small nuclear RNA associated; n=1; Rattus norvegicus|Rep: LSM1 homolog, U6 small nuclear RNA associated - Rattus norvegicus, complete	homologue to UniRef100_UPI0000181C8D Cluster: LSM1 homolog, U6 small nuclear RNA associated; n=1; Rattus norvegicus|Rep: LSM1 homolog, U6 small nuclear RNA associated - Rattus norvegicus, complete	GO:0000932//cytoplasmic mRNA processing body;GO:0005681//spliceosome;GO:0005829//cytosol;GO:0005634//nucleus;GO:0005732//small nucleolar ribonucleoprotein complex;GO:0005845//mRNA cap binding complex;GO:0030532//small nuclear ribonucleoprotein complex	GO:0003723//RNA binding;GO:0000339//RNA cap binding;GO:0031202//RNA splicing factor activity, transesterification mechanism;GO:0003674//molecular_function;GO:0005515//protein binding;GO:0005509//calcium ion binding	GO:0006396//RNA processing;GO:0006397//mRNA processing;GO:0000398//nuclear mRNA splicing, via spliceosome;GO:0000288//nuclear-transcribed mRNA catabolic process, deadenylation-dependent decay;GO:0000290//deadenylation-dependent decapping of nuclear-transcribed mRNA;GO:0006364//rRNA processing;GO:0008380//RNA splicing	-	TC389830
TC330006	11	141	7.99512e-06	4.12722e-05	-	-	-	-	-	-	TC330006
Ssc.71329	97	1238	1.00364e-13	1.46821e-12	reye1608b_e17.y1 eye Sus scrofa cDNA 5', mRNA sequence /clone_end=5' /gb=EW158560 /gi=182614344 /ug=Ssc.71329 /len=481	reye1608b_e17.y1 eye Sus scrofa cDNA 5', mRNA sequence /clone_end=5' /gb=EW158560 /gi=182614344 /ug=Ssc.71329 /len=481	-	-	-	-	Ssc.71329
EW271531	28	357	5.27296e-09	4.2934e-08	-	-	-	-	-	-	EW271531
397540	23	293	4.84854e-08	3.52424e-07	CHGA//chromogranin A (parathyroid secretory protein 1)	CHGA//chromogranin A (parathyroid secretory protein 1)	-	GO:0005509//calcium ion binding;GO:0005515//protein binding	GO:0008217//regulation of blood pressure;GO:0050886//endocrine process;GO:0006996//organelle organization	-	Ssc.4653
TC314011	4	51	9.87286e-05	0.000401595	-	-	-	-	-	-	TC314011
Ssc.8019	4	51	9.87286e-05	0.000402848	BX671826 Sus Scrofa library (scac) Sus scrofa cDNA clone scac0033.a.06 3prim, mRNA sequence /clone=scac0033.a.06 /clone_end=3' /gb=BX671826 /gi=90226684 /ug=Ssc.8019 /len=872	BX671826 Sus Scrofa library (scac) Sus scrofa cDNA clone scac0033.a.06 3prim, mRNA sequence /clone=scac0033.a.06 /clone_end=3' /gb=BX671826 /gi=90226684 /ug=Ssc.8019 /len=872	-	-	-	-	Ssc.8019
Ssc.5237	8	102	2.56102e-05	0.000119288	885863 MARC 4PIG Sus scrofa cDNA 3', mRNA sequence /clone_end=3' /gb=CF792873 /gi=37797434 /ug=Ssc.5237 /len=736	885863 MARC 4PIG Sus scrofa cDNA 3', mRNA sequence /clone_end=3' /gb=CF792873 /gi=37797434 /ug=Ssc.5237 /len=736	-	-	-	-	Ssc.5237
Ssc.22988	4	51	9.87286e-05	0.000402817	DB811282 full-length enriched swine cDNA library, adult ovary Sus scrofa cDNA clone OVR010029H12 3', mRNA sequence /clone=OVR010029H12 /clone_end=3' /gb=DB811282 /gi=112762838 /ug=Ssc.22988 /len=784	DB811282 full-length enriched swine cDNA library, adult ovary Sus scrofa cDNA clone OVR010029H12 3', mRNA sequence /clone=OVR010029H12 /clone_end=3' /gb=DB811282 /gi=112762838 /ug=Ssc.22988 /len=784	-	-	-	-	Ssc.22988
TC395610	4	51	9.87286e-05	0.000402221	-	-	-	-	-	-	TC395610
Ssc.17280	14	178	2.34156e-06	1.32646e-05	raor021_n11.y1 aor Sus scrofa cDNA 5', mRNA sequence /clone_end=5' /gb=EV862278 /gi=178622594 /ug=Ssc.17280 /len=690	raor021_n11.y1 aor Sus scrofa cDNA 5', mRNA sequence /clone_end=5' /gb=EV862278 /gi=178622594 /ug=Ssc.17280 /len=690	-	-	-	-	Ssc.17280
Ssc.25649	14	178	2.34156e-06	1.3256e-05	rese36c_p15.y1 ese Sus scrofa cDNA 5', mRNA sequence /clone_end=5' /gb=EW147127 /gi=182599680 /ug=Ssc.25649 /len=647	rese36c_p15.y1 ese Sus scrofa cDNA 5', mRNA sequence /clone_end=5' /gb=EW147127 /gi=182599680 /ug=Ssc.25649 /len=647	-	-	-	-	Ssc.25649
TC391089	2	25	0.00016127	0.000608916	UniRef100_Q8EMW0 Cluster: Methyl-accepting chemotaxis protein; n=1; Oceanobacillus iheyensis|Rep: Methyl-accepting chemotaxis protein - Oceanobacillus iheyensis, partial (16%)	UniRef100_Q8EMW0 Cluster: Methyl-accepting chemotaxis protein; n=1; Oceanobacillus iheyensis|Rep: Methyl-accepting chemotaxis protein - Oceanobacillus iheyensis, partial (16%)	-	-	-	-	TC391089
TC369907	2	25	0.00016127	0.000608784	UniRef100_Q61344 Cluster: Beta-tropomyosin; n=1; Mus musculus|Rep: Beta-tropomyosin - Mus musculus (Mouse), complete	UniRef100_Q61344 Cluster: Beta-tropomyosin; n=1; Mus musculus|Rep: Beta-tropomyosin - Mus musculus (Mouse), complete	GO:0005615//extracellular space;GO:0005737//cytoplasm;GO:0030018//Z disc;GO:0005862//muscle thin filament tropomyosin;GO:0005856//cytoskeleton;GO:0005635//nuclear envelope;GO:0005575//cellular_component;GO:0043231//intracellular membrane-bounded organelle;GO:0043234//protein complex	GO:0051015//actin filament binding;GO:0047485//protein N-terminus binding;GO:0005102//receptor binding;GO:0005172//vascular endothelial growth factor receptor binding;GO:0005515//protein binding;GO:0008307//structural constituent of muscle;GO:0003674//molecular_function;GO:0005200//structural constituent of cytoskeleton;GO:0042803//protein homodimerization activity;GO:0003779//actin binding;GO:00…	GO:0007420//brain development;GO:0060048//cardiac muscle contraction;GO:0008016//regulation of heart contraction;GO:0007492//endoderm development;GO:0051693//actin filament capping;GO:0001525//angiogenesis;GO:0007165//signal transduction;GO:0006936//muscle contraction;GO:0006915//apoptosis;GO:0048514//blood vessel morphogenesis;GO:0008150//biological_process;GO:0006937//regulation of muscle contr…	-	TC369907
Ssc.56071	2	25	0.00016127	0.000608872	853366 MARC 3PIG Sus scrofa cDNA 3', mRNA sequence /clone_end=3' /gb=CF368701 /gi=34174471 /ug=Ssc.56071 /len=711	853366 MARC 3PIG Sus scrofa cDNA 3', mRNA sequence /clone_end=3' /gb=CF368701 /gi=34174471 /ug=Ssc.56071 /len=711	-	-	-	-	Ssc.56071
Ssc.40695	2	25	0.00016127	0.00060896	BW961073 full-length enriched swine cDNA library, adult alveolar macrophage Sus scrofa cDNA clone AMP010084C04 5', mRNA sequence /clone=AMP010084C04 /clone_end=5' /gb=BW961073 /gi=71966353 /ug=Ssc.40695 /len=641	BW961073 full-length enriched swine cDNA library, adult alveolar macrophage Sus scrofa cDNA clone AMP010084C04 5', mRNA sequence /clone=AMP010084C04 /clone_end=5' /gb=BW961073 /gi=71966353 /ug=Ssc.40695 /len=641	-	-	-	-	Ssc.40695
TC406633	2	25	0.00016127	0.000608609	-	-	-	-	-	-	TC406633
Ssc.10287	2	25	0.00016127	0.000608696	rspc026_e18.y1 spc Sus scrofa cDNA 5', mRNA sequence /clone_end=5' /gb=EW572612 /gi=183014713 /ug=Ssc.10287 /len=675	rspc026_e18.y1 spc Sus scrofa cDNA 5', mRNA sequence /clone_end=5' /gb=EW572612 /gi=183014713 /ug=Ssc.10287 /len=675	-	-	-	-	Ssc.10287
Ssc.47842	2	25	0.00016127	0.00060874	AJ958704 KN404_2 Sus scrofa cDNA clone C0007757d12 3', mRNA sequence /clone=C0007757d12 /clone_end=3' /gb=AJ958704 /gi=74375520 /ug=Ssc.47842 /len=821	AJ958704 KN404_2 Sus scrofa cDNA clone C0007757d12 3', mRNA sequence /clone=C0007757d12 /clone_end=3' /gb=AJ958704 /gi=74375520 /ug=Ssc.47842 /len=821	-	-	-	-	Ssc.47842
TC353774	2	25	0.00016127	0.000608565	weakly similar to UniRef100_A2U4C3 Cluster: Multidrug resistance ABC transporter ATP-binding and permease protein; n=1; Polaribacter dokdonensis MED152|Rep: Multidrug resistance ABC transporter ATP-binding and permease protein - Polaribacter dokdonensis MED152, partial (4%)	weakly similar to UniRef100_A2U4C3 Cluster: Multidrug resistance ABC transporter ATP-binding and permease protein; n=1; Polaribacter dokdonensis MED152|Rep: Multidrug resistance ABC transporter ATP-binding and permease protein - Polaribacter dokdonensis MED152, partial (4%)	-	-	-	-	TC353774
Ssc.73028	2	25	0.00016127	0.000609004	DB797433 full-length enriched swine cDNA library, adult immature dendritic cell Sus scrofa cDNA clone DCI010089A11 5', mRNA sequence /clone=DCI010089A11 /clone_end=5' /gb=DB797433 /gi=112753597 /ug=Ssc.73028 /len=746	DB797433 full-length enriched swine cDNA library, adult immature dendritic cell Sus scrofa cDNA clone DCI010089A11 5', mRNA sequence /clone=DCI010089A11 /clone_end=5' /gb=DB797433 /gi=112753597 /ug=Ssc.73028 /len=746	-	-	-	-	Ssc.73028
Ssc.8955	2	25	0.00016127	0.000608828	AJ957335 KN404_2 Sus scrofa cDNA clone C0007754m07 3', mRNA sequence /clone=C0007754m07 /clone_end=3' /gb=AJ957335 /gi=74374151 /ug=Ssc.8955 /len=943	AJ957335 KN404_2 Sus scrofa cDNA clone C0007754m07 3', mRNA sequence /clone=C0007754m07 /clone_end=3' /gb=AJ957335 /gi=74374151 /ug=Ssc.8955 /len=943	-	-	-	-	Ssc.8955
Ssc.49757	2	25	0.00016127	0.000608653	Sus scrofa mRNA, clone:LNG010041H11, expressed in lung /gb=AK231882 /gi=115549206 /ug=Ssc.49757 /len=1160	Sus scrofa mRNA, clone:LNG010041H11, expressed in lung /gb=AK231882 /gi=115549206 /ug=Ssc.49757 /len=1160	-	-	-	-	Ssc.49757
GENSCAN00000031527	3	38	0.000128504	0.000506214	cdna:Genscan chromosome:Sscrofa9:16:24822847:24850921:-1	cdna:Genscan chromosome:Sscrofa9:16:24822847:24850921:-1	-	-	-	-	GENSCAN00000031527
Ssc.65996	3	38	0.000128504	0.00050492	rspc030_n18.y1 spc Sus scrofa cDNA 5', mRNA sequence /clone_end=5' /gb=EW577251 /gi=183056677 /ug=Ssc.65996 /len=511	rspc030_n18.y1 spc Sus scrofa cDNA 5', mRNA sequence /clone_end=5' /gb=EW577251 /gi=183056677 /ug=Ssc.65996 /len=511	-	-	-	-	Ssc.65996
100154924	3	38	0.000128504	0.00050549	LOC100154924//similar to MAGEL2 protein	LOC100154924//similar to MAGEL2 protein	-	-	GO:0045449//regulation of transcription	-	Ssc.62991
TC333063	6	75	5.24532e-05	0.000228657	homologue to UniRef100_Q17RB8 Cluster: LON peptidase N-terminal domain and RING finger protein 1; n=2; Homo sapiens|Rep: LON peptidase N-terminal domain and RING finger protein 1 - Homo sapiens (Human), partial (55%)	homologue to UniRef100_Q17RB8 Cluster: LON peptidase N-terminal domain and RING finger protein 1; n=2; Homo sapiens|Rep: LON peptidase N-terminal domain and RING finger protein 1 - Homo sapiens (Human), partial (55%)	GO:0005634//nucleus	GO:0005515//protein binding;GO:0031202//RNA splicing factor activity, transesterification mechanism	GO:0006397//mRNA processing;GO:0008380//RNA splicing	-	TC333063
TC345467	8	100	2.56102e-05	0.000119054	-	-	-	-	-	-	TC345467
ENSSSCT00000003774	50	620	5.36682e-13	6.7616e-12	cdna:known chromosome:Sscrofa9:6:47483771:47500685:1 gene:ENSSSCG00000003402	cdna:known chromosome:Sscrofa9:6:47483771:47500685:1 gene:ENSSSCG00000003402	-	-	-	-	ENSSSCT00000003774
Ssc.2112	10	124	1.189e-05	5.88401e-05	MI-P-CP1-nzc-n-13-0-UI.s1 MI-P-CP1 Sus scrofa cDNA clone MI-P-CP1-nzc-n-13-0-UI 3', mRNA sequence /clone=MI-P-CP1-nzc-n-13-0-UI /clone_end=3' /gb=BQ604762 /gi=21551488 /ug=Ssc.2112 /len=773	MI-P-CP1-nzc-n-13-0-UI.s1 MI-P-CP1 Sus scrofa cDNA clone MI-P-CP1-nzc-n-13-0-UI 3', mRNA sequence /clone=MI-P-CP1-nzc-n-13-0-UI /clone_end=3' /gb=BQ604762 /gi=21551488 /ug=Ssc.2112 /len=773	-	-	-	-	Ssc.2112
TC394722	5	62	7.29706e-05	0.000304737	similar to UniRef100_O14910 Cluster: Lin-7 homolog A; n=3; Eutheria|Rep: Lin-7 homolog A - Homo sapiens (Human), partial (6%)	similar to UniRef100_O14910 Cluster: Lin-7 homolog A; n=3; Eutheria|Rep: Lin-7 homolog A - Homo sapiens (Human), partial (6%)	-	-	-	-	TC394722
TC363940	13	160	3.54474e-06	1.94017e-05	-	-	-	-	-	-	TC363940
TC308167	7	86	3.69398e-05	0.000166728	homologue to UniRef100_Q5E9E7 Cluster: Glycosyltransferase 8 domain-containing protein 1; n=1; Bos taurus|Rep: Glycosyltransferase 8 domain-containing protein 1 - Bos taurus (Bovine), partial (65%)	homologue to UniRef100_Q5E9E7 Cluster: Glycosyltransferase 8 domain-containing protein 1; n=1; Bos taurus|Rep: Glycosyltransferase 8 domain-containing protein 1 - Bos taurus (Bovine), partial (65%)	GO:0005886//plasma membrane;GO:0005634//nucleus;GO:0030176//integral to endoplasmic reticulum membrane;GO:0043234//protein complex	GO:0003677//DNA binding;GO:0003690//double-stranded DNA binding;GO:0003674//molecular_function;GO:0005515//protein binding;GO:0003700//transcription factor activity;GO:0016563//transcription activator activity;GO:0046332//SMAD binding;GO:0008134//transcription factor binding	GO:0006355//regulation of transcription, DNA-dependent;GO:0048340//paraxial mesoderm morphogenesis;GO:0017015//regulation of transforming growth factor beta receptor signaling pathway;GO:0045893//positive regulation of transcription, DNA-dependent;GO:0007179//transforming growth factor beta receptor signaling pathway;GO:0000122//negative regulation of transcription from RNA polymerase II promoter…	-	TC308167
TC393712	38	466	6.06422e-11	6.10132e-10	-	-	-	-	-	-	TC393712
CB477906	3	37	0.000128504	0.000504996	-	-	-	-	-	-	CB477906
TC330562	3	37	0.000128504	0.000506137	-	-	-	-	-	-	TC330562
TC356036	8	98	2.56102e-05	0.000119394	-	-	-	-	-	-	TC356036
TC356250	4	49	9.87286e-05	0.000403541	-	-	-	-	-	-	TC356250
TC362108	4	49	9.87286e-05	0.000401564	UniRef100_UPI0000EB1AB5 Cluster: Abhydrolase domain-containing protein 8 .; n=2; Canis lupus familiaris|Rep: Abhydrolase domain-containing protein 8 . - Canis familiaris, partial (69%)	UniRef100_UPI0000EB1AB5 Cluster: Abhydrolase domain-containing protein 8 .; n=2; Canis lupus familiaris|Rep: Abhydrolase domain-containing protein 8 . - Canis familiaris, partial (69%)	GO:0005615//extracellular space;GO:0005578//proteinaceous extracellular matrix	GO:0008233//peptidase activity;GO:0005501//retinoid binding;GO:0005504//fatty acid binding	GO:0006810//transport;GO:0007601//visual perception;GO:0042462//eye photoreceptor cell development;GO:0006629//lipid metabolic process	-	TC362108
Ssc.25391	15	183	1.54006e-06	8.86634e-06	BX925993 Sus Scrofa library (scan) Sus scrofa cDNA clone scan0021.f.19 5prim, mRNA sequence /clone=scan0021.f.19 /clone_end=5' /gb=BX925993 /gi=90244354 /ug=Ssc.25391 /len=850	BX925993 Sus Scrofa library (scan) Sus scrofa cDNA clone scan0021.f.19 5prim, mRNA sequence /clone=scan0021.f.19 /clone_end=5' /gb=BX925993 /gi=90244354 /ug=Ssc.25391 /len=850	-	-	-	-	Ssc.25391
EW407663	11	134	7.99512e-06	4.12967e-05	-	-	-	-	-	-	EW407663
Ssc.47956	6	73	5.24532e-05	0.000228619	BX669608 Sus Scrofa library (scac) Sus scrofa cDNA clone scac0030.b.03 5prim, mRNA sequence /clone=scac0030.b.03 /clone_end=5' /gb=BX669608 /gi=117784242 /ug=Ssc.47956 /len=761	BX669608 Sus Scrofa library (scac) Sus scrofa cDNA clone scac0030.b.03 5prim, mRNA sequence /clone=scac0030.b.03 /clone_end=5' /gb=BX669608 /gi=117784242 /ug=Ssc.47956 /len=761	-	-	-	-	Ssc.47956
TC383727	2	24	0.000161277	0.000608416	similar to UniRef100_A7E2Y6 Cluster: MGC152033 protein; n=1; Bos taurus|Rep: MGC152033 protein - Bos taurus (Bovine), partial (3%)	similar to UniRef100_A7E2Y6 Cluster: MGC152033 protein; n=1; Bos taurus|Rep: MGC152033 protein - Bos taurus (Bovine), partial (3%)	-	-	-	-	TC383727
Ssc.67831	2	24	0.000161277	0.000608329	rpfco0135_a20.y1 fco Sus scrofa cDNA 5', mRNA sequence /clone_end=5' /gb=EW190742 /gi=182524109 /ug=Ssc.67831 /len=490	rpfco0135_a20.y1 fco Sus scrofa cDNA 5', mRNA sequence /clone_end=5' /gb=EW190742 /gi=182524109 /ug=Ssc.67831 /len=490	-	-	-	-	Ssc.67831
TC391858	2	24	0.000161277	0.000608285	similar to UniRef100_A5Z0F6 Cluster: Endonuclease/reverse transcriptase; n=1; Sus scrofa|Rep: Endonuclease/reverse transcriptase - Sus scrofa (Pig), partial (14%)	similar to UniRef100_A5Z0F6 Cluster: Endonuclease/reverse transcriptase; n=1; Sus scrofa|Rep: Endonuclease/reverse transcriptase - Sus scrofa (Pig), partial (14%)	GO:0005737//cytoplasm;GO:0043025//cell soma;GO:0005887//integral to plasma membrane;GO:0009898//internal side of plasma membrane;GO:0042734//presynaptic membrane;GO:0005764//lysosome;GO:0048471//perinuclear region of cytoplasm;GO:0043005//neuron projection;GO:0016021//integral to membrane;GO:0005576//extracellular region;GO:0045211//postsynaptic membrane;GO:0005575//cellular_component;GO:0031966/…	GO:0008083//growth factor activity;GO:0005007//fibroblast growth factor receptor activity;GO:0042802//identical protein binding;GO:0004222//metalloendopeptidase activity;GO:0001642//group III metabotropic glutamate receptor activity;GO:0046982//protein heterodimerization activity;GO:0008237//metallopeptidase activity;GO:0042803//protein homodimerization activity	GO:0050731//positive regulation of peptidyl-tyrosine phosphorylation;GO:0007259//JAK-STAT cascade;GO:0043065//positive regulation of apoptosis;GO:0001502//cartilage condensation;GO:0006917//induction of apoptosis;GO:0019233//sensory perception of pain;GO:0008543//fibroblast growth factor receptor signaling pathway;GO:0045597//positive regulation of cell differentiation;GO:0008285//negative regula…	-	TC391858
396686	2	24	0.000161277	0.000608504	SERPINA3-2//alpha-1-antichymotrypsin 2	SERPINA3-2//alpha-1-antichymotrypsin 2	GO:0005615//extracellular space;GO:0031410//cytoplasmic vesicle	GO:0004869//cysteine-type endopeptidase inhibitor activity;GO:0004867//serine-type endopeptidase inhibitor activity	-	-	Ssc.50917
BW964476	2	24	0.000161277	0.00060846	-	-	-	-	-	-	BW964476
Ssc.24654	2	24	0.000161277	0.000608548	932590 MARC 4PIG Sus scrofa cDNA 3', mRNA sequence /clone_end=3' /gb=CK461836 /gi=40833117 /ug=Ssc.24654 /len=878	932590 MARC 4PIG Sus scrofa cDNA 3', mRNA sequence /clone_end=3' /gb=CK461836 /gi=40833117 /ug=Ssc.24654 /len=878	-	-	-	-	Ssc.24654
TC343695	2	24	0.000161277	0.000608372	similar to UniRef100_A8K3D2 Cluster: cDNA FLJ78734; n=3; Homo/Pan/Gorilla group|Rep: cDNA FLJ78734 - Homo sapiens (Human), partial (33%)	similar to UniRef100_A8K3D2 Cluster: cDNA FLJ78734; n=3; Homo/Pan/Gorilla group|Rep: cDNA FLJ78734 - Homo sapiens (Human), partial (33%)	-	-	-	-	TC343695
Ssc.59709	8	97	2.56102e-05	0.000119266	1531208 MARC 3PIG Sus scrofa cDNA 5', mRNA sequence /clone_end=5' /gb=DY417308 /gi=87218611 /ug=Ssc.59709 /len=684	1531208 MARC 3PIG Sus scrofa cDNA 5', mRNA sequence /clone_end=5' /gb=DY417308 /gi=87218611 /ug=Ssc.59709 /len=684	GO:0022625//cytosolic large ribosomal subunit	GO:0003735//structural constituent of ribosome;GO:0003723//RNA binding	GO:0009653//anatomical structure morphogenesis;GO:0006414//translational elongation;GO:0006396//RNA processing	-	Ssc.59709
Ssc.44916	17	205	6.58908e-07	4.0455e-06	Sus scrofa mRNA, clone:OVRM10207H08, expressed in ovary /gb=AK236609 /gi=115553406 /ug=Ssc.44916 /len=1053	Sus scrofa mRNA, clone:OVRM10207H08, expressed in ovary /gb=AK236609 /gi=115553406 /ug=Ssc.44916 /len=1053	-	GO:0005515//protein binding	-	-	Ssc.44916
Ssc.18317	6	72	5.24532e-05	0.000228333	recc2817c_e7.y1 ecc Sus scrofa cDNA 5', mRNA sequence /clone_end=5' /gb=EW089566 /gi=181334378 /ug=Ssc.18317 /len=619	recc2817c_e7.y1 ecc Sus scrofa cDNA 5', mRNA sequence /clone_end=5' /gb=EW089566 /gi=181334378 /ug=Ssc.18317 /len=619	-	-	-	-	Ssc.18317
DV227026	5	60	7.29706e-05	0.000303984	-	-	-	-	-	-	DV227026
TC376374	8	96	2.56102e-05	0.000119362	homologue to UniRef100_A6QLJ8 Cluster: LOC782020 protein; n=1; Bos taurus|Rep: LOC782020 protein - Bos taurus (Bovine), partial (39%)	homologue to UniRef100_A6QLJ8 Cluster: LOC782020 protein; n=1; Bos taurus|Rep: LOC782020 protein - Bos taurus (Bovine), partial (39%)	-	-	-	-	TC376374
CO938570	4	48	9.87286e-05	0.000402566	-	-	-	-	-	-	CO938570
Ssc.37013	4	48	9.87286e-05	0.000403069	Sus scrofa mRNA, clone:ITT010030A06, expressed in intestine /gb=AK231285 /gi=115547627 /ug=Ssc.37013 /len=969	Sus scrofa mRNA, clone:ITT010030A06, expressed in intestine /gb=AK231285 /gi=115547627 /ug=Ssc.37013 /len=969	-	-	-	-	Ssc.37013
Ssc.73621	39	466	3.90294e-11	3.98742e-10	rmed09c_j8.y1 med Sus scrofa cDNA 5', mRNA sequence /clone_end=5' /gb=EW383500 /gi=182875634 /ug=Ssc.73621 /len=663	rmed09c_j8.y1 med Sus scrofa cDNA 5', mRNA sequence /clone_end=5' /gb=EW383500 /gi=182875634 /ug=Ssc.73621 /len=663	-	-	-	-	Ssc.73621
Ssc.15338	47	561	1.4142e-12	1.66915e-11	BX924946 Sus Scrofa library (scan) Sus scrofa cDNA clone scan0016.h.23 5prim, mRNA sequence /clone=scan0016.h.23 /clone_end=5' /gb=BX924946 /gi=90239680 /ug=Ssc.15338 /len=890	BX924946 Sus Scrofa library (scan) Sus scrofa cDNA clone scan0016.h.23 5prim, mRNA sequence /clone=scan0016.h.23 /clone_end=5' /gb=BX924946 /gi=90239680 /ug=Ssc.15338 /len=890	GO:0016021//integral to membrane	GO:0004602//glutathione peroxidase activity	GO:0055114//oxidation reduction;GO:0006979//response to oxidative stress	-	Ssc.15338
Ssc.19676	14	167	2.34156e-06	1.32517e-05	Sus scrofa mRNA, clone:LVRM10034E08, expressed in liver /gb=AK232828 /gi=115552623 /ug=Ssc.19676 /len=1489	Sus scrofa mRNA, clone:LVRM10034E08, expressed in liver /gb=AK232828 /gi=115552623 /ug=Ssc.19676 /len=1489	GO:0016021//integral to membrane;GO:0005789//endoplasmic reticulum membrane;GO:0005794//Golgi apparatus	-	-	-	Ssc.19676
100155992	14	167	2.34156e-06	1.3279e-05	LOC100155992//similar to BAG family molecular chaperone regulator 2 (Bcl-2-associated athanogene 2) (BAG-2)	LOC100155992//similar to BAG family molecular chaperone regulator 2 (Bcl-2-associated athanogene 2) (BAG-2)	-	GO:0005515//protein binding	GO:0006457//protein folding;GO:0006915//apoptosis	-	Ssc.42485
EB415936	3	36	0.000128504	0.000506481	-	-	-	-	-	-	EB415936
TC329720	7	83	3.69398e-05	0.000166786	-	-	-	-	-	-	TC329720
TC396048	6	71	5.24532e-05	0.000228162	-	-	-	-	-	-	TC396048
Ssc.47498	6	71	5.24532e-05	0.000228733	1535681 MARC 3PIG Sus scrofa cDNA 5', mRNA sequence /clone_end=5' /gb=DY420049 /gi=87221352 /ug=Ssc.47498 /len=715	1535681 MARC 3PIG Sus scrofa cDNA 5', mRNA sequence /clone_end=5' /gb=DY420049 /gi=87221352 /ug=Ssc.47498 /len=715	GO:0005886//plasma membrane;GO:0016021//integral to membrane	GO:0005515//protein binding;GO:0016527//brain-specific angiogenesis inhibitor activity	GO:0016525//negative regulation of angiogenesis;GO:0007218//neuropeptide signaling pathway	-	Ssc.47498
TC357762	6	71	5.24532e-05	0.000228257	similar to UniRef100_A9UUQ0 Cluster: Predicted protein; n=1; Monosiga brevicollis MX1|Rep: Predicted protein - Monosiga brevicollis MX1, partial (3%)	similar to UniRef100_A9UUQ0 Cluster: Predicted protein; n=1; Monosiga brevicollis MX1|Rep: Predicted protein - Monosiga brevicollis MX1, partial (3%)	-	-	-	-	TC357762
TC326595	13	153	3.54474e-06	1.93672e-05	-	-	-	-	-	-	TC326595
TC339181	9	106	1.75374e-05	8.40591e-05	UniRef100_Q3SZK2 Cluster: LOC613858 protein; n=1; Bos taurus|Rep: LOC613858 protein - Bos taurus (Bovine), partial (51%)	UniRef100_Q3SZK2 Cluster: LOC613858 protein; n=1; Bos taurus|Rep: LOC613858 protein - Bos taurus (Bovine), partial (51%)	GO:0005840//ribosome;GO:0005730//nucleolus;GO:0005829//cytosol;GO:0005811//lipid particle;GO:0005624//membrane fraction;GO:0022627//cytosolic small ribosomal subunit	GO:0003723//RNA binding;GO:0005515//protein binding;GO:0003735//structural constituent of ribosome	GO:0000003//reproduction;GO:0009792//embryonic development ending in birth or egg hatching;GO:0006412//translation;GO:0040007//growth;GO:0002119//nematode larval development	-	TC339181
ENSSSCT00000002923	11	129	7.99512e-06	4.12926e-05	cdna:novel chromosome:Sscrofa9:6:21798:24099:-1 gene:ENSSSCG00000002634	cdna:novel chromosome:Sscrofa9:6:21798:24099:-1 gene:ENSSSCG00000002634	-	-	-	-	ENSSSCT00000002923
Ssc.66776	6	70	5.24532e-05	0.000228276	rlnt04c_h16.y1 lnt Sus scrofa cDNA 5', mRNA sequence /clone_end=5' /gb=EW340507 /gi=182716084 /ug=Ssc.66776 /len=617	rlnt04c_h16.y1 lnt Sus scrofa cDNA 5', mRNA sequence /clone_end=5' /gb=EW340507 /gi=182716084 /ug=Ssc.66776 /len=617	-	-	-	-	Ssc.66776
Ssc.70585	6	70	5.24532e-05	0.000228981	jns51_F12.f jns Sus scrofa cDNA 5', mRNA sequence /clone_end=5' /gb=CB479536 /gi=29285922 /ug=Ssc.70585 /len=614	jns51_F12.f jns Sus scrofa cDNA 5', mRNA sequence /clone_end=5' /gb=CB479536 /gi=29285922 /ug=Ssc.70585 /len=614	GO:0033177//proton-transporting two-sector ATPase complex, proton-transporting domain	-	-	-	Ssc.70585
CB478740	6	70	5.24532e-05	0.000228068	-	-	-	-	-	-	CB478740
TC311198	27	315	8.2351e-09	6.5833e-08	similar to UniRef100_Q3T4D1 Cluster: ATP synthase F0 subunit 8; n=1; Smittium culisetae|Rep: ATP synthase F0 subunit 8 - Smittium culisetae (Gut fungus), partial (32%)	similar to UniRef100_Q3T4D1 Cluster: ATP synthase F0 subunit 8; n=1; Smittium culisetae|Rep: ATP synthase F0 subunit 8 - Smittium culisetae (Gut fungus), partial (32%)	-	-	-	-	TC311198
BI327469	9	105	1.75374e-05	8.3913e-05	-	-	-	-	-	-	BI327469
Ssc.853	2	23	0.000161295	0.000608219	MI-P-CP1-nzc-h-07-0-UI.s1 MI-P-CP1 Sus scrofa cDNA clone MI-P-CP1-nzc-h-07-0-UI 3', mRNA sequence /clone=MI-P-CP1-nzc-h-07-0-UI /clone_end=3' /gb=BQ604620 /gi=21551346 /ug=Ssc.853 /len=759	MI-P-CP1-nzc-h-07-0-UI.s1 MI-P-CP1 Sus scrofa cDNA clone MI-P-CP1-nzc-h-07-0-UI 3', mRNA sequence /clone=MI-P-CP1-nzc-h-07-0-UI /clone_end=3' /gb=BQ604620 /gi=21551346 /ug=Ssc.853 /len=759	-	-	-	-	Ssc.853
EW527319	2	23	0.000161295	0.000608088	-	-	-	-	-	-	EW527319
Ssc.10409	2	23	0.000161295	0.000608307	932510 MARC 4PIG Sus scrofa cDNA 3', mRNA sequence /clone_end=3' /gb=CK461761 /gi=40833042 /ug=Ssc.10409 /len=888	932510 MARC 4PIG Sus scrofa cDNA 3', mRNA sequence /clone_end=3' /gb=CK461761 /gi=40833042 /ug=Ssc.10409 /len=888	-	-	-	-	Ssc.10409
TC367138	2	23	0.000161295	0.000608176	-	-	-	-	-	-	TC367138
Ssc.56497	2	23	0.000161295	0.000608132	AJ939301 CSEQRAN17 Sus scrofa cDNA clone C0007304d17 3', mRNA sequence /clone=C0007304d17 /clone_end=3' /gb=AJ939301 /gi=72286529 /ug=Ssc.56497 /len=681	AJ939301 CSEQRAN17 Sus scrofa cDNA clone C0007304d17 3', mRNA sequence /clone=C0007304d17 /clone_end=3' /gb=AJ939301 /gi=72286529 /ug=Ssc.56497 /len=681	-	-	-	-	Ssc.56497
Ssc.58705	2	23	0.000161295	0.000608263	1139179 MARC 4PIG Sus scrofa cDNA 3', mRNA sequence /clone_end=3' /gb=DN125338 /gi=59819617 /ug=Ssc.58705 /len=662	1139179 MARC 4PIG Sus scrofa cDNA 3', mRNA sequence /clone_end=3' /gb=DN125338 /gi=59819617 /ug=Ssc.58705 /len=662	-	-	-	-	Ssc.58705
Ssc.52787	3	35	0.000128504	0.000506786	930149 MARC 4PIG Sus scrofa cDNA 3', mRNA sequence /clone_end=3' /gb=CK459914 /gi=40831195 /ug=Ssc.52787 /len=805	930149 MARC 4PIG Sus scrofa cDNA 3', mRNA sequence /clone_end=3' /gb=CK459914 /gi=40831195 /ug=Ssc.52787 /len=805	-	-	-	-	Ssc.52787
TC359534	3	35	0.000128504	0.000504579	homologue to UniRef100_Q5DBE9 Cluster: SJCHGC01974 protein; n=1; Schistosoma japonicum|Rep: SJCHGC01974 protein - Schistosoma japonicum (Blood fluke), partial (19%)	homologue to UniRef100_Q5DBE9 Cluster: SJCHGC01974 protein; n=1; Schistosoma japonicum|Rep: SJCHGC01974 protein - Schistosoma japonicum (Blood fluke), partial (19%)	-	-	-	-	TC359534
Ssc.48267	3	35	0.000128504	0.000504201	Sus scrofa mRNA, clone:THY010114B11, expressed in thymus /gb=AK239584 /gi=115552998 /ug=Ssc.48267 /len=1206	Sus scrofa mRNA, clone:THY010114B11, expressed in thymus /gb=AK239584 /gi=115552998 /ug=Ssc.48267 /len=1206	-	-	-	-	Ssc.48267
TC336470	3	35	0.000128504	0.000506099	-	-	GO:0005759//mitochondrial matrix;GO:0005634//nucleus;GO:0005739//mitochondrion	GO:0008083//growth factor activity;GO:0051087//chaperone binding;GO:0003676//nucleic acid binding;GO:0042623//ATPase activity, coupled;GO:0005515//protein binding;GO:0008270//zinc ion binding;GO:0003700//transcription factor activity	GO:0006457//protein folding;GO:0007565//female pregnancy;GO:0006355//regulation of transcription, DNA-dependent	-	TC336470
Ssc.56903	3	35	0.000128504	0.000504769	UNL-P-FN-cu-a-05-0-UNL.s2 UNL-P-FN Sus scrofa cDNA clone UNL-P-FN-cu-a-05-0-UNL 3', mRNA sequence /clone=UNL-P-FN-cu-a-05-0-UNL /clone_end=3' /gb=BI186377 /gi=14660786 /ug=Ssc.56903 /len=703	UNL-P-FN-cu-a-05-0-UNL.s2 UNL-P-FN Sus scrofa cDNA clone UNL-P-FN-cu-a-05-0-UNL 3', mRNA sequence /clone=UNL-P-FN-cu-a-05-0-UNL /clone_end=3' /gb=BI186377 /gi=14660786 /ug=Ssc.56903 /len=703	-	-	-	-	Ssc.56903
BM659484	6	69	5.24532e-05	0.00022881	-	-	-	-	-	-	BM659484
Ssc.59779	6	69	5.24532e-05	0.000227973	DB810169 full-length enriched swine cDNA library, adult liver Sus scrofa cDNA 3', mRNA sequence /clone=LVRM10133B12 /clone_end=3' /gb=DB810169 /gi=112756813 /ug=Ssc.59779 /len=578	DB810169 full-length enriched swine cDNA library, adult liver Sus scrofa cDNA 3', mRNA sequence /clone=LVRM10133B12 /clone_end=3' /gb=DB810169 /gi=112756813 /ug=Ssc.59779 /len=578	GO:0005788//endoplasmic reticulum lumen;GO:0034364//high-density lipoprotein particle;GO:0030139//endocytic vesicle	GO:0008035//high-density lipoprotein binding;GO:0015485//cholesterol binding;GO:0005543//phospholipid binding;GO:0001540//beta-amyloid binding;GO:0042802//identical protein binding;GO:0019899//enzyme binding;GO:0017127//cholesterol transporter activity;GO:0034191//apolipoprotein A-I receptor binding;GO:0060228//phosphatidylcholine-sterol O-acyltransferase activator activity	GO:0010873;GO:0033344//cholesterol efflux;GO:0030325//adrenal gland development;GO:0030300//regulation of cholesterol absorption;GO:0002740//negative regulation of cytokine secretion during immune response;GO:0001935//endothelial cell proliferation;GO:0032488//Cdc42 protein signal transduction;GO:0050821//protein stabilization;GO:0043691//reverse cholesterol transport;GO:0034380;GO:0019915//seque…	-	Ssc.59779
TC344395	32	368	8.81282e-10	7.8893e-09	similar to UniRef100_UPI0000EB43AF Cluster: Cyclin G-associated kinase .; n=1; Canis lupus familiaris|Rep: Cyclin G-associated kinase . - Canis familiaris, partial (12%)	similar to UniRef100_UPI0000EB43AF Cluster: Cyclin G-associated kinase .; n=1; Canis lupus familiaris|Rep: Cyclin G-associated kinase . - Canis familiaris, partial (12%)	-	-	-	-	TC344395
Ssc.65372	50	575	5.36682e-13	6.75346e-12	rcje18_k11.y1 cje Sus scrofa cDNA 5', mRNA sequence /clone_end=5' /gb=EV943620 /gi=178574779 /ug=Ssc.65372 /len=624	rcje18_k11.y1 cje Sus scrofa cDNA 5', mRNA sequence /clone_end=5' /gb=EV943620 /gi=178574779 /ug=Ssc.65372 /len=624	-	-	-	-	Ssc.65372
TC351319	4	46	9.87286e-05	0.000402911	similar to UniRef100_Q3HTK4 Cluster: Pherophorin-C3 protein precursor; n=1; Chlamydomonas reinhardtii|Rep: Pherophorin-C3 protein precursor - Chlamydomonas reinhardtii, partial (5%)	similar to UniRef100_Q3HTK4 Cluster: Pherophorin-C3 protein precursor; n=1; Chlamydomonas reinhardtii|Rep: Pherophorin-C3 protein precursor - Chlamydomonas reinhardtii, partial (5%)	-	-	-	-	TC351319
TC349966	4	46	9.87286e-05	0.000401377	UniRef100_Q5DCL4 Cluster: SJCHGC01599 protein; n=1; Schistosoma japonicum|Rep: SJCHGC01599 protein - Schistosoma japonicum (Blood fluke), partial (7%)	UniRef100_Q5DCL4 Cluster: SJCHGC01599 protein; n=1; Schistosoma japonicum|Rep: SJCHGC01599 protein - Schistosoma japonicum (Blood fluke), partial (7%)	-	-	-	-	TC349966
CO987440	4	46	9.87286e-05	0.000402283	-	-	-	-	-	-	CO987440
Ssc.60873	4	46	9.87286e-05	0.000402691	rcsk14_e23.y1 csk Sus scrofa cDNA 5', mRNA sequence /clone_end=5' /gb=EW006827 /gi=181213757 /ug=Ssc.60873 /len=550	rcsk14_e23.y1 csk Sus scrofa cDNA 5', mRNA sequence /clone_end=5' /gb=EW006827 /gi=181213757 /ug=Ssc.60873 /len=550	-	-	-	-	Ssc.60873
TC323373	328	3730	2.6068e-13	3.50284e-12	-	-	-	-	-	-	TC323373
Ssc.2894	71	803	0	0	Sus scrofa mRNA, clone:OVRM10096C01, expressed in ovary /gb=AK235599 /gi=115550120 /ug=Ssc.2894 /len=1491	Sus scrofa mRNA, clone:OVRM10096C01, expressed in ovary /gb=AK235599 /gi=115550120 /ug=Ssc.2894 /len=1491	GO:0005743//mitochondrial inner membrane;GO:0016021//integral to membrane	GO:0005488//binding	GO:0006810//transport	-	Ssc.2894
TC339106	3	34	0.000128504	0.000506175	homologue to UniRef100_P24347 Cluster: Stromelysin-3 precursor; n=1; Homo sapiens|Rep: Stromelysin-3 precursor - Homo sapiens (Human), partial (26%)	homologue to UniRef100_P24347 Cluster: Stromelysin-3 precursor; n=1; Homo sapiens|Rep: Stromelysin-3 precursor - Homo sapiens (Human), partial (26%)	-	-	-	-	TC339106
Ssc.59591	3	34	0.000128504	0.000504012	AJ941096 CSEQRAN17 Sus scrofa cDNA clone C0007305l13 3', mRNA sequence /clone=C0007305l13 /clone_end=3' /gb=AJ941096 /gi=74357912 /ug=Ssc.59591 /len=633	AJ941096 CSEQRAN17 Sus scrofa cDNA clone C0007305l13 3', mRNA sequence /clone=C0007305l13 /clone_end=3' /gb=AJ941096 /gi=74357912 /ug=Ssc.59591 /len=633	GO:0031513//nonmotile primary cilium;GO:0030426//growth cone;GO:0043025//cell soma;GO:0005829//cytosol;GO:0000235//astral microtubule;GO:0031512//motile primary cilium;GO:0031252//cell leading edge;GO:0000776//kinetochore;GO:0005813//centrosome;GO:0005875//microtubule associated complex;GO:0048471//perinuclear region of cytoplasm;GO:0042598//vesicular fraction;GO:0005625//soluble fraction;GO:0005…	GO:0051219//phosphoprotein binding;GO:0034452//dynactin binding;GO:0043274//phospholipase binding;GO:0008017//microtubule binding;GO:0008201//heparin binding;GO:0047179//platelet-activating factor acetyltransferase activity;GO:0042803//protein homodimerization activity;GO:0045505//dynein intermediate chain binding	GO:0001764//neuron migration;GO:0021540//corpus callosum morphogenesis;GO:0008090//retrograde axon cargo transport;GO:0017145//stem cell division;GO:0046469//platelet activating factor metabolic process;GO:0007611//learning or memory;GO:0001675//acrosome formation;GO:0021766//hippocampus development;GO:0000132//establishment of mitotic spindle orientation;GO:0007405//neuroblast proliferation;GO:0…	-	Ssc.59591
397479	4	45	9.87286e-05	0.000403132	NOR-1//neuron-derived orphan receptor-1 alfa	NOR-1//neuron-derived orphan receptor-1 alfa	GO:0005634//nucleus	GO:0046872//metal ion binding;GO:0004887//thyroid hormone receptor activity;GO:0043565//sequence-specific DNA binding;GO:0016563//transcription activator activity;GO:0003707//steroid hormone receptor activity	GO:0060005//vestibular reflex;GO:0031100//organ regeneration;GO:0045944//positive regulation of transcription from RNA polymerase II promoter;GO:0050885//neuromuscular process controlling balance;GO:0048752//semicircular canal morphogenesis;GO:0043434//response to peptide hormone stimulus;GO:0001707//mesoderm formation;GO:0030534//adult behavior	-	Ssc.761
TC376419	9	101	1.75374e-05	8.40899e-05	-	-	-	-	-	-	TC376419
100153227	5	56	7.29706e-05	0.000303597	LOC100153227//similar to Bridging integrator 3	LOC100153227//similar to Bridging integrator 3	GO:0005737//cytoplasm;GO:0005856//cytoskeleton	GO:0008093//cytoskeletal adaptor activity	GO:0000917//barrier septum formation;GO:0008104//protein localization;GO:0007015//actin filament organization;GO:0009826//unidimensional cell growth;GO:0007049//cell cycle	-	Ssc.47041
CB469990	6	67	5.24532e-05	0.000228524	-	-	-	-	-	-	CB469990
ENSSSCT00000015285	7	78	3.69398e-05	0.000167016	cdna:novel chromosome:Sscrofa9:2:66779142:66810273:1 gene:ENSSSCG00000013994	cdna:novel chromosome:Sscrofa9:2:66779142:66810273:1 gene:ENSSSCG00000013994	-	-	-	-	ENSSSCT00000015285
TC318447	2	22	0.000161337	0.000608026	-	-	-	-	-	-	TC318447
CO947346	2	22	0.000161337	0.000608114	-	-	-	-	-	-	CO947346
TC356365	2	22	0.000161337	0.00060807	similar to UniRef100_Q4SX06 Cluster: Chromosome undetermined SCAF13230, whole genome shotgun sequence; n=1; Tetraodon nigroviridis|Rep: Chromosome undetermined SCAF13230, whole genome shotgun sequence - Tetraodon nigroviridis (Green puffer), partial (7%)	similar to UniRef100_Q4SX06 Cluster: Chromosome undetermined SCAF13230, whole genome shotgun sequence; n=1; Tetraodon nigroviridis|Rep: Chromosome undetermined SCAF13230, whole genome shotgun sequence - Tetraodon nigroviridis (Green puffer), partial (7%)	-	-	-	-	TC356365
TC371152	2	22	0.000161337	0.000608202	similar to UniRef100_Q89RH9 Cluster: Bll2793 protein; n=1; Bradyrhizobium japonicum|Rep: Bll2793 protein - Bradyrhizobium japonicum, partial (13%)	similar to UniRef100_Q89RH9 Cluster: Bll2793 protein; n=1; Bradyrhizobium japonicum|Rep: Bll2793 protein - Bradyrhizobium japonicum, partial (13%)	-	-	-	-	TC371152
TC402345	2	22	0.000161337	0.000608158	homologue to UniRef100_Q4L180-2 Cluster: Isoform 2 of Q4L180 ; n=2; Homo sapiens|Rep: Isoform 2 of Q4L180 - Homo sapiens (Human), partial (16%)	homologue to UniRef100_Q4L180-2 Cluster: Isoform 2 of Q4L180 ; n=2; Homo sapiens|Rep: Isoform 2 of Q4L180 - Homo sapiens (Human), partial (16%)	-	-	-	-	TC402345
TC306138	8	89	2.56102e-05	0.000119298	-	-	-	-	-	-	TC306138
Ssc.25255	17	187	6.58908e-07	4.03981e-06	Sus scrofa mRNA, clone:MLN010027B09, expressed in mesenteric lymph node /gb=AK233784 /gi=115555169 /ug=Ssc.25255 /len=2159	Sus scrofa mRNA, clone:MLN010027B09, expressed in mesenteric lymph node /gb=AK233784 /gi=115555169 /ug=Ssc.25255 /len=2159	GO:0005737//cytoplasm	GO:0003948//N4-(beta-N-acetylglucosaminyl)-L-asparaginase activity	GO:0033345//asparagine catabolic process via L-aspartate	-	Ssc.25255
Ssc.71372	5	55	7.29706e-05	0.000303525	rhyp04c_m17.y1 hyp Sus scrofa cDNA 5', mRNA sequence /clone_end=5' /gb=EW254007 /gi=182469300 /ug=Ssc.71372 /len=667	rhyp04c_m17.y1 hyp Sus scrofa cDNA 5', mRNA sequence /clone_end=5' /gb=EW254007 /gi=182469300 /ug=Ssc.71372 /len=667	-	-	-	-	Ssc.71372
Ssc.36476	14	154	2.34156e-06	1.32747e-05	AJ955108 KN404_1 Sus scrofa cDNA clone C0007745j10 3', mRNA sequence /clone=C0007745j10 /clone_end=3' /gb=AJ955108 /gi=74371924 /ug=Ssc.36476 /len=847	AJ955108 KN404_1 Sus scrofa cDNA clone C0007745j10 3', mRNA sequence /clone=C0007745j10 /clone_end=3' /gb=AJ955108 /gi=74371924 /ug=Ssc.36476 /len=847	-	-	-	-	Ssc.36476
Ssc.40977	9	99	1.75374e-05	8.39437e-05	1140004 MARC 4PIG Sus scrofa cDNA 5', mRNA sequence /clone_end=5' /gb=DN126098 /gi=59820377 /ug=Ssc.40977 /len=729	1140004 MARC 4PIG Sus scrofa cDNA 5', mRNA sequence /clone_end=5' /gb=DN126098 /gi=59820377 /ug=Ssc.40977 /len=729	-	-	-	-	Ssc.40977
TC379623	4	44	9.87286e-05	0.000403006	-	-	-	-	-	-	TC379623
EV950438	4	44	9.87286e-05	0.000402629	-	-	-	-	-	-	EV950438
TC378637	4	44	9.87286e-05	0.000403383	UniRef100_P80031 Cluster: Glutathione S-transferase P; n=1; Sus scrofa|Rep: Glutathione S-transferase P - Sus scrofa (Pig), partial (74%)	UniRef100_P80031 Cluster: Glutathione S-transferase P; n=1; Sus scrofa|Rep: Glutathione S-transferase P - Sus scrofa (Pig), partial (74%)	GO:0005615//extracellular space;GO:0005737//cytoplasm;GO:0005576//extracellular region;GO:0005886//plasma membrane;GO:0005634//nucleus	GO:0005102//receptor binding;GO:0005515//protein binding;GO:0043295//glutathione binding;GO:0004364//glutathione transferase activity;GO:0003924//GTPase activity;GO:0005113//patched binding;GO:0008536//Ran GTPase binding;GO:0008022//protein C-terminus binding;GO:0016740//transferase activity;GO:0015485//cholesterol binding;GO:0005092//GDP-dissociation inhibitor activity;GO:0008144//drug binding	GO:0001649//osteoblast differentiation;GO:0009968//negative regulation of signal transduction;GO:0007166//cell surface receptor linked signal transduction;GO:0007224//smoothened signaling pathway;GO:0007165//signal transduction;GO:0030154//cell differentiation;GO:0006805//xenobiotic metabolic process;GO:0043066//negative regulation of apoptosis;GO:0006915//apoptosis;GO:0048469//cell maturation;GO…	-	TC378637
Ssc.59134	4	44	9.87286e-05	0.000401876	UMC-pputal5-003-e09 Peripubertal ovary pputal Sus scrofa cDNA 3', mRNA sequence /clone_end=3' /gb=CO956241 /gi=51333304 /ug=Ssc.59134 /len=401	UMC-pputal5-003-e09 Peripubertal ovary pputal Sus scrofa cDNA 3', mRNA sequence /clone_end=3' /gb=CO956241 /gi=51333304 /ug=Ssc.59134 /len=401	-	-	-	-	Ssc.59134
TC365168	4	44	9.87286e-05	0.000401751	-	-	-	-	-	-	TC365168
Ssc.28361	8	88	2.56102e-05	0.000118928	BX923265 Sus Scrofa library (scan) Sus scrofa cDNA clone scan0011.i.04 5prim, mRNA sequence /clone=scan0011.i.04 /clone_end=5' /gb=BX923265 /gi=90242513 /ug=Ssc.28361 /len=657	BX923265 Sus Scrofa library (scan) Sus scrofa cDNA clone scan0011.i.04 5prim, mRNA sequence /clone=scan0011.i.04 /clone_end=5' /gb=BX923265 /gi=90242513 /ug=Ssc.28361 /len=657	-	-	-	-	Ssc.28361
CO951220	3	33	0.000128504	0.00050568	-	-	-	-	-	-	CO951220
TC399038	3	33	0.000128504	0.000505414	homologue to UniRef100_A1XQU3 Cluster: 60S ribosomal protein L14; n=1; Sus scrofa|Rep: 60S ribosomal protein L14 - Sus scrofa (Pig), partial (96%)	homologue to UniRef100_A1XQU3 Cluster: 60S ribosomal protein L14; n=1; Sus scrofa|Rep: 60S ribosomal protein L14 - Sus scrofa (Pig), partial (96%)	GO:0005840//ribosome;GO:0005622//intracellular;GO:0005875//microtubule associated complex;GO:0005739//mitochondrion	GO:0003723//RNA binding;GO:0005524//ATP binding;GO:0003774//motor activity;GO:0005515//protein binding;GO:0003735//structural constituent of ribosome	GO:0046907//intracellular transport;GO:0007283//spermatogenesis;GO:0008283//cell proliferation;GO:0006412//translation	-	TC399038
Ssc.26435	3	33	0.000128504	0.000504693	998944 MARC 4PIG Sus scrofa cDNA 3', mRNA sequence /clone_end=3' /gb=CN166864 /gi=46181294 /ug=Ssc.26435 /len=922	998944 MARC 4PIG Sus scrofa cDNA 3', mRNA sequence /clone_end=3' /gb=CN166864 /gi=46181294 /ug=Ssc.26435 /len=922	-	-	-	-	Ssc.26435
TC377025	7	76	3.69398e-05	0.000166642	-	-	-	-	-	-	TC377025
TC383536	22	238	7.52716e-08	5.27123e-07	UniRef100_P53715 Cluster: Lipocalin-1 precursor; n=1; Sus scrofa|Rep: Lipocalin-1 precursor - Sus scrofa (Pig), partial (80%)	UniRef100_P53715 Cluster: Lipocalin-1 precursor; n=1; Sus scrofa|Rep: Lipocalin-1 precursor - Sus scrofa (Pig), partial (80%)	-	-	-	-	TC383536
TC333648	11	119	7.99512e-06	4.12437e-05	similar to UniRef100_A4IF98 Cluster: MGC140340 protein; n=1; Bos taurus|Rep: MGC140340 protein - Bos taurus (Bovine), partial (32%)	similar to UniRef100_A4IF98 Cluster: MGC140340 protein; n=1; Bos taurus|Rep: MGC140340 protein - Bos taurus (Bovine), partial (32%)	-	-	-	-	TC333648
Ssc.14403	20	216	1.80459e-07	1.20686e-06	rhyp14c_n8.y1 hyp Sus scrofa cDNA 5', mRNA sequence /clone_end=5' /gb=EW254039 /gi=182470278 /ug=Ssc.14403 /len=667	rhyp14c_n8.y1 hyp Sus scrofa cDNA 5', mRNA sequence /clone_end=5' /gb=EW254039 /gi=182470278 /ug=Ssc.14403 /len=667	-	-	-	-	Ssc.14403
TC314202	38	410	6.06422e-11	6.09663e-10	-	-	-	-	-	-	TC314202
Ssc.74340	28	301	5.27296e-09	4.29608e-08	rcmu37_k16.y1 cmu Sus scrofa cDNA 5', mRNA sequence /clone_end=5' /gb=EV984557 /gi=178489864 /ug=Ssc.74340 /len=412	rcmu37_k16.y1 cmu Sus scrofa cDNA 5', mRNA sequence /clone_end=5' /gb=EV984557 /gi=178489864 /ug=Ssc.74340 /len=412	-	-	-	-	Ssc.74340
BM483967	4	43	9.87286e-05	0.000402597	-	-	-	-	-	-	BM483967
Ssc.26969	42	447	1.06841e-11	1.15398e-10	Sus scrofa mRNA, clone:PBL010031D11, expressed in periphral blood mononuclear cell /gb=AK236879 /gi=115553874 /ug=Ssc.26969 /len=1205	Sus scrofa mRNA, clone:PBL010031D11, expressed in periphral blood mononuclear cell /gb=AK236879 /gi=115553874 /ug=Ssc.26969 /len=1205	-	-	-	-	Ssc.26969
TC359432	2	21	0.000161436	0.000608096	similar to UniRef100_UPI00004BC7B0 Cluster: Syndecan-1 precursor (SYND1) (CD138 antigen).; n=2; Canis lupus familiaris|Rep: Syndecan-1 precursor (SYND1) (CD138 antigen). - Canis familiaris, partial (44%)	similar to UniRef100_UPI00004BC7B0 Cluster: Syndecan-1 precursor (SYND1) (CD138 antigen).; n=2; Canis lupus familiaris|Rep: Syndecan-1 precursor (SYND1) (CD138 antigen). - Canis familiaris, partial (44%)	-	-	-	-	TC359432
EW188256	2	21	0.000161436	0.00060814	-	-	-	-	-	-	EW188256
Ssc.23222	2	21	0.000161436	0.000608359	BX669091 Sus Scrofa library (scac) Sus scrofa cDNA clone scac0030.e.12 5prim, mRNA sequence /clone=scac0030.e.12 /clone_end=5' /gb=BX669091 /gi=126026172 /ug=Ssc.23222 /len=806	BX669091 Sus Scrofa library (scac) Sus scrofa cDNA clone scac0030.e.12 5prim, mRNA sequence /clone=scac0030.e.12 /clone_end=5' /gb=BX669091 /gi=126026172 /ug=Ssc.23222 /len=806	-	-	-	-	Ssc.23222
Ssc.2631	2	21	0.000161436	0.000608183	rhyp10c_g17.y1 hyp Sus scrofa cDNA 5', mRNA sequence /clone_end=5' /gb=EW250941 /gi=182541401 /ug=Ssc.2631 /len=590	rhyp10c_g17.y1 hyp Sus scrofa cDNA 5', mRNA sequence /clone_end=5' /gb=EW250941 /gi=182541401 /ug=Ssc.2631 /len=590	-	GO:0004715//non-membrane spanning protein tyrosine kinase activity;GO:0005524//ATP binding	GO:0006468//protein amino acid phosphorylation	-	Ssc.2631
Ssc.54739	2	21	0.000161436	0.000608052	1100657 MARC 4PIG Sus scrofa cDNA 3', mRNA sequence /clone_end=3' /gb=DN104817 /gi=59779244 /ug=Ssc.54739 /len=858	1100657 MARC 4PIG Sus scrofa cDNA 3', mRNA sequence /clone_end=3' /gb=DN104817 /gi=59779244 /ug=Ssc.54739 /len=858	-	-	-	-	Ssc.54739
Ssc.61098	2	21	0.000161436	0.000608227	rmed21c_i15.y1 med Sus scrofa cDNA 5', mRNA sequence /clone_end=5' /gb=EW387001 /gi=182739079 /ug=Ssc.61098 /len=532	rmed21c_i15.y1 med Sus scrofa cDNA 5', mRNA sequence /clone_end=5' /gb=EW387001 /gi=182739079 /ug=Ssc.61098 /len=532	-	-	-	-	Ssc.61098
TC344406	2	21	0.000161436	0.000608315	homologue to UniRef100_Q17QR6 Cluster: Monocarboxylate transporter 13; n=1; Bos taurus|Rep: Monocarboxylate transporter 13 - Bos taurus (Bovine), partial (36%)	homologue to UniRef100_Q17QR6 Cluster: Monocarboxylate transporter 13; n=1; Bos taurus|Rep: Monocarboxylate transporter 13 - Bos taurus (Bovine), partial (36%)	-	-	-	-	TC344406
Ssc.5699	2	21	0.000161436	0.000608008	AJ958867 KN404_2 Sus scrofa cDNA clone C0007757k16 3', mRNA sequence /clone=C0007757k16 /clone_end=3' /gb=AJ958867 /gi=74375683 /ug=Ssc.5699 /len=787	AJ958867 KN404_2 Sus scrofa cDNA clone C0007757k16 3', mRNA sequence /clone=C0007757k16 /clone_end=3' /gb=AJ958867 /gi=74375683 /ug=Ssc.5699 /len=787	-	-	-	-	Ssc.5699
TC357915	2	21	0.000161436	0.000608271	-	-	-	-	-	-	TC357915
ES446052	3	32	0.000128504	0.000503597	-	-	-	-	-	-	ES446052
Ssc.52051	3	32	0.000128504	0.000503673	947972 MARC 4PIG Sus scrofa cDNA 5', mRNA sequence /clone_end=5' /gb=CN158963 /gi=46173393 /ug=Ssc.52051 /len=797	947972 MARC 4PIG Sus scrofa cDNA 5', mRNA sequence /clone_end=5' /gb=CN158963 /gi=46173393 /ug=Ssc.52051 /len=797	-	-	-	-	Ssc.52051
Ssc.17429	16	168	1.00904e-06	6.03096e-06	Sus scrofa mRNA, clone:UTR010015D02, expressed in uterus /gb=AK239958 /gi=115554163 /ug=Ssc.17429 /len=1038	Sus scrofa mRNA, clone:UTR010015D02, expressed in uterus /gb=AK239958 /gi=115554163 /ug=Ssc.17429 /len=1038	GO:0044464//cell part	-	-	-	Ssc.17429
100158055	4	42	9.87286e-05	0.000401689	LOC100158055//similar to Olfactomedin-like protein 3 precursor (HNOEL-iso) (hOLF44)	LOC100158055//similar to Olfactomedin-like protein 3 precursor (HNOEL-iso) (hOLF44)	GO:0005576//extracellular region	-	GO:0007275//multicellular organismal development	-	Ssc.15592
ENSSSCT00000018659	7	73	3.69398e-05	0.000167002	cdna:novel chromosome:Sscrofa9:12:715061:718654:1 gene:ENSSSCG00000017140	cdna:novel chromosome:Sscrofa9:12:715061:718654:1 gene:ENSSSCG00000017140	GO:0016020//membrane;GO:0005768//endosome	GO:0047485//protein N-terminus binding	GO:0006810//transport	-	ENSSSCT00000018659
TC342757	23	239	4.84854e-08	3.5213e-07	-	-	-	-	-	-	TC342757
Ssc.70414	5	52	7.29706e-05	0.000304664	1124074 MARC 4PIG Sus scrofa cDNA 3', mRNA sequence /clone_end=3' /gb=DN123732 /gi=59818011 /ug=Ssc.70414 /len=806	1124074 MARC 4PIG Sus scrofa cDNA 3', mRNA sequence /clone_end=3' /gb=DN123732 /gi=59818011 /ug=Ssc.70414 /len=806	-	-	-	-	Ssc.70414
TC307490	5	52	7.29706e-05	0.000303308	homologue to UniRef100_UPI0000F3350A Cluster: SHC (Src homology 2 domain containing) transforming protein 1; n=1; Bos taurus|Rep: SHC (Src homology 2 domain containing) transforming protein 1 - Bos Taurus, partial (59%)	homologue to UniRef100_UPI0000F3350A Cluster: SHC (Src homology 2 domain containing) transforming protein 1; n=1; Bos taurus|Rep: SHC (Src homology 2 domain containing) transforming protein 1 - Bos Taurus, partial (59%)	GO:0005737//cytoplasm;GO:0005736//DNA-directed RNA polymerase I complex;GO:0010008//endosome membrane;GO:0000139//Golgi membrane;GO:0016021//integral to membrane;GO:0005624//membrane fraction;GO:0005886//plasma membrane;GO:0005575//cellular_component;GO:0005634//nucleus	GO:0016538//cyclin-dependent protein kinase regulator activity;GO:0005068//transmembrane receptor protein tyrosine kinase adaptor protein activity;GO:0004693//cyclin-dependent protein kinase activity;GO:0005515//protein binding;GO:0005158//insulin receptor binding;GO:0001784//phosphotyrosine binding;GO:0008565//protein transporter activity;GO:0005159//insulin-like growth factor receptor binding;G…	GO:0031100//organ regeneration;GO:0035094//response to nicotine;GO:0007067//mitosis;GO:0007051//spindle organization;GO:0007127//meiosis I;GO:0030036//actin cytoskeleton organization;GO:0000910//cytokinesis;GO:0001666//response to hypoxia;GO:0006886//intracellular protein transport;GO:0006098//pentose-phosphate shunt;GO:0048015//phosphoinositide-mediated signaling;GO:0014070//response to organic …	-	TC307490
Ssc.59867	5	52	7.29706e-05	0.000304057	DB818419 full-length enriched swine cDNA library, adult thymus Sus scrofa cDNA 3', mRNA sequence /clone=THY010038F11 /clone_end=3' /gb=DB818419 /gi=112772732 /ug=Ssc.59867 /len=623	DB818419 full-length enriched swine cDNA library, adult thymus Sus scrofa cDNA 3', mRNA sequence /clone=THY010038F11 /clone_end=3' /gb=DB818419 /gi=112772732 /ug=Ssc.59867 /len=623	-	-	-	-	Ssc.59867
TC347332	6	62	5.24532e-05	0.000227821	weakly similar to UniRef100_Q16L37 Cluster: Protease m1 zinc metalloprotease; n=1; Aedes aegypti|Rep: Protease m1 zinc metalloprotease - Aedes aegypti (Yellowfever mosquito), partial (4%)	weakly similar to UniRef100_Q16L37 Cluster: Protease m1 zinc metalloprotease; n=1; Aedes aegypti|Rep: Protease m1 zinc metalloprotease - Aedes aegypti (Yellowfever mosquito), partial (4%)	-	-	-	-	TC347332
TC366898	14	145	2.34156e-06	1.32761e-05	homologue to UniRef100_Q2TAZ0-3 Cluster: Isoform 3 of Q2TAZ0 ; n=1; Homo sapiens|Rep: Isoform 3 of Q2TAZ0 - Homo sapiens (Human), partial (8%)	homologue to UniRef100_Q2TAZ0-3 Cluster: Isoform 3 of Q2TAZ0 ; n=1; Homo sapiens|Rep: Isoform 3 of Q2TAZ0 - Homo sapiens (Human), partial (8%)	GO:0005615//extracellular space;GO:0005576//extracellular region	-	GO:0007179//transforming growth factor beta receptor signaling pathway;GO:0001501//skeletal system development	-	TC366898
TC404365	8	83	2.56102e-05	0.00011933	homologue to UniRef100_A1XQS1 Cluster: HC12887; n=1; Sus scrofa|Rep: HC12887 - Sus scrofa (Pig), partial (86%)	homologue to UniRef100_A1XQS1 Cluster: HC12887; n=1; Sus scrofa|Rep: HC12887 - Sus scrofa (Pig), partial (86%)	-	-	-	-	TC404365
Ssc.48397	8	83	2.56102e-05	0.000118959	Sus scrofa mRNA, clone:OVRM10021G09, expressed in ovary /gb=AK234846 /gi=115547870 /ug=Ssc.48397 /len=1358	Sus scrofa mRNA, clone:OVRM10021G09, expressed in ovary /gb=AK234846 /gi=115547870 /ug=Ssc.48397 /len=1358	-	-	-	-	Ssc.48397
CA779967	11	113	7.99512e-06	4.13252e-05	-	-	-	-	-	-	CA779967
BE012697	3	31	0.000128504	0.000503635	-	-	-	-	-	-	BE012697
TC381918	3	31	0.000128504	0.000503786	-	-	-	-	-	-	TC381918
EW012429	3	31	0.000128504	0.00050371	-	-	-	-	-	-	EW012429
Ssc.48933	3	31	0.000128504	0.000503748	Sus scrofa mRNA, clone:LNG010081H09, expressed in lung /gb=AK232121 /gi=115549343 /ug=Ssc.48933 /len=1841	Sus scrofa mRNA, clone:LNG010081H09, expressed in lung /gb=AK232121 /gi=115549343 /ug=Ssc.48933 /len=1841	-	-	-	-	Ssc.48933
Ssc.11273	4	41	9.87286e-05	0.000402033	susfleck_AF_N_9_C05 SUSFLECK Abdominal Fat Normalized Sus scrofa cDNA clone 9_C05, mRNA sequence /clone=9_C05 /gb=FD639631 /gi=221022156 /ug=Ssc.11273 /len=787	susfleck_AF_N_9_C05 SUSFLECK Abdominal Fat Normalized Sus scrofa cDNA clone 9_C05, mRNA sequence /clone=9_C05 /gb=FD639631 /gi=221022156 /ug=Ssc.11273 /len=787	-	-	-	-	Ssc.11273
Ssc.21632	4	41	9.87286e-05	0.000403447	917040 MARC 4PIG Sus scrofa cDNA 3', mRNA sequence /clone_end=3' /gb=CK456367 /gi=40803581 /ug=Ssc.21632 /len=866	917040 MARC 4PIG Sus scrofa cDNA 3', mRNA sequence /clone_end=3' /gb=CK456367 /gi=40803581 /ug=Ssc.21632 /len=866	GO:0016471//vacuolar proton-transporting V-type ATPase complex;GO:0008021//synaptic vesicle;GO:0033179//proton-transporting V-type ATPase, V0 domain;GO:0019717//synaptosome;GO:0016324//apical plasma membrane;GO:0043679//nerve terminal	GO:0008553//hydrogen-exporting ATPase activity, phosphorylative mechanism;GO:0032403//protein complex binding	GO:0015986//ATP synthesis coupled proton transport	-	Ssc.21632
TC330039	9	92	1.75374e-05	8.38746e-05	UniRef100_A8MWK3 Cluster: Uncharacterized protein CDH2; n=1; Homo sapiens|Rep: Uncharacterized protein CDH2 - Homo sapiens (Human), partial (8%)	UniRef100_A8MWK3 Cluster: Uncharacterized protein CDH2; n=1; Homo sapiens|Rep: Uncharacterized protein CDH2 - Homo sapiens (Human), partial (8%)	GO:0005615//extracellular space;GO:0005737//cytoplasm;GO:0005913//cell-cell adherens junction;GO:0016021//integral to membrane;GO:0045202//synapse;GO:0005886//plasma membrane;GO:0030027//lamellipodium;GO:0005912//adherens junction;GO:0005916//fascia adherens;GO:0043234//protein complex	GO:0003674//molecular_function;GO:0005515//protein binding;GO:0008013//beta-catenin binding	GO:0016477//cell migration;GO:0031641//regulation of myelination;GO:0007416//synaptogenesis;GO:0050770//regulation of axonogenesis;GO:0042493//response to drug;GO:0016337//cell-cell adhesion;GO:0016339//calcium-dependent cell-cell adhesion;GO:0007155//cell adhesion;GO:0007156//homophilic cell adhesion;GO:0048514//blood vessel morphogenesis;GO:0032880//regulation of protein localization;GO:0035023…	-	TC330039
BF710516	5	51	7.29706e-05	0.000304615	-	-	-	-	-	-	BF710516
TC324937	5	51	7.29706e-05	0.000304834	similar to UniRef100_Q5A5F0 Cluster: Possible mitochondrial Complex I, subunit 1; n=1; Candida albicans|Rep: Possible mitochondrial Complex I, subunit 1 - Candida albicans (Yeast), partial (14%)	similar to UniRef100_Q5A5F0 Cluster: Possible mitochondrial Complex I, subunit 1; n=1; Candida albicans|Rep: Possible mitochondrial Complex I, subunit 1 - Candida albicans (Yeast), partial (14%)	-	-	-	-	TC324937
Ssc.2376	21	214	1.16658e-07	7.98454e-07	Sus scrofa mRNA, clone:LVRM10069G01, expressed in liver /gb=AK233016 /gi=115553218 /ug=Ssc.2376 /len=1566	Sus scrofa mRNA, clone:LVRM10069G01, expressed in liver /gb=AK233016 /gi=115553218 /ug=Ssc.2376 /len=1566	-	-	-	-	Ssc.2376
100153194	30	305	2.15744e-09	1.83582e-08	LOC100153194//similar to gag-pol	LOC100153194//similar to gag-pol	-	-	-	-	Ssc.50570
Ssc.4222	48	487	1.0536e-12	1.27167e-11	Sus scrofa mRNA, clone:OVRM10171E08, expressed in ovary /gb=AK236278 /gi=115551871 /ug=Ssc.4222 /len=1276	Sus scrofa mRNA, clone:OVRM10171E08, expressed in ovary /gb=AK236278 /gi=115551871 /ug=Ssc.4222 /len=1276	-	GO:0004416//hydroxyacylglutathione hydrolase activity;GO:0008270//zinc ion binding	GO:0005975//carbohydrate metabolic process;GO:0006749//glutathione metabolic process;GO:0007283//spermatogenesis	-	Ssc.4222
AJ955996	2	20	0.000161674	0.000608728	-	-	-	-	-	-	AJ955996
EW389165	2	20	0.000161674	0.000608859	-	-	-	-	-	-	EW389165
EW195592	2	20	0.000161674	0.000608158	-	-	-	-	-	-	EW195592
ENSSSCT00000009812	2	20	0.000161674	0.000608596	cdna:novel chromosome:Sscrofa9:8:59517074:59519157:1 gene:ENSSSCG00000008958	cdna:novel chromosome:Sscrofa9:8:59517074:59519157:1 gene:ENSSSCG00000008958	-	-	-	-	ENSSSCT00000009812
TC401607	2	20	0.000161674	0.000608202	-	-	-	-	-	-	TC401607
Ssc.6625	2	20	0.000161674	0.000608509	1110352 MARC 4PIG Sus scrofa cDNA 3', mRNA sequence /clone_end=3' /gb=DN111248 /gi=59789914 /ug=Ssc.6625 /len=827	1110352 MARC 4PIG Sus scrofa cDNA 3', mRNA sequence /clone_end=3' /gb=DN111248 /gi=59789914 /ug=Ssc.6625 /len=827	-	-	-	-	Ssc.6625
ENSSSCT00000017961	2	20	0.000161674	0.000608421	cdna:novel chromosome:Sscrofa9:18:7610794:7702973:1 gene:ENSSSCG00000016497	cdna:novel chromosome:Sscrofa9:18:7610794:7702973:1 gene:ENSSSCG00000016497	-	-	-	-	ENSSSCT00000017961
TC375852	2	20	0.000161674	0.000608246	homologue to UniRef100_Q3SYS0 Cluster: 39S ribosomal protein L24, mitochondrial precursor; n=1; Bos taurus|Rep: 39S ribosomal protein L24, mitochondrial precursor - Bos taurus (Bovine), partial (77%)	homologue to UniRef100_Q3SYS0 Cluster: 39S ribosomal protein L24, mitochondrial precursor; n=1; Bos taurus|Rep: 39S ribosomal protein L24, mitochondrial precursor - Bos taurus (Bovine), partial (77%)	GO:0005615//extracellular space;GO:0005762//mitochondrial large ribosomal subunit;GO:0016021//integral to membrane;GO:0005886//plasma membrane	GO:0003735//structural constituent of ribosome;GO:0003676//nucleic acid binding	GO:0006605//protein targeting;GO:0008065//establishment of blood-nerve barrier	-	TC375852
TC379947	2	20	0.000161674	0.000608552	-	-	-	-	-	-	TC379947
100144447	2	20	0.000161674	0.000608771	OAZ2//ornithine decarboxylase antizyme 2	OAZ2//ornithine decarboxylase antizyme 2	-	GO:0008073//ornithine decarboxylase inhibitor activity;GO:0005515//protein binding	GO:0006595//polyamine metabolic process	-	Ssc.9187
TC342152	2	20	0.000161674	0.000608465	similar to UniRef100_A7SZX1 Cluster: Predicted protein; n=1; Nematostella vectensis|Rep: Predicted protein - Nematostella vectensis (Starlet sea anemone), partial (28%)	similar to UniRef100_A7SZX1 Cluster: Predicted protein; n=1; Nematostella vectensis|Rep: Predicted protein - Nematostella vectensis (Starlet sea anemone), partial (28%)	-	-	-	-	TC342152
TC387781	2	20	0.000161674	0.000608115	similar to UniRef100_Q5C7F5 Cluster: SJCHGC06841 protein; n=1; Schistosoma japonicum|Rep: SJCHGC06841 protein - Schistosoma japonicum (Blood fluke), partial (16%)	similar to UniRef100_Q5C7F5 Cluster: SJCHGC06841 protein; n=1; Schistosoma japonicum|Rep: SJCHGC06841 protein - Schistosoma japonicum (Blood fluke), partial (16%)	-	-	-	-	TC387781
Ssc.64698	2	20	0.000161674	0.000608684	rdbla0102_g4.y1 bla Sus scrofa cDNA 5', mRNA sequence /clone_end=5' /gb=EV882885 /gi=178497108 /ug=Ssc.64698 /len=383	rdbla0102_g4.y1 bla Sus scrofa cDNA 5', mRNA sequence /clone_end=5' /gb=EV882885 /gi=178497108 /ug=Ssc.64698 /len=383	-	-	-	-	Ssc.64698
Ssc.57459	2	20	0.000161674	0.000608377	rhyp13c_j15.y1 hyp Sus scrofa cDNA 5', mRNA sequence /clone_end=5' /gb=EW253506 /gi=182594819 /ug=Ssc.57459 /len=616	rhyp13c_j15.y1 hyp Sus scrofa cDNA 5', mRNA sequence /clone_end=5' /gb=EW253506 /gi=182594819 /ug=Ssc.57459 /len=616	-	-	-	-	Ssc.57459
Ssc.61010	2	20	0.000161674	0.00060829	999143 MARC 4PIG Sus scrofa cDNA 3', mRNA sequence /clone_end=3' /gb=CN167045 /gi=46181475 /ug=Ssc.61010 /len=734	999143 MARC 4PIG Sus scrofa cDNA 3', mRNA sequence /clone_end=3' /gb=CN167045 /gi=46181475 /ug=Ssc.61010 /len=734	-	-	-	-	Ssc.61010
Ssc.14239	2	20	0.000161674	0.00060864	1102319 MARC 4PIG Sus scrofa cDNA 3', mRNA sequence /clone_end=3' /gb=DN105977 /gi=59781240 /ug=Ssc.14239 /len=849	1102319 MARC 4PIG Sus scrofa cDNA 3', mRNA sequence /clone_end=3' /gb=DN105977 /gi=59781240 /ug=Ssc.14239 /len=849	-	-	-	-	Ssc.14239
BE233598	2	20	0.000161674	0.000608815	-	-	-	-	-	-	BE233598
TC336606	2	20	0.000161674	0.000608333	-	-	-	-	-	-	TC336606
TC351695	7	70	3.69398e-05	0.000167175	similar to UniRef100_A5GC71 Cluster: Response regulator receiver protein; n=1; Geobacter uraniireducens Rf4|Rep: Response regulator receiver protein - Geobacter uraniireducens Rf4, partial (4%)	similar to UniRef100_A5GC71 Cluster: Response regulator receiver protein; n=1; Geobacter uraniireducens Rf4|Rep: Response regulator receiver protein - Geobacter uraniireducens Rf4, partial (4%)	-	-	-	-	TC351695
TC393499	6	60	5.24532e-05	0.000228943	-	-	-	-	-	-	TC393499
TC309042	6	60	5.24532e-05	0.000228771	-	-	-	-	-	-	TC309042
Ssc.8909	11	110	7.99512e-06	4.12681e-05	1513099 MARC 3PIG Sus scrofa cDNA 3', mRNA sequence /clone_end=3' /gb=DY409368 /gi=87210671 /ug=Ssc.8909 /len=726	1513099 MARC 3PIG Sus scrofa cDNA 3', mRNA sequence /clone_end=3' /gb=DY409368 /gi=87210671 /ug=Ssc.8909 /len=726	-	-	-	-	Ssc.8909
Ssc.69058	5	50	7.29706e-05	0.000304518	rnje01c_h2.y1 nje Sus scrofa cDNA 5', mRNA sequence /clone_end=5' /gb=EW452212 /gi=182851442 /ug=Ssc.69058 /len=315	rnje01c_h2.y1 nje Sus scrofa cDNA 5', mRNA sequence /clone_end=5' /gb=EW452212 /gi=182851442 /ug=Ssc.69058 /len=315	-	-	-	-	Ssc.69058
TC332461	35	350	2.30184e-10	2.19115e-09	similar to UniRef100_Q6RI75 Cluster: Interleukin-1 receptor type I precursor; n=1; Macaca fascicularis|Rep: Interleukin-1 receptor type I precursor - Macaca fascicularis (Crab eating macaque) (Cynomolgus monkey), partial (6%)	similar to UniRef100_Q6RI75 Cluster: Interleukin-1 receptor type I precursor; n=1; Macaca fascicularis|Rep: Interleukin-1 receptor type I precursor - Macaca fascicularis (Crab eating macaque) (Cynomolgus monkey), partial (6%)	-	-	-	-	TC332461
Ssc.10771	4	40	9.87286e-05	0.000402189	1138966 MARC 4PIG Sus scrofa cDNA 3', mRNA sequence /clone_end=3' /gb=DN125144 /gi=59819423 /ug=Ssc.10771 /len=869	1138966 MARC 4PIG Sus scrofa cDNA 3', mRNA sequence /clone_end=3' /gb=DN125144 /gi=59819423 /ug=Ssc.10771 /len=869	-	-	-	-	Ssc.10771
Ssc.18416	4	40	9.87286e-05	0.000402315	Sus scrofa clone Clu_49114.scr.msk.p1.Contig1, mRNA sequence /gb=AY609967 /gi=52351537 /ug=Ssc.18416 /len=688	Sus scrofa clone Clu_49114.scr.msk.p1.Contig1, mRNA sequence /gb=AY609967 /gi=52351537 /ug=Ssc.18416 /len=688	GO:0016021//integral to membrane	-	-	-	Ssc.18416
TC318239	8	80	2.56102e-05	0.000118991	similar to UniRef100_A6TMB0 Cluster: Binding-protein-dependent transport systems inner membrane component; n=1; Alkaliphilus metalliredigens QYMF|Rep: Binding-protein-dependent transport systems inner membrane component - Alkaliphilus metalliredigens (strain QYMF), partial (6%)	similar to UniRef100_A6TMB0 Cluster: Binding-protein-dependent transport systems inner membrane component; n=1; Alkaliphilus metalliredigens QYMF|Rep: Binding-protein-dependent transport systems inner membrane component - Alkaliphilus metalliredigens (strain QYMF), partial (6%)	-	-	-	-	TC318239
Ssc.23454	4	40	9.87286e-05	0.000402096	rspc033_n2.y1 spc Sus scrofa cDNA 5', mRNA sequence /clone_end=5' /gb=EW570678 /gi=183082937 /ug=Ssc.23454 /len=640	rspc033_n2.y1 spc Sus scrofa cDNA 5', mRNA sequence /clone_end=5' /gb=EW570678 /gi=183082937 /ug=Ssc.23454 /len=640	-	-	-	-	Ssc.23454
TC352794	3	30	0.000128504	0.000503409	-	-	-	-	-	-	TC352794
Ssc.28716	3	30	0.000128504	0.000503447	rcut39_j20.y1 cut Sus scrofa cDNA 5', mRNA sequence /clone_end=5' /gb=EW058562 /gi=181331352 /ug=Ssc.28716 /len=500	rcut39_j20.y1 cut Sus scrofa cDNA 5', mRNA sequence /clone_end=5' /gb=EW058562 /gi=181331352 /ug=Ssc.28716 /len=500	-	-	-	-	Ssc.28716
TC354746	3	30	0.000128504	0.000503485	weakly similar to UniRef100_Q4JV51 Cluster: Translation initiation factor IF-2; n=1; Corynebacterium jeikeium K411|Rep: Translation initiation factor IF-2 - Corynebacterium jeikeium (strain K411), partial (3%)	weakly similar to UniRef100_Q4JV51 Cluster: Translation initiation factor IF-2; n=1; Corynebacterium jeikeium K411|Rep: Translation initiation factor IF-2 - Corynebacterium jeikeium (strain K411), partial (3%)	-	-	-	-	TC354746
GENSCAN00000032613	3	30	0.000128504	0.000503522	cdna:Genscan chromosome:Sscrofa9:4:103200109:103218187:-1	cdna:Genscan chromosome:Sscrofa9:4:103200109:103218187:-1	GO:0000786//nucleosome;GO:0005634//nucleus	GO:0003677//DNA binding	GO:0006334//nucleosome assembly	-	GENSCAN00000032613
Ssc.44973	3	30	0.000128504	0.00050356	1100690 MARC 4PIG Sus scrofa cDNA 3', mRNA sequence /clone_end=3' /gb=DN104848 /gi=59779306 /ug=Ssc.44973 /len=791	1100690 MARC 4PIG Sus scrofa cDNA 3', mRNA sequence /clone_end=3' /gb=DN104848 /gi=59779306 /ug=Ssc.44973 /len=791	-	-	-	-	Ssc.44973
Ssc.5826	24	238	3.11842e-08	2.30414e-07	rhyp07c_d7.y1 hyp Sus scrofa cDNA 5', mRNA sequence /clone_end=5' /gb=EW253379 /gi=182533019 /ug=Ssc.5826 /len=652	rhyp07c_d7.y1 hyp Sus scrofa cDNA 5', mRNA sequence /clone_end=5' /gb=EW253379 /gi=182533019 /ug=Ssc.5826 /len=652	-	-	-	-	Ssc.5826
TC398674	7	69	3.69398e-05	0.00016667	homologue to UniRef100_Q6BTI7 Cluster: Similarity; n=1; Debaryomyces hansenii|Rep: Similarity - Debaryomyces hansenii (Yeast) (Torulaspora hansenii), partial (26%)	homologue to UniRef100_Q6BTI7 Cluster: Similarity; n=1; Debaryomyces hansenii|Rep: Similarity - Debaryomyces hansenii (Yeast) (Torulaspora hansenii), partial (26%)	-	-	-	-	TC398674
Ssc.16366	7	69	3.69398e-05	0.000167233	1099110 MARC 4PIG Sus scrofa cDNA 3', mRNA sequence /clone_end=3' /gb=DN103873 /gi=59777220 /ug=Ssc.16366 /len=764	1099110 MARC 4PIG Sus scrofa cDNA 3', mRNA sequence /clone_end=3' /gb=DN103873 /gi=59777220 /ug=Ssc.16366 /len=764	-	-	-	-	Ssc.16366
TC341630	6	59	5.24532e-05	0.000228867	homologue to UniRef100_A9Z1W1 Cluster: Uncharacterized protein PCDH15; n=1; Homo sapiens|Rep: Uncharacterized protein PCDH15 - Homo sapiens (Human), partial (6%)	homologue to UniRef100_A9Z1W1 Cluster: Uncharacterized protein PCDH15; n=1; Homo sapiens|Rep: Uncharacterized protein PCDH15 - Homo sapiens (Human), partial (6%)	-	-	-	-	TC341630
CO943843	6	59	5.24532e-05	0.000228352	-	-	-	-	-	-	CO943843
TC306394	5	49	7.29706e-05	0.000303549	similar to UniRef100_Q5JY77 Cluster: G-protein coupled receptor-associated sorting protein 1; n=1; Homo sapiens|Rep: G-protein coupled receptor-associated sorting protein 1 - Homo sapiens (Human), partial (20%)	similar to UniRef100_Q5JY77 Cluster: G-protein coupled receptor-associated sorting protein 1; n=1; Homo sapiens|Rep: G-protein coupled receptor-associated sorting protein 1 - Homo sapiens (Human), partial (20%)	-	-	-	-	TC306394
EW048903	43	420	7.03882e-12	7.77765e-11	-	-	-	-	-	-	EW048903
ENSSSCT00000005573	12	117	5.3392e-06	2.83568e-05	cdna:novel chromosome:Sscrofa9:1:193078126:193127340:-1 gene:ENSSSCG00000005056	cdna:novel chromosome:Sscrofa9:1:193078126:193127340:-1 gene:ENSSSCG00000005056	-	-	-	-	ENSSSCT00000005573
BQ597385	16	156	1.00904e-06	6.02132e-06	-	-	-	-	-	-	BQ597385
Ssc.54756	7	68	3.69398e-05	0.000166843	UMC-pd20fet-007-e06 Day 20 fetus pd20fet Sus scrofa cDNA 3', mRNA sequence /clone_end=3' /gb=CO938882 /gi=51305641 /ug=Ssc.54756 /len=405	UMC-pd20fet-007-e06 Day 20 fetus pd20fet Sus scrofa cDNA 3', mRNA sequence /clone_end=3' /gb=CO938882 /gi=51305641 /ug=Ssc.54756 /len=405	-	-	-	-	Ssc.54756
100157220	106	1031	0	0	LOC100157220//similar to Talin-1	LOC100157220//similar to Talin-1	GO:0043231//intracellular membrane-bounded organelle;GO:0001726//ruffle;GO:0005856//cytoskeleton;GO:0005925//focal adhesion;GO:0005911//cell-cell junction;GO:0005737//cytoplasm	GO:0017166//vinculin binding;GO:0030274//LIM domain binding;GO:0003779//actin binding;GO:0005200//structural constituent of cytoskeleton	GO:0006928//cell motion;GO:0007043//cell-cell junction assembly;GO:0007016//cytoskeletal anchoring at plasma membrane;GO:0007044//cell-substrate junction assembly;GO:0030866//cortical actin cytoskeleton organization	-	Ssc.73059
Ssc.56447	17	165	6.58908e-07	4.04218e-06	BX675700 Sus Scrofa library (scac) Sus scrofa cDNA clone scac0031.a.16 3prim, mRNA sequence /clone=scac0031.a.16 /clone_end=3' /gb=BX675700 /gi=90234608 /ug=Ssc.56447 /len=989	BX675700 Sus Scrofa library (scac) Sus scrofa cDNA clone scac0031.a.16 3prim, mRNA sequence /clone=scac0031.a.16 /clone_end=3' /gb=BX675700 /gi=90234608 /ug=Ssc.56447 /len=989	-	-	-	-	Ssc.56447
TC327001	23	223	4.84854e-08	3.52669e-07	homologue to UniRef100_Q9MFL3 Cluster: ATPase 6; n=1; Craterocephalus stercusmuscarum|Rep: ATPase 6 - Craterocephalus stercusmuscarum (fly-specked hardyhead), partial (7%)	homologue to UniRef100_Q9MFL3 Cluster: ATPase 6; n=1; Craterocephalus stercusmuscarum|Rep: ATPase 6 - Craterocephalus stercusmuscarum (fly-specked hardyhead), partial (7%)	-	-	-	-	TC327001
ENSSSCT00000004347	6	58	5.24532e-05	0.00022784	cdna:novel chromosome:Sscrofa9:6:119379119:119434368:-1 gene:ENSSSCG00000003931	cdna:novel chromosome:Sscrofa9:6:119379119:119434368:-1 gene:ENSSSCG00000003931	GO:0005874//microtubule;GO:0000775//chromosome, centromeric region;GO:0005871//kinesin complex;GO:0005737//cytoplasm;GO:0005634//nucleus	GO:0003777//microtubule motor activity;GO:0005524//ATP binding;GO:0005515//protein binding;GO:0019237//centromeric DNA binding	GO:0007018//microtubule-based movement;GO:0007067//mitosis;GO:0008283//cell proliferation;GO:0030951//establishment or maintenance of microtubule cytoskeleton polarity	-	ENSSSCT00000004347
Ssc.5138	6	58	5.24532e-05	0.000228924	rspc027_o1.y1 spc Sus scrofa cDNA 5', mRNA sequence /clone_end=5' /gb=EW573278 /gi=183104585 /ug=Ssc.5138 /len=568	rspc027_o1.y1 spc Sus scrofa cDNA 5', mRNA sequence /clone_end=5' /gb=EW573278 /gi=183104585 /ug=Ssc.5138 /len=568	-	-	-	-	Ssc.5138
Ssc.494	160	1548	9.10382e-14	1.34914e-12	Sus scrofa mRNA, clone:OVRM10206C07, expressed in ovary /gb=AK236586 /gi=115553383 /ug=Ssc.494 /len=3069	Sus scrofa mRNA, clone:OVRM10206C07, expressed in ovary /gb=AK236586 /gi=115553383 /ug=Ssc.494 /len=3069	-	-	-	-	Ssc.494
TC397192	15	145	1.54006e-06	8.86829e-06	similar to UniRef100_A8MUF3 Cluster: Uncharacterized protein ENSP00000381406; n=1; Homo sapiens|Rep: Uncharacterized protein ENSP00000381406 - Homo sapiens (Human), partial (57%)	similar to UniRef100_A8MUF3 Cluster: Uncharacterized protein ENSP00000381406; n=1; Homo sapiens|Rep: Uncharacterized protein ENSP00000381406 - Homo sapiens (Human), partial (57%)	-	-	-	-	TC397192
ENSSSCT00000018725	20	193	1.80459e-07	1.20655e-06	cdna:novel chromosome:Sscrofa9:12:3925666:3940296:1 gene:ENSSSCG00000017200	cdna:novel chromosome:Sscrofa9:12:3925666:3940296:1 gene:ENSSSCG00000017200	GO:0005737//cytoplasm;GO:0016020//membrane	-	GO:0002467//germinal center formation;GO:0006909//phagocytosis;GO:0002432//granuloma formation;GO:0051607//defense response to virus;GO:0043320//natural killer cell degranulation	-	ENSSSCT00000018725
EV882010	11	106	7.99512e-06	4.1313e-05	-	-	-	-	-	-	EV882010
Ssc.60330	13	125	3.54474e-06	1.94159e-05	MI-P-E4-ahd-h-04-1-UM.s1 MI-P-E4 Sus scrofa cDNA clone MI-P-E4-ahd-h-04-1-UM 3', mRNA sequence /clone=MI-P-E4-ahd-h-04-1-UM /clone_end=3' /gb=BQ598826 /gi=21545552 /ug=Ssc.60330 /len=628	MI-P-E4-ahd-h-04-1-UM.s1 MI-P-E4 Sus scrofa cDNA clone MI-P-E4-ahd-h-04-1-UM 3', mRNA sequence /clone=MI-P-E4-ahd-h-04-1-UM /clone_end=3' /gb=BQ598826 /gi=21545552 /ug=Ssc.60330 /len=628	GO:0045263//proton-transporting ATP synthase complex, coupling factor F(o)	-	GO:0015986//ATP synthesis coupled proton transport	-	Ssc.60330
DY436331	2	19	0.000162237	0.000610056	-	-	-	-	-	-	DY436331
Ssc.64329	2	19	0.000162237	0.000609881	DB797723 full-length enriched swine cDNA library, adult immature dendritic cell Sus scrofa cDNA clone DCI010092C11 5', mRNA sequence /clone=DCI010092C11 /clone_end=5' /gb=DB797723 /gi=112756268 /ug=Ssc.64329 /len=799	DB797723 full-length enriched swine cDNA library, adult immature dendritic cell Sus scrofa cDNA clone DCI010092C11 5', mRNA sequence /clone=DCI010092C11 /clone_end=5' /gb=DB797723 /gi=112756268 /ug=Ssc.64329 /len=799	-	-	-	-	Ssc.64329
Ssc.70456	2	19	0.000162237	0.000609793	AJ959834 KN404_2 Sus scrofa cDNA clone C0007759l15 5', mRNA sequence /clone=C0007759l15 /clone_end=5' /gb=AJ959834 /gi=74376650 /ug=Ssc.70456 /len=848	AJ959834 KN404_2 Sus scrofa cDNA clone C0007759l15 5', mRNA sequence /clone=C0007759l15 /clone_end=5' /gb=AJ959834 /gi=74376650 /ug=Ssc.70456 /len=848	-	-	-	-	Ssc.70456
Ssc.2052	2	19	0.000162237	0.0006101	UNL-P-FN-ct-e-05-0-UNL.s1 UNL-P-FN Sus scrofa cDNA clone UNL-P-FN-ct-e-05-0-UNL 3', mRNA sequence /clone=UNL-P-FN-ct-e-05-0-UNL /clone_end=3' /gb=BI185265 /gi=14659674 /ug=Ssc.2052 /len=800	UNL-P-FN-ct-e-05-0-UNL.s1 UNL-P-FN Sus scrofa cDNA clone UNL-P-FN-ct-e-05-0-UNL 3', mRNA sequence /clone=UNL-P-FN-ct-e-05-0-UNL /clone_end=3' /gb=BI185265 /gi=14659674 /ug=Ssc.2052 /len=800	-	-	-	-	Ssc.2052
GENSCAN00000042766	2	19	0.000162237	0.000610012	cdna:Genscan chromosome:Sscrofa9:X:35576265:35651280:1	cdna:Genscan chromosome:Sscrofa9:X:35576265:35651280:1	-	-	-	-	GENSCAN00000042766
Ssc.21985	2	19	0.000162237	0.000609925	908745 MARC 4PIG Sus scrofa cDNA 5', mRNA sequence /clone_end=5' /gb=CK453061 /gi=40800275 /ug=Ssc.21985 /len=794	908745 MARC 4PIG Sus scrofa cDNA 5', mRNA sequence /clone_end=5' /gb=CK453061 /gi=40800275 /ug=Ssc.21985 /len=794	-	GO:0004865//protein serine/threonine phosphatase inhibitor activity;GO:0005515//protein binding	GO:0007165//signal transduction;GO:0005977//glycogen metabolic process	-	Ssc.21985
Ssc.2945	2	19	0.000162237	0.000610144	1538977 MARC 3PIG Sus scrofa cDNA 3', mRNA sequence /clone_end=3' /gb=DY420852 /gi=87222155 /ug=Ssc.2945 /len=672	1538977 MARC 3PIG Sus scrofa cDNA 3', mRNA sequence /clone_end=3' /gb=DY420852 /gi=87222155 /ug=Ssc.2945 /len=672	-	-	-	-	Ssc.2945
Ssc.33643	2	19	0.000162237	0.000609837	DB786336 full-length enriched swine cDNA library, adult adrenal gland Sus scrofa cDNA clone ADR010054G05 5', mRNA sequence /clone=ADR010054G05 /clone_end=5' /gb=DB786336 /gi=112768395 /ug=Ssc.33643 /len=849	DB786336 full-length enriched swine cDNA library, adult adrenal gland Sus scrofa cDNA clone ADR010054G05 5', mRNA sequence /clone=ADR010054G05 /clone_end=5' /gb=DB786336 /gi=112768395 /ug=Ssc.33643 /len=849	-	-	-	-	Ssc.33643
Ssc.66791	2	19	0.000162237	0.000609968	rduo410b_h23.y1 duo Sus scrofa cDNA 5', mRNA sequence /clone_end=5' /gb=EW069799 /gi=181374298 /ug=Ssc.66791 /len=567	rduo410b_h23.y1 duo Sus scrofa cDNA 5', mRNA sequence /clone_end=5' /gb=EW069799 /gi=181374298 /ug=Ssc.66791 /len=567	-	-	-	-	Ssc.66791
Ssc.55520	12	115	5.3392e-06	2.83223e-05	353134 MARC 1PIG Sus scrofa cDNA 5', mRNA sequence /clone_end=5' /gb=BG834791 /gi=14200356 /ti=448057254 /ug=Ssc.55520 /len=512	353134 MARC 1PIG Sus scrofa cDNA 5', mRNA sequence /clone_end=5' /gb=BG834791 /gi=14200356 /ti=448057254 /ug=Ssc.55520 /len=512	-	-	-	-	Ssc.55520
TC330516	5	48	7.29706e-05	0.000304129	UniRef100_A9YYH5 Cluster: Chaperonin 60 alpha subunit; n=1; Capsicum annuum|Rep: Chaperonin 60 alpha subunit - Capsicum annuum (Bell pepper), partial (16%)	UniRef100_A9YYH5 Cluster: Chaperonin 60 alpha subunit; n=1; Capsicum annuum|Rep: Chaperonin 60 alpha subunit - Capsicum annuum (Bell pepper), partial (16%)	-	-	-	-	TC330516
TC326713	3	29	0.000128505	0.000503298	similar to UniRef100_Q1LZA4 Cluster: Phosphatidylinositol-glycan biosynthesis class W protein; n=1; Bos taurus|Rep: Phosphatidylinositol-glycan biosynthesis class W protein - Bos taurus (Bovine), partial (32%)	similar to UniRef100_Q1LZA4 Cluster: Phosphatidylinositol-glycan biosynthesis class W protein; n=1; Bos taurus|Rep: Phosphatidylinositol-glycan biosynthesis class W protein - Bos taurus (Bovine), partial (32%)	-	-	-	-	TC326713
Ssc.14366	3	29	0.000128505	0.000503261	800447 MARC 3PIG Sus scrofa cDNA 3', mRNA sequence /clone_end=3' /gb=CF176373 /gi=33288149 /ug=Ssc.14366 /len=726	800447 MARC 3PIG Sus scrofa cDNA 3', mRNA sequence /clone_end=3' /gb=CF176373 /gi=33288149 /ug=Ssc.14366 /len=726	-	-	-	-	Ssc.14366
100152903	3	29	0.000128505	0.000503223	LOC100152903//similar to Histone H4 replacement CG3379-PC	LOC100152903//similar to Histone H4 replacement CG3379-PC	GO:0000786//nucleosome;GO:0005634//nucleus	GO:0003677//DNA binding	GO:0006334//nucleosome assembly	-	Ssc.39628
Ssc.9283	3	29	0.000128505	0.000503336	MI-P-AY1-nqb-d-03-0-UI.s1 MI-P-AY1 Sus scrofa cDNA clone MI-P-AY1-nqb-d-03-0-UI 3', mRNA sequence /clone=MI-P-AY1-nqb-d-03-0-UI /clone_end=3' /gb=BF710098 /gi=12009575 /ug=Ssc.9283 /len=423	MI-P-AY1-nqb-d-03-0-UI.s1 MI-P-AY1 Sus scrofa cDNA clone MI-P-AY1-nqb-d-03-0-UI 3', mRNA sequence /clone=MI-P-AY1-nqb-d-03-0-UI /clone_end=3' /gb=BF710098 /gi=12009575 /ug=Ssc.9283 /len=423	-	-	-	-	Ssc.9283
TC335342	3	29	0.000128505	0.000503374	-	-	-	-	-	-	TC335342
Ssc.48228	3	29	0.000128505	0.000503148	Sus scrofa mRNA, clone:OVRM10160D08, expressed in ovary /gb=AK236173 /gi=115551767 /ug=Ssc.48228 /len=1616	Sus scrofa mRNA, clone:OVRM10160D08, expressed in ovary /gb=AK236173 /gi=115551767 /ug=Ssc.48228 /len=1616	-	-	-	-	Ssc.48228
Ssc.56162	3	29	0.000128505	0.000503185	DB807577 full-length enriched swine cDNA library, adult lung Sus scrofa cDNA 3', mRNA sequence /clone=LNG010082E01 /clone_end=3' /gb=DB807577 /gi=112778019 /ug=Ssc.56162 /len=694	DB807577 full-length enriched swine cDNA library, adult lung Sus scrofa cDNA 3', mRNA sequence /clone=LNG010082E01 /clone_end=3' /gb=DB807577 /gi=112778019 /ug=Ssc.56162 /len=694	-	-	-	-	Ssc.56162
ENSSSCT00000016842	67	641	0	0	cdna:pseudogene chromosome:Sscrofa9:9:103038104:103038471:1 gene:ENSSSCG00000015460	cdna:pseudogene chromosome:Sscrofa9:9:103038104:103038471:1 gene:ENSSSCG00000015460	GO:0030529//ribonucleoprotein complex	-	-	-	ENSSSCT00000016842
Ssc.70564	13	124	3.54474e-06	1.93854e-05	MPL384_7_O17 MPL Sus scrofa cDNA clone pSPORT1 5', mRNA sequence /clone=pSPORT1 /clone_end=5' /gb=CA780858 /gi=26018874 /ug=Ssc.70564 /len=619	MPL384_7_O17 MPL Sus scrofa cDNA clone pSPORT1 5', mRNA sequence /clone=pSPORT1 /clone_end=5' /gb=CA780858 /gi=26018874 /ug=Ssc.70564 /len=619	GO:0005771//multivesicular body;GO:0045298//tubulin complex;GO:0005615//extracellular space	GO:0005509//calcium ion binding;GO:0005515//protein binding	GO:0006874//cellular calcium ion homeostasis;GO:0006916//anti-apoptosis;GO:0006816//calcium ion transport	-	Ssc.70564
Ssc.72005	11	105	7.99512e-06	4.13007e-05	BX669382 Sus Scrofa library (scac) Sus scrofa cDNA clone scac0031.m.22 3prim, mRNA sequence /clone=scac0031.m.22 /clone_end=3' /gb=BX669382 /gi=90233602 /ug=Ssc.72005 /len=968	BX669382 Sus Scrofa library (scac) Sus scrofa cDNA clone scac0031.m.22 3prim, mRNA sequence /clone=scac0031.m.22 /clone_end=3' /gb=BX669382 /gi=90233602 /ug=Ssc.72005 /len=968	GO:0030132//clathrin coat of coated pit;GO:0030130//clathrin coat of trans-Golgi network vesicle;GO:0030669//clathrin-coated endocytic vesicle membrane	GO:0042277//peptide binding;GO:0005509//calcium ion binding;GO:0005515//protein binding;GO:0005198//structural molecule activity	GO:0006897//endocytosis;GO:0006886//intracellular protein transport	-	Ssc.72005
Ssc.60146	15	143	1.54006e-06	8.86049e-06	rhlv11b_n10.y1 hlv Sus scrofa cDNA 5', mRNA sequence /clone_end=5' /gb=EW241204 /gi=182473300 /ug=Ssc.60146 /len=625	rhlv11b_n10.y1 hlv Sus scrofa cDNA 5', mRNA sequence /clone_end=5' /gb=EW241204 /gi=182473300 /ug=Ssc.60146 /len=625	-	-	-	-	Ssc.60146
[truncated: 11,669 more rows]
