# Supplementary material for: Differential gene expression in the endometrium on gestation day 12 provides insight into sow prolificacy
Source: BMC Genomics. 2013 Jan 22;14:45. doi: 10.1186/1471-2164-14-45 (PMC3610143; doi:10.1186/1471-2164-14-45)
Supplement: Additional file 9: Table S6 — Significantly enriched pathway of differentially expressed genes. [file 1471-2164-14-45-S9.xls]

## Sheet: Sheet1
#	Pathway	Differentially expressed genes with pathway annotation (4006)	All genes with pathway annotation (31199)	P value	Q value	Pathway ID
1	Oxidative phosphorylation	91 (2.27%)	288 (0.92%)	6.74261e-17	1.32155e-14	ko00190
2	Metabolic pathways	597 (14.9%)	3484 (11.17%)	5.37957e-15	5.27197e-13	ko01100
3	Parkinson's disease	96 (2.4%)	363 (1.16%)	2.0077e-12	1.31169e-10	ko05012
4	Spliceosome	140 (3.49%)	627 (2.01%)	2.49683e-11	1.22345e-09	ko03040
5	Ubiquitin mediated proteolysis	102 (2.55%)	461 (1.48%)	1.9922e-08	7.80942e-07	ko04120
6	Huntington's disease	122 (3.05%)	596 (1.91%)	9.53649e-08	3.11525e-06	ko05016
7	Pyrimidine metabolism	62 (1.55%)	279 (0.89%)	9.51182e-06	0.000266331	ko00240
8	Basal transcription factors	32 (0.8%)	114 (0.37%)	1.15489e-05	0.000282948	ko03022
9	Alzheimer's disease	106 (2.65%)	554 (1.78%)	1.515e-05	0.000308771	ko05010
10	Ribosome	110 (2.75%)	580 (1.86%)	1.57536e-05	0.000308771	ko03010
11	RNA polymerase	26 (0.65%)	86 (0.28%)	1.79544e-05	0.000319915	ko03020
12	Lysosome	79 (1.97%)	397 (1.27%)	4.50327e-05	0.000735535	ko04142
13	Proteasome	26 (0.65%)	99 (0.32%)	0.000240836	0.00363106	ko03050
14	Biosynthesis of unsaturated fatty acids	21 (0.52%)	74 (0.24%)	0.000296735	0.00415429	ko01040
15	Pentose phosphate pathway	25 (0.62%)	97 (0.31%)	0.000428165	0.00559469	ko00030
16	Protein export	9 (0.22%)	21 (0.07%)	0.000643365	0.00760036	ko03060
17	Steroid biosynthesis	14 (0.35%)	43 (0.14%)	0.000659215	0.00760036	ko00100
18	Renal cell carcinoma	44 (1.1%)	213 (0.68%)	0.000904249	0.00984627	ko05211
19	Glycosylphosphatidylinositol(GPI)-anchor biosynthesis	17 (0.42%)	60 (0.19%)	0.0011023	0.0110566	ko00563
20	mTOR signaling pathway	42 (1.05%)	203 (0.65%)	0.00112822	0.0110566	ko04150
21	Lysine degradation	34 (0.85%)	156 (0.5%)	0.00127345	0.0118855	ko00310
22	Glyoxylate and dicarboxylate metabolism	11 (0.27%)	34 (0.11%)	0.00258767	0.0230538	ko00630
23	Endocytosis	129 (3.22%)	803 (2.57%)	0.00411863	0.0350979	ko04144
24	Fatty acid metabolism	27 (0.67%)	128 (0.41%)	0.00603905	0.0493189	ko00071
