# Supplementary material for: Differential gene expression in the endometrium on gestation day 12 provides insight into sow prolificacy
Source: BMC Genomics. 2013 Jan 22;14:45. doi: 10.1186/1471-2164-14-45 (PMC3610143; doi:10.1186/1471-2164-14-45)
Supplement: Additional file 10: Table S7 — The details of the eight genes for qPCR. [file 1471-2164-14-45-S10.xls]

## Sheet: Sheet1
Gene	Full Name	Genbank Accession number	Primer Sequence	Tm(°C)	Production size(bp)
PTGES	prostaglandin E synthase	NM_001038631	TGCCGGAGCGACCCAGACGTG	61	194
			GCCCGCAGCTTCCCCAGGTAGG
PTGS2	prostaglandin G/H synthase-2	NM_214321	CCGTGGGGCATGAGGTCTT	61	127
			AGCCGTTCATCGTCCCATTC
RBP4	retinol binding protein 4	NM_214057	CCCCAGAAGTGCAGAAAATTGTGAG	61	174
			AGGGCTGAAGGGGTTAATGGAAGTT
CST3	cystatin C	NM_001044602	GCCGAACCACGTGCACCAAGTC	61	168
			GCCGGGTCCCCTATTCATCGC
PLTP	phospholipid transfer protein	NM_214283	CCCGGCCGTGATTGACTCTCC	61	181
			GGCGCTCAGTCGGGCATCC
RLN	relaxin	NM_213872	GCATGCGGCCGAGAATTAGTCC	61	117
			GGTTTCTGCCGGGGGTCCA
TIMP1	TIMP metallopeptidase inhibitor 1	NM_213857	CGCCAGGGCTTCACCGAGAT	61	160
			AGGCAAGGTGGCGGCTCTG
ODC	ornithine decarboxylase	NM_001122983	CGGAGTGAGAATCATAGCG	61	184
			GCAGTTGAAGGAGCCGTA
